# Supplementary material for: Exogenous Methyl Jasmonate Promotes Triterpene Accumulation in Loquat Callus
Source: Foods. 2026 Mar 19;15(6):1078. doi: 10.3390/foods15061078 (PMC13024789; doi:10.3390/foods15061078)
Supplement: Supplementary file 1 [file foods-15-01078-s001.zip › Table S1.xlsx]

## Sheet: All sample data
Compound number	Index	Q1 (Da)	Q3 (Da)	Molecular weight (Da)	Formula	Ionization model	Class I	Class II	CAS	Level	CK1	CK2	CK3	MeJA24-1	MeJA24-2	MeJA24-3	MeJA48-1	MeJA48-2	MeJA48-3	QC01	QC02	QC03	cpd_ID	kegg_map
TTP-1	Lmsn012627	469.33	423.33	470.34	C30H46O4	[M-H]-	Terpenoids	Triterpene	-	1	1.5455e+06	1.6915e+06	1.44136e+06	2.01187e+06	1.92979e+06	1.95567e+06	1.60764e+06	1.58035e+06	1.44101e+06	1.65897e+06	1.64308e+06	1.67038e+06	-	-
TTP-2	pmn001480	587.36	509.22	528.345	C32H48O6	[M+CH3COOH-H]-	Terpenoids	Triterpene	26575-93-9	3	10497.3	11029.9	10091.9	12293.3	10422	13148.2	10144.6	9982.52	13030.5	11333.6	11527.2	11353.5	-	-
TTP-3	Hmhn007817	487.34	469.33	488.35	C30H48O5	[M-H]-	Terpenoids	Triterpene	-	3	5.44427e+06	5.97731e+06	5.48467e+06	7.35313e+06	7.27032e+06	7.18853e+06	6.05237e+06	6.47473e+06	5.73542e+06	6.37713e+06	6.41311e+06	6.29132e+06	-	-
TTP-4	Hmhn007023	503.34	485.33	504.345	C30H48O6	[M-H]-	Terpenoids	Triterpene	-	3	3.20945e+07	3.49773e+07	3.02088e+07	3.38762e+07	3.35473e+07	3.40624e+07	3.22268e+07	2.96887e+07	3.0273e+07	3.14186e+07	3.20068e+07	3.14962e+07	-	-
TTP-5	Cmmp006152	471.31	471.31	472.319	C29H44O5	[M-H]-	Terpenoids	Triterpene	60393-90-0	2	8.14105e+06	8.75395e+06	7.11067e+06	6.77518e+06	6.4544e+06	5.45353e+06	7.07815e+06	7.05385e+06	7.93929e+06	7.83325e+06	7.62236e+06	7.64705e+06	-	-
TTP-6	Lmsn010659	485.33	439.32	486.334	C30H46O5	[M-H]-	Terpenoids	Triterpene	877995-09-0	1	4.82452e+06	4.8871e+06	5.04908e+06	5.27171e+06	4.79543e+06	5.26679e+06	4.99262e+06	5.12695e+06	4.93657e+06	4.8974e+06	4.83358e+06	4.74926e+06	-	-
TTP-7	Hmjn008136	469.33	469.33	470.34	C30H46O4	[M-H]-	Terpenoids	Triterpene	71850-15-2	2	2.80288e+07	3.14412e+07	2.94087e+07	3.27244e+07	3.13645e+07	3.30475e+07	3.10574e+07	2.96092e+07	2.90485e+07	3.0995e+07	3.2013e+07	3.16448e+07	-	-
TTP-8	MWSmce394	487.341	469.332	488.35	C30H48O5	[M-H]-	Terpenoids	Triterpene	13850-16-3	3	5.68374e+06	6.28773e+06	5.63533e+06	7.02434e+06	6.45767e+06	6.93333e+06	5.85734e+06	5.89769e+06	5.60569e+06	6.1118e+06	6.32911e+06	6.11076e+06	-	-
TTP-9	Zbqn008058	471.35	471.35	472.355	C30H48O4	[M-H]-	Terpenoids	Triterpene	-	1	4.05135e+06	4.65944e+06	4.71906e+06	5.29801e+06	5.225e+06	5.62932e+06	4.7545e+06	4.58299e+06	4.14592e+06	4.5484e+06	4.35971e+06	4.41468e+06	-	-
TTP-10	Lmsn010222	503.34	441.34	504.345	C30H48O6	[M-H]-	Terpenoids	Triterpene	-	1	148356	146995	149304	238447	240859	220421	182415	188364	187496	172416	178395	180784	-	-
TTP-11	Hmln003605	503.34	485.33	504.345	C30H48O6	[M-H]-	Terpenoids	Triterpene	89786-84-5	2	3.32912e+07	3.48562e+07	3.28355e+07	3.666e+07	3.53629e+07	3.70806e+07	3.40893e+07	2.97538e+07	3.06288e+07	3.2488e+07	3.43381e+07	3.34097e+07	-	-
TTP-12	Wmzn006169	471.35	407.33	472.355	C30H48O4	[M-H]-	Terpenoids	Triterpene	510-30-5	3	101236	121381	115568	149005	131802	139942	122002	126931	127362	122980	130258	126015	C08942	-
TTP-13	Yshs000048	471.34	407.33	470.34	C30H46O4	[M+H]+	Terpenoids	Triterpene	-	2	1.28691e+06	1.17199e+06	1.22224e+06	1.69254e+06	1.7193e+06	1.84281e+06	1.63952e+06	1.53059e+06	1.62657e+06	1.23483e+06	1.24786e+06	1.30419e+06	-	-
TTP-14	Lskp211482	471.35	205.16	470.34	C30H46O4	[M+H]+	Terpenoids	Triterpene	-	2	304969	314543	386561	329326	282734	236797	312225	308385	185268	280438	290696	274336	-	-
TTP-15	Lmsn008212	517.32	471.31	518.324	C30H46O7	[M-H]-	Terpenoids	Triterpene	-	2	91131.4	99033.7	86049.3	101718	99462.4	98749.6	91478.6	82603.5	78989.6	90359.3	95526.3	94599.6	-	-
TTP-16	Lmsn009824	503.34	441.34	504.345	C30H48O6	[M-H]-	Terpenoids	Triterpene	55306-03-1	2	103634	116289	108691	203130	218678	202052	179770	186669	184368	165900	156090	160933	-	-
TTP-17	pmn001706	471.35	471.35	472.355	C30H48O4	[M-H]-	Terpenoids	Triterpene	26707-60-8	1	2.17688e+08	2.40639e+08	2.27772e+08	2.57719e+08	2.62131e+08	2.50643e+08	2.46622e+08	2.46498e+08	2.42063e+08	2.37287e+08	2.51838e+08	2.50121e+08	-	-
TTP-18	mws1610	471.35	471.35	472.355	C30H48O4	[M-H]-	Terpenoids	Triterpene	4373-41-5	1	2.17688e+08	2.40639e+08	2.27772e+08	2.57719e+08	2.62131e+08	2.50643e+08	2.46622e+08	2.46498e+08	2.42063e+08	2.37287e+08	2.51838e+08	2.50121e+08	C16939	-
TTP-19	MWSmce035	485.34	405.32	486.334	C30H46O5	[M-H]-	Terpenoids	Triterpene	631-01-6	2	31109.2	31364.4	38904	38811.8	42287.9	38959.2	41147	40708.3	39461	33307.2	34480.5	35772.8	C08972	-
TTP-20	Lmzn006284	471.35	471.35	472.355	C30H48O4	[M-H]-	Terpenoids	Triterpene	-	1	2.33981e+08	2.44216e+08	2.40676e+08	2.60065e+08	2.70082e+08	2.68332e+08	2.60208e+08	2.60287e+08	2.41999e+08	2.38464e+08	2.53913e+08	2.54442e+08	-	-
TTP-21	Zmjn012003	471.34	471.34	472.355	C30H48O4	[M-H]-	Terpenoids	Triterpene	-	1	212974232	2.39794e+08	2.20036e+08	2.56142e+08	2.60748e+08	2.46485e+08	2.52433e+08	2.44628e+08	2.35735e+08	2.32873e+08	2.51807e+08	2.44508e+08	-	-
TTP-22	Zmpn008194	471.35	471.35	472.355	C30H48O4	[M-H]-	Terpenoids	Triterpene	4547-24-4	1	2.22945e+08	2.29991e+08	2.28385e+08	2.57817e+08	2.66855e+08	251711249	2.61218e+08	2.48995e+08	2.43024e+08	2.37413e+08	2.58521e+08	2.52028e+08	-	-
TTP-23	Lmsn011830	485.33	485.33	486.334	C30H46O5	[M-H]-	Terpenoids	Triterpene	176983-21-4	1	1.26255e+08	1.297e+08	1.29972e+08	1.43073e+08	1.41403e+08	1.40933e+08	1.35847e+08	9.58026e+07	1.34271e+08	1.20375e+08	1.2941e+08	1.30526e+08	-	-
TTP-24	Zmcn009787	469.33	439.32	470.34	C30H46O4	[M-H]-	Terpenoids	Triterpene	466-01-3	3	85030	105726	101421	108571	101884	102519	106708	93593.4	100990	98641.5	105236	96717.1	-	-
TTP-25	Lmsn011015	485.33	455.32	486.334	C30H46O5	[M-H]-	Terpenoids	Triterpene	-	3	220761	198012	198840	221489	195315	245018	221002	231857	224243	216996	201136	218261	-	-
TTP-26	Lmsn009238	503.34	441.34	504.345	C30H48O6	[M-H]-	Terpenoids	Triterpene	120211-98-5	3	528401	537427	511620	660521	613158	628821	558756	457834	583496	489975	533920	525758	-	-
TTP-27	pmn001591	487.34	469.33	488.35	C30H48O5	[M-H]-	Terpenoids	Triterpene	20137-37-5	2	2.47046e+06	2.84513e+06	2.63796e+06	3.23895e+06	3.31974e+06	3.49148e+06	2.7574e+06	2.85958e+06	2.43714e+06	2.88984e+06	2.9119e+06	2.67853e+06	-	-
TTP-28	HJN106	485.33	467.32	486.334	C30H46O5	[M-H]-	Terpenoids	Triterpene	21302-79-4	3	10685833	1.13083e+07	1.04861e+07	1.24105e+07	1.18716e+07	1.16132e+07	1.12353e+07	1.10583e+07	1.13076e+07	9.72157e+06	1.04745e+07	1.05818e+07	-	-
TTP-29	Hmbn004734	455.32	455.32	456.324	C29H44O4	[M-H]-	Terpenoids	Triterpene	117654-06-5	3	4.01378e+06	3.69953e+06	4.15701e+06	4.38275e+06	4.91292e+06	4.67899e+06	4.90624e+06	4.04264e+06	4.32994e+06	3.65968e+06	3.97542e+06	3.68522e+06	-	-
TTP-30	pmp000268	487.34	405.31	486.334	C30H46O5	[M+H]+	Terpenoids	Triterpene	214285-76-4	2	776783	772383	482195	896453	917530	621769	1.0005e+06	926242	873908	877306	896432	959811	-	-
TTP-31	Lmzn006582	469.34	469.34	470.34	C30H46O4	[M-H]-	Terpenoids	Triterpene	-	2	2.01499e+07	4.58177e+07	1.95574e+07	4.54407e+07	2.26974e+07	2.61803e+07	2.53218e+07	2.66481e+07	1.28609e+07	2.37668e+07	2.40283e+07	2.19718e+07	-	-
TTP-32	MWSmce560	471.35	441.33	472.355	C30H48O4	[M-H]-	Terpenoids	Triterpene	85999-40-2	3	272950	328297	274213	382751	425905	429008	313406	289174	305487	269537	287843	297374	-	-
TTP-33	MWSmce425	503.34	437.3	504.345	C30H48O6	[M-H]-	Terpenoids	Triterpene	18449-41-7	3	37712.8	42732.2	36420.6	40988	43312.2	41945.5	43483.4	38203.8	33097.4	37320.9	39627.2	41307.4	-	-
TTP-34	pmn001708	487.34	425.34	488.35	C30H48O5	[M-H]-	Terpenoids	Triterpene	464-92-6	1	1.11546e+06	1.25632e+06	1.2315e+06	1.25684e+06	1.3742e+06	1.39e+06	1.28966e+06	1.27106e+06	1.16521e+06	1.12886e+06	1.24695e+06	1.21545e+06	C08617	-
TTP-35	Lhjp110329	473.36	191.18	472.355	C30H48O4	[M+H]+	Terpenoids	Triterpene	-	2	46581.7	76875.7	73742.3	102225	81122.3	81862.8	102894	93678.9	79447.3	72325.6	79229.3	79832.8	-	-
TTP-36	MWSmce058	531.38	59.02	532.376	C32H52O6	[M-H]-	Terpenoids	Triterpene	18674-16-3	3	52184.1	54302.5	40220.7	58418.3	57509.4	48146.3	46019.6	52370.6	36887.3	44386.7	46639.8	41754	-	-
TTP-37	zjmp120214	471.35	435.33	470.34	C30H46O4	[M+H]+	Terpenoids	Triterpene	-	2	84247	89651.8	119033	186582	171419	199857	190554	202440	171411	171435	153476	160598	-	-
TTP-38	Lmsn008908	519.33	457.33	520.34	C30H48O7	[M-H]-	Terpenoids	Triterpene	-	2	76954.3	97977.1	83019.8	83603.2	89571.6	88678.7	76427.2	72099.8	63459.5	77988.8	73163.9	81949	-	-
TTP-39	Wbmn010008	485.33	467.31	486.334	C30H46O5	[M-H]-	Terpenoids	Triterpene	-	1	4.75586e+06	1.20358e+07	6.6301e+06	1.33093e+07	1.32087e+07	1.30297e+07	1.26176e+07	1.20026e+07	1.21199e+07	1.03969e+07	1.17375e+07	1.13281e+07	-	-
TTP-40	Hmln003398	503.34	485.33	504.345	C30H48O6	[M-H]-	Terpenoids	Triterpene	-	1	3.34538e+07	3.29536e+07	3.23401e+07	3.09792e+07	3.48888e+07	3.38821e+07	3.04771e+07	2.94396e+07	3.05211e+07	3.34121e+07	3.19548e+07	3.62272e+07	-	-
TTP-41	pmp000263	455.35	409.35	454.345	C30H46O3	[M+H]+	Terpenoids	Triterpene	-	3	1.06883e+06	784115	916016	1.44778e+06	1.35491e+06	1.40295e+06	1.02993e+06	1.31078e+06	845635	820570	843871	932725	-	-
TTP-42	Wbmn009545	569.34	487.34	570.356	C34H50O7	[M-H]-	Terpenoids	Triterpene	-	3	6.90947e+06	8.40556e+06	7.05548e+06	9.24543e+06	9.22178e+06	9.13654e+06	8.12631e+06	9.20256e+06	7.16739e+06	8.16534e+06	8.15428e+06	9.1846e+06	-	-
TTP-43	pmn001700	455.35	455.35	456.36	C30H48O3	[M-H]-	Terpenoids	Triterpene	-	1	4.52478e+07	4.8454e+07	4.34878e+07	4.74166e+07	5.72895e+07	5.78691e+07	4.81264e+07	5.36574e+07	5.86229e+07	4.57621e+07	5.04546e+07	5.25263e+07	-	-
TTP-44	mws1389	455.35	455.35	456.36	C30H48O3	[M-H]-	Terpenoids	Triterpene	508-02-1	3	4.52478e+07	4.8454e+07	4.34878e+07	4.74166e+07	5.72895e+07	5.78691e+07	4.81264e+07	5.36574e+07	5.86229e+07	4.57621e+07	5.04546e+07	5.25263e+07	C17148	-
TTP-45	pmp000269	489.36	407.33	488.35	C30H48O5	[M+H]+	Terpenoids	Triterpene	31298-06-3	2	1.38863e+06	1.54218e+06	1.55403e+06	2.08273e+06	2.15002e+06	1.84501e+06	1.5584e+06	2.12227e+06	1.8548e+06	1.89251e+06	1.64321e+06	1.73901e+06	-	-
TTP-46	Zjmp102705	473.36	409.35	472.355	C30H48O4	[M+H]+	Terpenoids	Triterpene	4871-87-8	2	1.33168e+06	759648	812113	2.74069e+06	1.40869e+06	2.10316e+06	1.59132e+06	724260	1.07941e+06	844489	743877	750980	-	-
TTP-47	Lmmn009550	453.34	453.34	454.345	C30H46O3	[M-H]-	Terpenoids	Triterpene	13878-90-5	2	7.02738e+06	5.30691e+06	6.2325e+06	6.32971e+06	7.19233e+06	5.79403e+06	7.3284e+06	7.42784e+06	6.67128e+06	6.99627e+06	6.04063e+06	6.4621e+06	-	-
TTP-48	Lmyn012771	453.34	453.34	454.345	C30H46O3	[M-H]-	Terpenoids	Triterpene	6713-27-5	3	7.02738e+06	5.30691e+06	6.2325e+06	6.32971e+06	7.19233e+06	5.79403e+06	7.3284e+06	7.42784e+06	6.67128e+06	6.99627e+06	6.04063e+06	6.4621e+06	-	-
TTP-49	Lmzn106829	453.34	453.34	454.345	C30H46O3	[M-H]-	Terpenoids	Triterpene	4481-62-3	2	5.05277e+06	4.46473e+06	4.62778e+06	5.16299e+06	5.06764e+06	4.3373e+06	5.00323e+06	5.06127e+06	4.98519e+06	4.73532e+06	4.22547e+06	4.8801e+06	-	-
TTP-50	Zbsn012366	455.35	455.35	456.36	C30H48O3	[M-H]-	Terpenoids	Triterpene	-	1	2.1432e+08	2.37615e+08	2.24896e+08	2.29483e+08	2.50299e+08	2.44033e+08	2.4171e+08	2.38809e+08	2.40416e+08	216073718	2.4586e+08	2.49652e+08	-	-
TTP-51	Hmdn006566	455.35	455.35	456.36	C30H48O3	[M-H]-	Terpenoids	Triterpene	-	2	4.51256e+06	3.92652e+06	4.46914e+06	4.02466e+06	4.19445e+06	4.01784e+06	4.24802e+06	4.36304e+06	3.84434e+06	3.4432e+06	2.94158e+06	3.32266e+06	-	-
TTP-52	Lmsn008066	519.33	457.33	520.34	C30H48O7	[M-H]-	Terpenoids	Triterpene	-	2	131656	152409	150236	169590	166838	177185	158815	153278	144344	145313	167893	167695	-	-
TTP-53	zjmp120216	471.34	435.33	470.34	C30H46O4	[M+H]+	Terpenoids	Triterpene	-	2	224330	266739	272696	285700	300784	309992	299478	284482	253263	242341	283670	274623	-	-
TTP-54	Zbqn008291	473.36	473.36	474.371	C30H50O4	[M-H]-	Terpenoids	Triterpene	-	2	8.71422e+06	1.04938e+07	9.77036e+06	1.11696e+07	1.15102e+07	1.14519e+07	9.96261e+06	1.05311e+07	1.02305e+07	8.69025e+06	9.95542e+06	1.01361e+07	-	-
TTP-55	Lmsn009325	517.32	407.3	518.324	C30H46O7	[M-H]-	Terpenoids	Triterpene	-	3	11360.6	12301.6	13512.1	11797.4	12174.6	14946.3	10615.1	10202.9	10190.2	11261.5	13249.6	12770.1	-	-
TTP-56	Lmzn005900	457.33	457.33	458.34	C29H46O4	[M-H]-	Terpenoids	Triterpene	6060-06-6	3	1.87931e+07	1.08823e+07	1.22758e+07	1.03369e+07	1.05809e+07	7.69155e+06	1.04431e+07	1.12938e+07	1.87449e+07	1.29706e+07	1.14517e+07	11055514	-	-
TTP-57	pmp000444	487.34	469.33	486.334	C30H46O5	[M+H]+	Terpenoids	Triterpene	-	2	6.63376e+06	8.67773e+06	7.5915e+06	1.05629e+07	1.23188e+07	1.054e+07	7.88743e+06	7.75333e+06	8.50605e+06	7.06153e+06	8.41981e+06	8.03674e+06	-	-
TTP-58	Hmsn003721	531.33	531.33	532.34	C31H48O7	[M-H]-	Terpenoids	Triterpene	1802-12-6	2	357465	408420	380560	404075	405870	413312	349487	387848	340523	336445	391080	400706	-	-
TTP-59	Qmfp122213	617.38	435.32	616.376	C39H52O6	[M+H]+	Terpenoids	Triterpene	-	2	38720.6	50993	38610.2	72097.6	70922.9	88878.2	61995.4	35437.9	42857.3	45689.2	52045.2	55307.4	-	-
TTP-60	Hmjn003948	487.35	487.35	488.35	C30H48O5	[M-H]-	Terpenoids	Triterpene	26532-66-1	3	7.15431e+06	7.24681e+06	7.16616e+06	9.89066e+06	1.12867e+07	9.22575e+06	8.62104e+06	9.62998e+06	9.20379e+06	8.39082e+06	8.41421e+06	9.91989e+06	-	-
TTP-61	Cmcp006262	505.35	423.33	504.345	C30H48O6	[M+H]+	Terpenoids	Triterpene	108657-25-6	3	334103	333451	323256	389984	397434	424874	348314	359690	320463	333392	373289	407452	-	-
TTP-62	pmp000267	485.33	233.15	484.319	C30H44O5	[M+H]+	Terpenoids	Triterpene	-	3	99022	128343	90961.8	114290	106852	101095	80477.7	82682.3	79912.8	84850	104058	94544	-	-
TTP-63	Lhdp102526	473.36	205.16	472.355	C30H48O4	[M+H]+	Terpenoids	Triterpene	-	2	3.58274e+06	2.55801e+06	2.10945e+06	2.59446e+06	3.33551e+06	3.05584e+06	2.86139e+06	2.13913e+06	2.26773e+06	1.88553e+06	2.30145e+06	2.21263e+06	-	-
TTP-64	Lmmn008971	455.35	455.35	456.36	C30H48O3	[M-H]-	Terpenoids	Triterpene	13878-92-7	2	3.79736e+06	4.34846e+06	4.12421e+06	5.57499e+06	5.87538e+06	5.69903e+06	5.49308e+06	5.42133e+06	5.1244e+06	4.4659e+06	5.46368e+06	5.23527e+06	-	-
TTP-65	Lskp211472	503.34	457.33	502.329	C30H46O6	[M+H]+	Terpenoids	Triterpene	-	1	2.97697e+07	3.25953e+07	3.08656e+07	3.4778e+07	3.34363e+07	3.57258e+07	3.10244e+07	3.03323e+07	2.94017e+07	2.7831e+07	3.18801e+07	3.42845e+07	-	-
TTP-66	Lmsn012480	483.31	421.31	484.319	C30H44O5	[M-H]-	Terpenoids	Triterpene	119725-20-1	1	102946	133779	121196	173859	172665	178529	106059	122076	65377.4	116924	138914	142457	-	-
TTP-67	Lmzn006169	471.35	471.35	472.355	C30H48O4	[M-H]-	Terpenoids	Triterpene	13849-91-7	1	9.60249e+07	1.60663e+08	1.27339e+08	1.37176e+08	153742020	1.49512e+08	1.12079e+08	1.35074e+08	1.32351e+08	133432701	111654602	1.35958e+08	-	-
TTP-68	Li512114	485.36	453.34	486.371	C31H50O4	[M-H]-	Terpenoids	Triterpene	4518-70-1	3	34416.3	30378.2	38379.1	66046.6	67691	74398	82373.5	80385.3	67346.4	47684	56045.6	58783.2	-	-
TTP-69	Zjmp102704	457.33	187.15	456.324	C29H44O4	[M+H]+	Terpenoids	Triterpene	119863-89-7	2	262453	285276	277942	335666	364501	324118	359585	338272	298322	280434	348531	316394	-	-
TTP-70	Lmsn011201	485.33	455.32	486.334	C30H46O5	[M-H]-	Terpenoids	Triterpene	-	3	47270.3	48675.3	50510.8	51809.4	65804.1	69483.4	45380.3	48002.9	42005.1	44893.1	46100.2	54653.3	-	-
TTP-71	pmf0085	427.39	345.32	426.386	C30H50O	[M+H]+	Terpenoids	Triterpene	469-38-5	3	1.86205e+07	1.8365e+07	1.89476e+07	1.85785e+07	1.93887e+07	1.83511e+07	1.8763e+07	1.97158e+07	1.96773e+07	1.583e+07	1.89297e+07	1.95329e+07	C01902	ko00100,ko01100,ko01110
TTP-72	Lszp210002	489.36	453.34	488.35	C30H48O5	[M+H]+	Terpenoids	Triterpene	-	2	355704	346903	391885	460300	439424	403242	280673	410676	398686	362053	338556	418928	-	-
TTP-73	Lskp211490	487.34	441.34	486.334	C30H46O5	[M+H]+	Terpenoids	Triterpene	-	1	3.56321e+06	4.11621e+06	3.78345e+06	4.49227e+06	4.48756e+06	3.4822e+06	3.83968e+06	3.35786e+06	3.75655e+06	3.65045e+06	3.74382e+06	4.45084e+06	-	-
TTP-74	Zjmp102710	471.35	201.16	470.34	C30H46O4	[M+H]+	Terpenoids	Triterpene	-	3	313795	327786	533985	528525	539872	511123	407652	427877	511300	435932	488905	391112	-	-
TTP-75	Lskp211493	487.34	441.34	486.334	C30H46O5	[M+H]+	Terpenoids	Triterpene	-	1	1.36997e+06	1.43688e+06	1.68415e+06	2.04274e+06	1.92749e+06	1.75426e+06	1.74131e+06	1.68324e+06	1.60393e+06	1.41411e+06	1.74546e+06	1.71544e+06	-	-
TTP-76	HJN110	455.36	455.36	456.36	C30H48O3	[M-H]-	Terpenoids	Triterpene	472-15-1	1	4.03074e+07	4.75231e+07	4.67283e+07	6.36553e+07	5.73688e+07	5.71655e+07	5.69767e+07	5.33688e+07	5.2287e+07	4.33296e+07	5.33405e+07	5.29131e+07	C08619	-
TTP-77	Lskp211458	519.33	455.32	518.324	C30H46O7	[M+H]+	Terpenoids	Triterpene	-	2	854340	1.02185e+06	767614	1.01951e+06	1.01928e+06	986189	866787	838189	696596	763620	869459	960840	-	-
TTP-78	MWSprf017	457.37	187.15	456.36	C30H48O3	[M+H]+	Terpenoids	Triterpene	631-69-6	2	287136	302730	278464	374017	334397	341434	276408	289089	276110	252569	309958	311063	-	-
TTP-79	Wbmp008389	489.36	443.35	488.35	C30H48O5	[M+H]+	Terpenoids	Triterpene	-	1	1.35864e+06	1.42695e+06	1.7688e+06	1.61142e+06	1.66774e+06	1.81245e+06	1.9203e+06	1.72302e+06	1.50948e+06	1.51537e+06	1.83637e+06	1.89591e+06	-	-
TTP-80	Lmqn012798	453.34	453.34	454.345	C30H46O3	[M-H]-	Terpenoids	Triterpene	-	2	5.83839e+06	5.73951e+06	5.47491e+06	5.80038e+06	6.16695e+06	5.75698e+06	5.54559e+06	6.13503e+06	6.19513e+06	6.47734e+06	5.06801e+06	5.90694e+06	-	-
TTP-81	Hmjp003416	505.35	459.35	504.345	C30H48O6	[M+H]+	Terpenoids	Triterpene	564-13-6	3	32092.9	36186.5	39908	46388.4	43186.4	46386.3	41812.4	38583.7	34681.4	40050.1	34093	44169.9	-	-
TTP-82	Lmsp009971	473.33	203.14	472.319	C29H44O5	[M+H]+	Terpenoids	Triterpene	-	3	146929	191777	241878	260533	265375	289051	274084	271947	260798	191452	229107	248360	-	-
TTP-83	Lskp211491	487.34	405.31	486.334	C30H46O5	[M+H]+	Terpenoids	Triterpene	-	2	1.66975e+06	1.53084e+06	1.59931e+06	1.44732e+06	2.00144e+06	1.35193e+06	1.53019e+06	1.51482e+06	1.53371e+06	1.35524e+06	1.57535e+06	1.76593e+06	-	-
TTP-84	pmp000314	471.35	295.2	470.34	C30H46O4	[M+H]+	Terpenoids	Triterpene	-	3	99053.6	110251	131886	149135	143715	137022	122791	120250	115504	111331	125716	145009	-	-
TTP-85	mws4053	455.35	455.35	456.36	C30H48O3	[M-H]-	Terpenoids	Triterpene	77-52-1	3	4.97306e+07	5.25257e+07	5.33507e+07	6.32474e+07	6.60335e+07	5.78167e+07	6.34475e+07	6.03974e+07	6.19343e+07	4.81624e+07	6.11045e+07	6.13891e+07	C08988	-
TTP-86	Lhnp110101	473.36	427.36	472.355	C30H48O4	[M+H]+	Terpenoids	Triterpene	-	3	452938	314428	321721	538095	445735	552549	314290	454089	252291	362163	391196	467253	-	-
TTP-87	Lmzn006829	453.34	453.34	454.345	C30H46O3	[M-H]-	Terpenoids	Triterpene	-	3	5.17002e+06	4.84516e+06	4.37731e+06	4.89091e+06	5.49381e+06	4.42728e+06	5.32495e+06	4.70418e+06	4.95202e+06	4.77589e+06	3.75635e+06	4.90714e+06	-	-
TTP-88	Lmzn206829	453.34	453.34	454.345	C30H46O3	[M-H]-	Terpenoids	Triterpene	17990-42-0	3	5.17002e+06	4.84516e+06	4.37731e+06	4.89091e+06	5.49381e+06	4.42728e+06	5.32495e+06	4.70418e+06	4.95202e+06	4.77589e+06	3.75635e+06	4.90714e+06	-	-
TTP-89	Lhwp110301	471.35	205.16	470.34	C30H46O4	[M+H]+	Terpenoids	Triterpene	-	3	1.17131e+07	1.14803e+07	1.29788e+07	1.6802e+07	1.41222e+07	1.62139e+07	1.69832e+07	1.50309e+07	1.50123e+07	1.12838e+07	1.47276e+07	1.44824e+07	-	-
TTP-90	Zjmp102709	487.34	451.32	486.334	C30H46O5	[M+H]+	Terpenoids	Triterpene	-	2	1.57052e+06	1.90343e+06	1.72659e+06	2.04905e+06	2.04049e+06	2.01234e+06	1.59214e+06	1.70657e+06	1.76418e+06	1.49922e+06	1.71953e+06	2.00353e+06	-	-
TTP-91	Ymjm000099	453.34	201.17	452.329	C30H44O3	[M+H]+	Terpenoids	Triterpene	-	3	1.45502e+06	1.59784e+06	1.32707e+06	1.94617e+06	1.99082e+06	1.87291e+06	1.54158e+06	1.54448e+06	1.50961e+06	1.36982e+06	1.72402e+06	1.83515e+06	-	-
TTP-92	Zmjp012331	457.37	439.36	456.36	C30H48O3	[M+H]+	Terpenoids	Triterpene	114906-01-3	2	726851	796624	800133	952179	1.01809e+06	976415	849916	887385	800984	617993	691909	835964	-	-
TTP-93	Lmsp102910	487.34	423.32	486.334	C30H46O5	[M+H]+	Terpenoids	Triterpene	5948-32-3	2	705911	565662	599695	823205	870077	934695	538064	602784	682579	523401	704555	689928	-	-
TTP-94	Lmzp009620	635.39	453.33	634.387	C39H54O7	[M+H]+	Terpenoids	Triterpene	-	2	97727.5	161871	122921	195449	147765	159773	127530	130148	119425	83652.8	104329	119870	-	-
TTP-95	Ymjm000100	469.33	423.33	468.324	C30H44O4	[M+H]+	Terpenoids	Triterpene	-	2	2.67454e+06	2.93885e+06	2.85757e+06	3.56999e+06	3.2106e+06	3.63796e+06	2.96517e+06	2.87465e+06	2.68667e+06	2.26784e+06	3.16533e+06	3.11704e+06	-	-
TTP-96	Lmsp013456	455.35	203.18	454.345	C30H46O3	[M+H]+	Terpenoids	Triterpene	-	2	22558.1	19040	30603.4	27343.9	26664.9	31635.4	30570.8	26230.1	26020.4	36545.1	30351.4	25124.4	-	-
TTP-97	pmn001407	503.34	279.16	504.345	C30H48O6	[M-H]-	Terpenoids	Triterpene	26121-81-3	3	18900.8	24552.1	30055.1	33734.4	34850.5	44870.4	43665	41549.6	27816	26131.8	37934.1	36171.3	-	-
TTP-98	Lmsp010222	457.33	203.14	456.324	C29H44O4	[M+H]+	Terpenoids	Triterpene	-	3	3.18612e+06	3.11772e+06	2.90483e+06	3.82506e+06	3.59387e+06	3.38213e+06	3.7203e+06	3.62805e+06	3.40092e+06	2.65135e+06	3.7396e+06	3.81732e+06	-	-
TTP-99	Hmdn006855	455.35	455.35	456.36	C30H48O3	[M-H]-	Terpenoids	Triterpene	-	2	1.16703e+06	1.13553e+06	1.1038e+06	1.44412e+06	1.3313e+06	1.38177e+06	1.42953e+06	1.14642e+06	1.10553e+06	1.33596e+06	1.27357e+06	916199	-	-
TTP-100	pmn001406	695.4	473.3	696.409	C37H60O12	[M-H]-	Terpenoids	Triterpene	-	3	288796	398746	320259	329539	334685	355752	347043	298752	331168	263375	326730	393614	-	-
TTP-101	MWSCX013	489.35	201.16	488.35	C30H48O5	[M+H]+	Terpenoids	Triterpene	53155-25-2	2	1.4013e+06	2.9007e+06	2.21658e+06	2.50399e+06	2.8172e+06	2.73627e+06	2.91779e+06	2.57274e+06	2.16718e+06	1.61338e+06	1.77686e+06	2.40876e+06	C17890	-
TTP-102	Llhp011701	469.33	423.33	468.324	C30H44O4	[M+H]+	Terpenoids	Triterpene	185051-75-6	2	89155.5	92167.7	104496	118768	119855	124916	87798.2	88724	81705.9	65103.6	102524	101573	-	-
TTP-103	Lmsn011378	485.33	279.23	486.334	C30H46O5	[M-H]-	Terpenoids	Triterpene	54963-52-9	3	11364.3	15376.9	15303.6	11433.8	11685.9	12136.7	16414.7	16502.6	16349.8	9845.1	13086.1	16504.7	-	-
TTP-104	Lssp210085	439.36	203.18	438.35	C30H46O2	[M+H]+	Terpenoids	Triterpene	-	3	636062	660594	697903	873091	814194	852679	854465	776385	777639	544125	921423	833924	-	-
TTP-105	Lmqp013019	457.37	203.18	456.36	C30H48O3	[M+H]+	Terpenoids	Triterpene	564-16-9	2	38389.4	65675.8	51051.9	64364.1	66550.8	76013.1	70826	66361.8	55322.5	36597.5	41535.3	60007.1	-	-
TTP-106	Smnp010489	635.39	453.33	634.387	C39H54O7	[M+H]+	Terpenoids	Triterpene	-	2	88712.8	111949	93533	180073	131850	146920	197824	121193	93938.4	93420.2	135270	163717	-	-
TTP-107	Lmqp012453	441.37	191.18	440.365	C30H48O2	[M+H]+	Terpenoids	Triterpene	-	3	105029	126592	94114.7	121970	160806	125651	125808	125560	138319	83479.1	101275	150665	-	-
TTP-108	Yshs000050	455.35	437.35	454.345	C30H46O3	[M+H]+	Terpenoids	Triterpene	-	2	239886	235933	257045	348051	314245	247614	317365	339614	286624	119693	203125	241675	-	-
TTP-109	pmp000780	665.4	409.3	664.398	C40H56O8	[M+H]+	Terpenoids	Triterpene	-	3	65702.1	96897.2	43586.9	95463.8	65495.2	83596.1	68965.2	87704.4	66486.8	49149.2	96100.7	67521.1	-	-
TTP-110	Lmnp102701	443.39	191.18	442.381	C30H50O2	[M+H]+	Terpenoids	Triterpene	473-98-3	3	408354	456328	545371	421598	496743	503118	440057	420282	428084	8130.64	15164.1	16911.7	C08618	-
TTP-111	Hmcp005589	425.38	203.17	424.37	C30H48O	[M+H]+	Terpenoids	Triterpene	638-97-1	2	815270	865114	899236	862505	930177	934490	894624	877145	820992	53132.8	115284	125624	-	-
TTP-112	Smpp009685	651.38	163.03	650.382	C39H54O8	[M+H]+	Terpenoids	Triterpene	-	2	57559.3	26487	61259.6	38697.8	23094.4	18234.5	21979.3	30429.2	49326.4	17371.7	45477.3	27069.8	-	-
TS-1	Lmsn011870	665.39	485.33	666.398	C36H58O11	[M-H]-	Terpenoids	Triterpene Saponin	95262-48-9	2	20244.8	23886.4	22671.6	28159.3	22893.8	24313.8	19774.2	21137.6	22256.5	20356.3	21196.1	21582.2	-	-
TS-2	Zmxn004201	649.4	487.34	650.403	C36H58O10	[M-H]-	Terpenoids	Triterpene Saponin	88515-58-6	3	203774	257789	154050	153677	153419	162639	105121	91328.8	110377	151939	162125	152935	-	-
TS-3	Lmmn005003	1087.51	1087.5	1088.5	C52H80O24	[M-H]-	Terpenoids	Triterpene Saponin	128192-15-4	3	16964.8	31517.7	72310.2	108720	101051	122304	129444	129309	113071	100510	93408.3	98377.8	-	-
TS-4	Lmmn004916	1219.55	1219.55	1220.55	C57H88O28	[M-H]-	Terpenoids	Triterpene Saponin	-	3	19632	7619.08	50999.6	75518.2	75206.9	68248.9	80238.4	68073.3	81355.8	65088.4	74141.7	67976.5	-	-
TS-5	Lmsn006839	681.39	519.33	682.393	C36H58O12	[M-H]-	Terpenoids	Triterpene Saponin	-	3	1788.66	4831.47	49521.5	46240.5	47304.6	54593.2	115979	126192	88320.5	56052.5	58076.8	65198.9	-	-
TS-6	pmn001506	617.41	455.35	618.413	C36H58O8	[M-H]-	Terpenoids	Triterpene Saponin	3391-80-8	3	103164	138374	138968	128625	124071	147315	132760	153640	121372	129822	155575	136035	-	-
DT-1	Cmmn013378	301.22	301.22	302.225	C20H30O2	[M-H]-	Terpenoids	Diterpenoids	79-54-9	3	283791	328138	303495	143012	191089	179679	184781	169465	181123	281020	283115	301338	-	-
DT-2	MWSslk208	301.22	301.22	302.225	C20H30O2	[M-H]-	Terpenoids	Diterpenoids	6730-83-2	3	306762	270875	307292	121212	171152	156369	198228	169528	187497	276309	284713	306835	C11874	ko00904,ko01100,ko01110
DT-3	Wbmn010746	377.23	295.23	378.241	C22H34O5	[M-H]-	Terpenoids	Diterpenoids	-	1	1.74193e+07	1.82959e+07	1.82138e+07	1.57529e+07	1.51442e+07	1.46698e+07	1.48804e+07	1.68795e+07	1.74011e+07	1.58389e+07	1.70855e+07	1.77591e+07	-	-
DT-4	Lmsp012858	631.37	469.32	630.361	C32H54O12	[M+H]+	Terpenoids	Diterpenoids	-	2	158805	158946	136402	91594.7	75920.6	78182.6	50400.6	39121.3	43308.7	88924.6	89644.8	99240	-	-
DT-5	Wbmn011269	377.23	295.23	378.241	C22H34O5	[M-H]-	Terpenoids	Diterpenoids	61263-49-8	1	1.71478e+07	1.77411e+07	1.61726e+07	1.50057e+07	1.69848e+07	1.2206e+07	1.49829e+07	1.6059e+07	1.60591e+07	1.71424e+07	18522871	1.94936e+07	-	-
DT-6	Cmmn012461	299.2	299.2	300.209	C20H28O2	[M-H]-	Terpenoids	Diterpenoids	1740-19-8	3	7.29685e+06	6.05876e+06	6.01441e+06	5.05781e+06	4.48524e+06	4.32318e+06	4.14796e+06	3.77254e+06	3.74896e+06	5.23569e+06	4.93036e+06	4.36188e+06	C12078	-
DT-7	Lmsp012988	631.37	451.31	630.361	C32H54O12	[M+H]+	Terpenoids	Diterpenoids	90851-27-7	2	242097	161252	150673	104642	103364	118497	119957	77260.7	53922.3	157862	123786	113280	-	-
ST-1	ML10174588	233.16	233.16	234.162	C15H22O2	[M-H]-	Terpenoids	Sesquiterpenoids	1811-23-0	1	5.14199e+06	4.78343e+06	5.937e+06	6.90298e+06	6.68064e+06	6.45753e+06	5.50862e+06	6.46211e+06	6.69998e+06	1.15421e+07	1.17614e+07	1.24276e+07	C09376	-
ST-2	Hahn001170	345.12	183.07	346.126	C15H22O9	[M-H]-	Terpenoids	Sesquiterpenoids	479-98-1	2	101299	111806	143954	91975.9	77235.5	97004.6	139211	127521	99253.8	103623	112053	111601	C09771	-
ST-3	Zmcp102205	221.19	119.09	220.183	C15H24O	[M+H]+	Terpenoids	Sesquiterpenoids	6750-60-3	2	1.00971e+06	1.12871e+06	940055	832195	773561	760256	722893	738889	672558	646446	815171	851090	-	-
MT-1	Lmyp004084	153.13	107.09	152.12	C10H16O	[M+H]+	Terpenoids	Monoterpenoids	57717-97-2	2	136310	140094	521707	799543	765969	800313	902684	911794	792835	613011	701375	691056	C22272	-
MT-2	mws1429	223.13	161.1	224.141	C13H20O3	[M-H]-	Terpenoids	Monoterpenoids	189351-15-3	3	29649.7	56120.6	63121.2	284116	296058	255650	202114	198791	208959	153541	183897	176934	C04166	-
MT-3	Lmdp002381	227.09	149.06	226.084	C11H14O5	[M+H]+	Terpenoids	Monoterpenoids	6902-77-8	2	537788	617410	1.30714e+07	2.06422e+07	1.85524e+07	2.07306e+07	3.00887e+07	3.01052e+07	2.49227e+07	1.24096e+07	1.84938e+07	1.93567e+07	C09780	-

## Sheet: CK_vs_MeJA24h DEMs
Compound number	Index	Formula	Compounds	Class I	Class II	CAS	Level	CK1	CK2	CK3	MeJA24-1	MeJA24-2	MeJA24-3	VIP	P-value	Fold_Change	Log2FC	Type
MT-2	mws1429	C13H20O3	Vomifoliol	Terpenoids	Monoterpenoids	189351-15-3	3	29649.7	56120.6	63121.2	284116	296058	255650	1.28007	0.000152561	5.61364	2.48894	up
MT-3	Lmdp002381	C11H14O5	Genipin	Terpenoids	Monoterpenoids	6902-77-8	2	537788	617410	1.30714e+07	2.06422e+07	1.85524e+07	2.07306e+07	1.02604	0.0634344	4.21221	2.07458	up
MT-1	Lmyp004084	C10H16O	Perillyl alcohol	Terpenoids	Monoterpenoids	57717-97-2	2	136310	140094	521707	799543	765969	800313	1.10007	0.0539207	2.96428	1.56768	up
TS-4	Lmmn004916	C57H88O28	Medicagenic acid-3-O-glucuronide-28-O-xylosyl(1,4)-[apiosyl(1,3)]-rhamnosyl(1,2)-arabinoside	Terpenoids	Triterpene Saponin	-	3	19632	7619.08	50999.6	75518.2	75206.9	68248.9	1.02021	0.0638984	2.79837	1.48459	up
TS-3	Lmmn005003	C52H80O24	Medicagenic acid-3-O-glucuronide-28-O-xylosyl(1,4)-rhamnosyl(1,2)-arabinoside	Terpenoids	Triterpene Saponin	128192-15-4	3	16964.8	31517.7	72310.2	108720	101051	122304	1.08105	0.0380253	2.74913	1.45897	up
TTP-46	Zjmp102705	C30H48O4	3,29-Dihydroxyolean-12-en-28-oic acid (Mesembryanthemoidigenic acid)	Terpenoids	Triterpene	4871-87-8	2	1.33168e+06	759648	812113	2.74069e+06	1.40869e+06	2.10316e+06	1.06968	0.082942	2.1535	1.10668	up
TTP-68	Li512114	C31H50O4	2,3-Dihydroxyurs-12-en-28-oic acid methyl ester (Corosolic acid methyl ester)	Terpenoids	Triterpene	4518-70-1	3	34416.3	30378.2	38379.1	66046.6	67691	74398	1.28665	0.000555953	2.01733	1.01245	up
TTP-37	zjmp120214	C30H46O4	22-Hydroxy-oleanonic acid	Terpenoids	Triterpene	-	2	84247	89651.8	119033	186582	171419	199857	1.2439	0.00365144	1.9044	0.929335	up
TTP-16	Lmsn009824	C30H48O6	2,3,19,23-Tetrahydroxyolean-12-en-28-oic acid	Terpenoids	Triterpene	55306-03-1	2	103634	116289	108691	203130	218678	202052	1.31077	0.000243047	1.89846	0.924831	up
TTP-59	Qmfp122213	C39H52O6	3-p-Coumaroyloxy-2-hydroxyurs-12,18-dien-28-oic acid (Guajavanoic acid)	Terpenoids	Triterpene	-	2	38720.6	50993	38610.2	72097.6	70922.9	88878.2	1.21493	0.0107539	1.80714	0.853705	up
TTP-10	Lmsn010222	C30H48O6	1,2,3-Trihydroxy-19-oxo-18,19-seco-urs-11,13(18)-dien-28-oic acid	Terpenoids	Triterpene	-	1	148356	146995	149304	238447	240859	220421	1.31362	0.0053046	1.57364	0.654105	up
TTP-106	Smnp010489	C39H54O7	3-O-p-Coumaroyltormentic acid	Terpenoids	Triterpene	-	2	88712.8	111949	93533	180073	131850	146920	1.16377	0.0424062	1.55966	0.641232	up
TTP-97	pmn001407	C30H48O6	2,3,16,21-Tetrahydroxyolean-12-en-28-oic acid (Platycogenic acid C)	Terpenoids	Triterpene	26121-81-3	3	18900.8	24552.1	30055.1	33734.4	34850.5	44870.4	1.06243	0.0502042	1.54344	0.626151	up
TTP-41	pmp000263	C30H46O3	3-Hydroxyurs-12,19-dien-28-oic acid (Sanguisorbigenin)	Terpenoids	Triterpene	-	3	1.06883e+06	784115	916016	1.44778e+06	1.35491e+06	1.40295e+06	1.20597	0.0200093	1.51886	0.602985	up
TTP-66	Lmsn012480	C30H44O5	2,19-Dihydroxy-3-oxoursa-1,12-dien-28-oic acid (Fupenzic acid)	Terpenoids	Triterpene	119725-20-1	1	102946	133779	121196	173859	172665	178529	1.22721	0.0213983	1.46696	0.552826	up
TTP-57	pmp000444	C30H46O5	27,28-Dicarboxyl ursolic acid	Terpenoids	Triterpene	-	2	6.63376e+06	8.67773e+06	7.5915e+06	1.05629e+07	1.23188e+07	1.054e+07	1.19697	0.013656	1.45927	0.545249	up
TTP-13	Yshs000048	C30H46O4	6-Hydroxy-lupane-20(29)-en-3-one-28-oic acid	Terpenoids	Triterpene	-	2	1.28691e+06	1.17199e+06	1.22224e+06	1.69254e+06	1.7193e+06	1.84281e+06	1.28256	0.00120728	1.42745	0.513442	up
TTP-32	MWSmce560	C30H48O4	3,23-Dihydroxylup-20(29)-en-28-oic acid (23-Hydroxybetulinic acid)	Terpenoids	Triterpene	85999-40-2	3	272950	328297	274213	382751	425905	429008	1.21824	0.00762059	1.41373	0.499508	up
TTP-86	Lhnp110101	C30H48O4	3,20-Dihydroxyurs-21-en-28-oic acid (Oleanderic acid)	Terpenoids	Triterpene	-	3	452938	314428	321721	538095	445735	552549	1.02333	0.0613623	1.4107	0.496414	up
TTP-60	Hmjn003948	C30H48O5	2,3,6-Trihydroxyurs-12-en-28-oic acid (Madasiatic acid)	Terpenoids	Triterpene	26532-66-1	3	7.15431e+06	7.24681e+06	7.16616e+06	9.89066e+06	1.12867e+07	9.22575e+06	1.25973	0.039708	1.40969	0.495374	up
TTP-93	Lmsp102910	C30H46O5	3-Hydroxyolean-12-ene-27,28-dioic acid (Cincholic acid)	Terpenoids	Triterpene	5948-32-3	2	705911	565662	599695	823205	870077	934695	1.19469	0.0105929	1.40438	0.489937	up
TTP-82	Lmsp009971	C29H44O5	1,19-Dihydroxy-2-oxo-nor-A(3)-urs-12-en-28-oic acid (Rubuminatus B)	Terpenoids	Triterpene	-	3	146929	191777	241878	260533	265375	289051	1.02638	0.0927776	1.40369	0.489224	up
TTP-64	Lmmn008971	C30H48O3	3-Hydroxycycloarta-24-ene-26-oic acid (Isomangiferolic acid)	Terpenoids	Triterpene	13878-92-7	2	3.79736e+06	4.34846e+06	4.12421e+06	5.57499e+06	5.87538e+06	5.69903e+06	1.28292	0.00263499	1.39767	0.483019	up
TTP-45	pmp000269	C30H48O5	2,3,19-Trihydroxyolean-12-en-28-oic acid (Arjunic acid)	Terpenoids	Triterpene	31298-06-3	2	1.38863e+06	1.54218e+06	1.55403e+06	2.08273e+06	2.15002e+06	1.84501e+06	1.24554	0.0134289	1.35518	0.438482	up
TTP-91	Ymjm000099	C30H44O3	3-Oxooleana-11,13(18)-dien-28-oic acid	Terpenoids	Triterpene	-	3	1.45502e+06	1.59784e+06	1.32707e+06	1.94617e+06	1.99082e+06	1.87291e+06	1.22596	0.0143396	1.32648	0.407605	up
TTP-76	HJN110	C30H48O3	3-Hydroxylup-20(29)-en-28-oic acid (Betulinic acid)	Terpenoids	Triterpene	472-15-1	1	4.03074e+07	4.75231e+07	4.67283e+07	6.36553e+07	5.73688e+07	5.71655e+07	1.21013	0.00972867	1.32425	0.405176	up
TTP-89	Lhwp110301	C30H46O4	19-Hydroxy-2-(hydroxymethyl)-A(1)-norursa-2,12-dien-28-oic acid (Coleonolic acid)	Terpenoids	Triterpene	-	3	1.17131e+07	1.14803e+07	1.29788e+07	1.6802e+07	1.41222e+07	1.62139e+07	1.17444	0.0268374	1.30316	0.382009	up
TTP-3	Hmhn007817	C30H48O5	2,3-Dihydroxyurs-12-en-28-oic acid*	Terpenoids	Triterpene	-	3	5.44427e+06	5.97731e+06	5.48467e+06	7.35313e+06	7.27032e+06	7.18853e+06	1.28261	0.00725614	1.29017	0.367564	up
TTP-70	Lmsn011201	C30H46O5	2,3-Dihydroxy-19-oxo-18,19-secours-11,13(18)-dien-28-oic acid (Swinhoeic acid)	Terpenoids	Triterpene	-	3	47270.3	48675.3	50510.8	51809.4	65804.1	69483.4	1.03667	0.124289	1.27749	0.353315	up
TTP-75	Lskp211493	C30H46O5	2,19-Dihydroxy-3-oxo-24-norolean-12-en-28-oic acid	Terpenoids	Triterpene	-	1	1.36997e+06	1.43688e+06	1.68415e+06	2.04274e+06	1.92749e+06	1.75426e+06	1.137	0.0326132	1.27466	0.35011	up
TTP-104	Lssp210085	C30H46O2	3,11-dioxo-β-oleorene	Terpenoids	Triterpene	-	3	636062	660594	697903	873091	814194	852679	1.26968	0.00189077	1.27345	0.348738	up
TTP-102	Llhp011701	C30H44O4	11,12-epoxy-13-hydroxy-3-Oxooleanane-28-oic acid gamma-lactone (Liquidambaric Lactone)	Terpenoids	Triterpene	185051-75-6	2	89155.5	92167.7	104496	118768	119855	124916	1.21957	0.0196667	1.27192	0.347009	up
TTP-92	Zmjp012331	C30H48O3	Lupa-12,20(29)-diene-3,27,28-triol (Oleanderol)	Terpenoids	Triterpene	114906-01-3	2	726851	796624	800133	952179	1.01809e+06	976415	1.2678	0.00289899	1.26815	0.342725	up
TTP-27	pmn001591	C30H48O5	3,19,23-Trihydroxyurs-12-en-28-oic acid (Rutundic acid)	Terpenoids	Triterpene	20137-37-5	2	2.47046e+06	2.84513e+06	2.63796e+06	3.23895e+06	3.31974e+06	3.49148e+06	1.22249	0.00840279	1.26361	0.337548	up
ST-1	ML10174588	C15H22O2	Confertifoline	Terpenoids	Sesquiterpenoids	1811-23-0	1	5.14199e+06	4.78343e+06	5.937e+06	6.90298e+06	6.68064e+06	6.45753e+06	1.16272	0.0414938	1.26344	0.337352	up
TTP-1	Lmsn012627	C30H46O4	2,3-Dihydroxyurs-12,18-dien-28-oic acid	Terpenoids	Triterpene	-	1	1.5455e+06	1.6915e+06	1.44136e+06	2.01187e+06	1.92979e+06	1.95567e+06	1.21356	0.0215419	1.26056	0.33406	up
TTP-84	pmp000314	C30H46O4	3,16-Dihydroxylanosta-7,9(11),24-trien-21-oic acid	Terpenoids	Triterpene	-	3	99053.6	110251	131886	149135	143715	137022	1.0811	0.0780361	1.25992	0.33333	up
TTP-81	Hmjp003416	C30H48O6	2,3,6,23-Tetrahydroxyolean-12-en-28-oic acid (Terminolic acid)	Terpenoids	Triterpene	564-13-6	3	32092.9	36186.5	39908	46388.4	43186.4	46386.3	1.14318	0.0371208	1.25672	0.329661	up
TTP-12	Wmzn006169	C30H48O4	3,16-Dihydroxyolean-12-en-28-oic acid (Echinocystic acid)	Terpenoids	Triterpene	510-30-5	3	101236	121381	115568	149005	131802	139942	1.13629	0.0254255	1.24414	0.315147	up
TTP-69	Zjmp102704	C29H44O4	3,24-Dihydroxy-30-norolean-12,20(29)-dien-28-oic acid (Quinatic acid)	Terpenoids	Triterpene	119863-89-7	2	262453	285276	277942	335666	364501	324118	1.24159	0.0153706	1.24055	0.310977	up
TTP-42	Wbmn009545	C34H50O7	2,3-Diacetoxy-18-hydroxyoleana-5,12-dien-28-oic acid	Terpenoids	Triterpene	-	3	6.90947e+06	8.40556e+06	7.05548e+06	9.24543e+06	9.22178e+06	9.13654e+06	1.14	0.0664379	1.23393	0.303265	up
TTP-95	Ymjm000100	C30H44O4	24-Hydroxy-3-oxooleana-11,13(18)-dien-28-oic acid	Terpenoids	Triterpene	-	2	2.67454e+06	2.93885e+06	2.85757e+06	3.56999e+06	3.2106e+06	3.63796e+06	1.18402	0.0208736	1.22992	0.29856	up
TTP-61	Cmcp006262	C30H48O6	2,3,7,19-Tetrahydroxyurs-12-en-28-oic acid (Roxburic Acid)	Terpenoids	Triterpene	108657-25-6	3	334103	333451	323256	389984	397434	424874	1.2578	0.0131136	1.22354	0.291056	up
TTP-99	Hmdn006855	C30H48O3	3,4-Cycloopen-cycloaltin-4(29),25-diene-24(R)-hydroxy-3-carboxylic acid	Terpenoids	Triterpene	-	2	1.16703e+06	1.13553e+06	1.1038e+06	1.44412e+06	1.3313e+06	1.38177e+06	1.25944	0.00588258	1.22042	0.287381	up
TTP-78	MWSprf017	C30H48O3	3-Hydroxyurs-12-en-24-oic acid (β-Boswellic acid)	Terpenoids	Triterpene	631-69-6	2	287136	302730	278464	374017	334397	341434	1.19977	0.0202876	1.20904	0.273865	up
TTP-26	Lmsn009238	C30H48O6	1,2,3,19-Tetrahydroxyurs-12-en-28-oic acid	Terpenoids	Triterpene	120211-98-5	3	528401	537427	511620	660521	613158	628821	1.26398	0.00586113	1.20606	0.270303	up
TTP-9	Zbqn008058	C30H48O4	Rubianol-f	Terpenoids	Triterpene	-	1	4.05135e+06	4.65944e+06	4.71906e+06	5.29801e+06	5.225e+06	5.62932e+06	1.13947	0.0309728	1.20272	0.266299	up
TTP-85	mws4053	C30H48O3	3-Hydroxyurs-12-en-28-oic acid (Ursolic acid)	Terpenoids	Triterpene	77-52-1	3	4.97306e+07	5.25257e+07	5.33507e+07	6.32474e+07	6.60335e+07	5.78167e+07	1.20783	0.0327646	1.20237	0.265884	up
TTP-5	Cmmp006152	C29H44O5	Norarjunolic acid	Terpenoids	Triterpene	60393-90-0	2	8.14105e+06	8.75395e+06	7.11067e+06	6.77518e+06	6.4544e+06	5.45353e+06	1.06355	0.0483762	0.778279	-0.361641	down
ST-3	Zmcp102205	C15H24O	Spathulenol	Terpenoids	Sesquiterpenoids	6750-60-3	2	1.00971e+06	1.12871e+06	940055	832195	773561	760256	1.19973	0.0356572	0.768567	-0.379757	down
DT-6	Cmmn012461	C20H28O2	Dehydroabietic acid	Terpenoids	Diterpenoids	1740-19-8	3	7.29685e+06	6.05876e+06	6.01441e+06	5.05781e+06	4.48524e+06	4.32318e+06	1.19301	0.0300478	0.715861	-0.482249	down
DT-7	Lmsp012988	C32H54O12	Goshonoside F4	Terpenoids	Diterpenoids	90851-27-7	2	242097	161252	150673	104642	103364	118497	1.14269	0.115742	0.589333	-0.762845	down
DT-1	Cmmn013378	C20H30O2	Levopimaric acid	Terpenoids	Diterpenoids	79-54-9	3	283791	328138	303495	143012	191089	179679	1.24726	0.00242333	0.561248	-0.83329	down
DT-4	Lmsp012858	C32H54O12	Goshonoside F7	Terpenoids	Diterpenoids	-	2	158805	158946	136402	91594.7	75920.6	78182.6	1.28228	0.00267717	0.541003	-0.886292	down
DT-2	MWSslk208	C20H30O2	Kaurenoic Acid	Terpenoids	Diterpenoids	6730-83-2	3	306762	270875	307292	121212	171152	156369	1.25112	0.00187601	0.507084	-0.979703	down

## Sheet: CK_vs_MeJA48h DEMs
Compound number	Index	Formula	Compounds	Class I	Class II	CAS	Level	CK1	CK2	CK3	MeJA48-1	MeJA48-2	MeJA48-3	VIP	P-value	Fold_Change	Log2FC	Type
MT-3	Lmdp002381	C11H14O5	Genipin	Terpenoids	Monoterpenoids	6902-77-8	2	537788	617410	1.30714e+07	3.00887e+07	3.01052e+07	2.49227e+07	1.32738	0.0180367	5.98294	2.58085	up
TS-5	Lmsn006839	C36H58O12	2,3,19,23,24-Pentahydroxyolean-12-en-28-oic acid-28-O-glucoside	Terpenoids	Triterpene Saponin	-	3	1788.66	4831.47	49521.5	115979	126192	88320.5	1.31386	0.0108496	5.88675	2.55747	up
MT-2	mws1429	C13H20O3	Vomifoliol	Terpenoids	Monoterpenoids	189351-15-3	3	29649.7	56120.6	63121.2	202114	198791	208959	1.52375	0.00241348	4.09603	2.03423	up
MT-1	Lmyp004084	C10H16O	Perillyl alcohol	Terpenoids	Monoterpenoids	57717-97-2	2	136310	140094	521707	902684	911794	792835	1.38072	0.0333568	3.26686	1.7079	up
TS-3	Lmmn005003	C52H80O24	Medicagenic acid-3-O-glucuronide-28-O-xylosyl(1,4)-rhamnosyl(1,2)-arabinoside	Terpenoids	Triterpene Saponin	128192-15-4	3	16964.8	31517.7	72310.2	129444	129309	113071	1.36135	0.0274901	3.0782	1.62209	up
TS-4	Lmmn004916	C57H88O28	Medicagenic acid-3-O-glucuronide-28-O-xylosyl(1,4)-[apiosyl(1,3)]-rhamnosyl(1,2)-arabinoside	Terpenoids	Triterpene Saponin	-	3	19632	7619.08	50999.6	80238.4	68073.3	81355.8	1.28722	0.0484082	2.93502	1.55337	up
TTP-68	Li512114	C31H50O4	2,3-Dihydroxyurs-12-en-28-oic acid methyl ester (Corosolic acid methyl ester)	Terpenoids	Triterpene	4518-70-1	3	34416.3	30378.2	38379.1	82373.5	80385.3	67346.4	1.5644	0.0044606	2.23027	1.15722	up
TTP-37	zjmp120214	C30H46O4	22-Hydroxy-oleanonic acid	Terpenoids	Triterpene	-	2	84247	89651.8	119033	190554	202440	171411	1.52228	0.00335521	1.92675	0.946168	up
TTP-16	Lmsn009824	C30H48O6	2,3,19,23-Tetrahydroxyolean-12-en-28-oic acid	Terpenoids	Triterpene	55306-03-1	2	103634	116289	108691	179770	186669	184368	1.5769	0.000318373	1.67615	0.745154	up
TTP-39	Wbmn010008	C30H46O5	Cannabifolin E	Terpenoids	Triterpene	-	1	4.75586e+06	1.20358e+07	6.6301e+06	1.26176e+07	1.20026e+07	1.21199e+07	1.07293	0.178045	1.56863	0.649507	up
TTP-97	pmn001407	C30H48O6	2,3,16,21-Tetrahydroxyolean-12-en-28-oic acid (Platycogenic acid C)	Terpenoids	Triterpene	26121-81-3	3	18900.8	24552.1	30055.1	43665	41549.6	27816	1.18226	0.101321	1.53766	0.620741	up
TTP-35	Lhjp110329	C30H48O4	6-Hydroxy-3-epi-oleanolic acid	Terpenoids	Triterpene	-	2	46581.7	76875.7	73742.3	102894	93678.9	79447.3	1.11773	0.0971561	1.3997	0.485114	up
TTP-82	Lmsp009971	C29H44O5	1,19-Dihydroxy-2-oxo-nor-A(3)-urs-12-en-28-oic acid (Rubuminatus B)	Terpenoids	Triterpene	-	3	146929	191777	241878	274084	271947	260798	1.25128	0.107593	1.38968	0.474757	up
TTP-30	pmp000268	C30H46O5	2-Hydroxymethyl-A(1)-nor-19,24-dihydroxyurs-2,12-dien-28-oic acid (Rosamultic acid)	Terpenoids	Triterpene	214285-76-4	2	776783	772383	482195	1.0005e+06	926242	873908	1.10736	0.105454	1.37871	0.463317	up
TTP-64	Lmmn008971	C30H48O3	3-Hydroxycycloarta-24-ene-26-oic acid (Isomangiferolic acid)	Terpenoids	Triterpene	13878-92-7	2	3.79736e+06	4.34846e+06	4.12421e+06	5.49308e+06	5.42133e+06	5.1244e+06	1.50241	0.00433666	1.30715	0.386428	up
TTP-13	Yshs000048	C30H46O4	6-Hydroxy-lupane-20(29)-en-3-one-28-oic acid	Terpenoids	Triterpene	-	2	1.28691e+06	1.17199e+06	1.22224e+06	1.63952e+06	1.53059e+06	1.62657e+06	1.5501	0.00148082	1.30304	0.381885	up
TTP-89	Lhwp110301	C30H46O4	19-Hydroxy-2-(hydroxymethyl)-A(1)-norursa-2,12-dien-28-oic acid (Coleonolic acid)	Terpenoids	Triterpene	-	3	1.17131e+07	1.14803e+07	1.29788e+07	1.69832e+07	1.50309e+07	1.50123e+07	1.4809	0.0135691	1.30007	0.378585	up
TTP-108	Yshs000050	C30H46O3	Lupane-20(29)-en-3-on-28-oic acid	Terpenoids	Triterpene	-	2	239886	235933	257045	317365	339614	286624	1.4673	0.0302164	1.28756	0.364635	up
TTP-60	Hmjn003948	C30H48O5	2,3,6-Trihydroxyurs-12-en-28-oic acid (Madasiatic acid)	Terpenoids	Triterpene	26532-66-1	3	7.15431e+06	7.24681e+06	7.16616e+06	8.62104e+06	9.62998e+06	9.20379e+06	1.54419	0.0206291	1.27298	0.348214	up
TTP-10	Lmsn010222	C30H48O6	1,2,3-Trihydroxy-19-oxo-18,19-seco-urs-11,13(18)-dien-28-oic acid	Terpenoids	Triterpene	-	1	148356	146995	149304	182415	188364	187496	1.59413	0.000859705	1.25552	0.328289	up
TTP-45	pmp000269	C30H48O5	2,3,19-Trihydroxyolean-12-en-28-oic acid (Arjunic acid)	Terpenoids	Triterpene	31298-06-3	2	1.38863e+06	1.54218e+06	1.55403e+06	1.5584e+06	2.12227e+06	1.8548e+06	1.17248	0.154926	1.23426	0.303652	up
TTP-76	HJN110	C30H48O3	3-Hydroxylup-20(29)-en-28-oic acid (Betulinic acid)	Terpenoids	Triterpene	472-15-1	1	4.03074e+07	4.75231e+07	4.67283e+07	5.69767e+07	5.33688e+07	5.2287e+07	1.35386	0.0337848	1.20863	0.273378	up
TTP-104	Lssp210085	C30H46O2	3,11-dioxo-β-oleorene	Terpenoids	Triterpene	-	3	636062	660594	697903	854465	776385	777639	1.46478	0.0151812	1.20753	0.272058	up
TTP-69	Zjmp102704	C29H44O4	3,24-Dihydroxy-30-norolean-12,20(29)-dien-28-oic acid (Quinatic acid)	Terpenoids	Triterpene	119863-89-7	2	262453	285276	277942	359585	338272	298322	1.31959	0.0725914	1.20651	0.270837	up
TTP-38	Lmsn008908	C30H48O7	2,3,19,23,24-Pentahydroxyolean-12-en-28-oic acid	Terpenoids	Triterpene	-	2	76954.3	97977.1	83019.8	76427.2	72099.8	63459.5	1.20967	0.118851	0.821809	-0.283125	down
TTP-62	pmp000267	C30H44O5	3,11-Dioxo-19-hydroxyurs-12-en-28-oic acid	Terpenoids	Triterpene	-	3	99022	128343	90961.8	80477.7	82682.3	79912.8	1.29114	0.157143	0.763594	-0.389122	down
ST-3	Zmcp102205	C15H24O	Spathulenol	Terpenoids	Sesquiterpenoids	6750-60-3	2	1.00971e+06	1.12871e+06	940055	722893	738889	672558	1.53985	0.019511	0.693311	-0.528425	down
DT-2	MWSslk208	C20H30O2	Kaurenoic Acid	Terpenoids	Diterpenoids	6730-83-2	3	306762	270875	307292	198228	169528	187497	1.53338	0.0026489	0.627454	-0.672418	down
DT-6	Cmmn012461	C20H28O2	Dehydroabietic acid	Terpenoids	Diterpenoids	1740-19-8	3	7.29685e+06	6.05876e+06	6.01441e+06	4.14796e+06	3.77254e+06	3.74896e+06	1.54049	0.0185776	0.602449	-0.731088	down
DT-1	Cmmn013378	C20H30O2	Levopimaric acid	Terpenoids	Diterpenoids	79-54-9	3	283791	328138	303495	184781	169465	181123	1.57691	0.00524137	0.584831	-0.773909	down
TS-2	Zmxn004201	C36H58O10	Rosamultin	Terpenoids	Triterpene Saponin	88515-58-6	3	203774	257789	154050	105121	91328.8	110377	1.47525	0.0705052	0.498408	-1.0046	down
DT-7	Lmsp012988	C32H54O12	Goshonoside F4	Terpenoids	Diterpenoids	90851-27-7	2	242097	161252	150673	119957	77260.7	53922.3	1.34437	0.0517187	0.453304	-1.14145	down
DT-4	Lmsp012858	C32H54O12	Goshonoside F7	Terpenoids	Diterpenoids	-	2	158805	158946	136402	50400.6	39121.3	43308.7	1.58765	0.0014881	0.29248	-1.77359	down

## Sheet: MeJA24h_vs_MeJA48h DEMs
Compound number	Index	Formula	Compounds	Class I	Class II	CAS	Level	MeJA24-1	MeJA24-2	MeJA24-3	MeJA48-1	MeJA48-2	MeJA48-3	VIP	P-value	Fold_Change	Log2FC	Type
TS-5	Lmsn006839	C36H58O12	2,3,19,23,24-Pentahydroxyolean-12-en-28-oic acid-28-O-glucoside	Terpenoids	Triterpene Saponin	-	3	46240.5	47304.6	54593.2	115979	126192	88320.5	1.4159	0.027759	2.23097	1.15767	up
MT-3	Lmdp002381	C11H14O5	Genipin	Terpenoids	Monoterpenoids	6902-77-8	2	2.06422e+07	1.85524e+07	2.07306e+07	3.00887e+07	3.01052e+07	2.49227e+07	1.36387	0.0263065	1.42038	0.506279	up
TTP-103	Lmsn011378	C30H46O5	3,19-Dihydroxy-2-oxours-12-en-28-oic acid (2-Oxopomolic Acid)	Terpenoids	Triterpene	54963-52-9	3	11433.8	11685.9	12136.7	16414.7	16502.6	16349.8	1.46884	0.00129174	1.39739	0.482738	up
ST-2	Hahn001170	C15H22O9	Aucubin	Terpenoids	Sesquiterpenoids	479-98-1	2	91975.9	77235.5	97004.6	139211	127521	99253.8	1.16505	0.0887817	1.37477	0.45919	up
DT-2	MWSslk208	C20H30O2	Kaurenoic Acid	Terpenoids	Diterpenoids	6730-83-2	3	121212	171152	156369	198228	169528	187497	1.03214	0.123544	1.23738	0.307285	up
TTP-90	Zjmp102709	C30H46O5	3-Hydroxyolean-12-ene-28,29-dioic acid (Serratagenic Acid)	Terpenoids	Triterpene	-	2	2.04905e+06	2.04049e+06	2.01234e+06	1.59214e+06	1.70657e+06	1.76418e+06	1.40056	0.0169889	0.829726	-0.269292	down
TTP-95	Ymjm000100	C30H44O4	24-Hydroxy-3-oxooleana-11,13(18)-dien-28-oic acid	Terpenoids	Triterpene	-	2	3.56999e+06	3.2106e+06	3.63796e+06	2.96517e+06	2.87465e+06	2.68667e+06	1.32272	0.0222136	0.818394	-0.289132	down
TTP-38	Lmsn008908	C30H48O7	2,3,19,23,24-Pentahydroxyolean-12-en-28-oic acid	Terpenoids	Triterpene	-	2	83603.2	89571.6	88678.7	76427.2	72099.8	63459.5	1.29087	0.0313981	0.809562	-0.304787	down
TTP-63	Lhdp102526	C30H48O4	19-Hydroxyursolic acid	Terpenoids	Triterpene	-	2	2.59446e+06	3.33551e+06	3.05584e+06	2.86139e+06	2.13913e+06	2.26773e+06	1.00938	0.138647	0.808858	-0.306042	down
TTP-78	MWSprf017	C30H48O3	3-Hydroxyurs-12-en-24-oic acid (β-Boswellic acid)	Terpenoids	Triterpene	631-69-6	2	374017	334397	341434	276408	289089	276110	1.39646	0.0201798	0.801647	-0.31896	down
TTP-27	pmn001591	C30H48O5	3,19,23-Trihydroxyurs-12-en-28-oic acid (Rutundic acid)	Terpenoids	Triterpene	20137-37-5	2	3.23895e+06	3.31974e+06	3.49148e+06	2.7574e+06	2.85958e+06	2.43714e+06	1.32628	0.0173808	0.801391	-0.319422	down
TTP-10	Lmsn010222	C30H48O6	1,2,3-Trihydroxy-19-oxo-18,19-seco-urs-11,13(18)-dien-28-oic acid	Terpenoids	Triterpene	-	1	238447	240859	220421	182415	188364	187496	1.42965	0.0128989	0.797847	-0.325816	down
TTP-55	Lmsn009325	C30H46O7	19-Hydroxy-2,3-secours-12-ene-2,3,28-trioic acid (Cecropiacic acid)	Terpenoids	Triterpene	-	3	11797.4	12174.6	14946.3	10615.1	10202.9	10190.2	1.20952	0.114614	0.796752	-0.327798	down
TTP-77	Lskp211458	C30H46O7	2,3,19,23-Tetrahydroxy-24-oxo-olean-12-en-28-oic acid	Terpenoids	Triterpene	-	2	1.01951e+06	1.01928e+06	986189	866787	838189	696596	1.27427	0.0531008	0.793914	-0.332945	down
TTP-91	Ymjm000099	C30H44O3	3-Oxooleana-11,13(18)-dien-28-oic acid	Terpenoids	Triterpene	-	3	1.94617e+06	1.99082e+06	1.87291e+06	1.54158e+06	1.54448e+06	1.50961e+06	1.45786	0.00384818	0.791006	-0.338239	down
TTP-1	Lmsn012627	C30H46O4	2,3-Dihydroxyurs-12,18-dien-28-oic acid	Terpenoids	Triterpene	-	1	2.01187e+06	1.92979e+06	1.95567e+06	1.60764e+06	1.58035e+06	1.44101e+06	1.41418	0.00609521	0.784931	-0.349362	down
TTP-41	pmp000263	C30H46O3	3-Hydroxyurs-12,19-dien-28-oic acid (Sanguisorbigenin)	Terpenoids	Triterpene	-	3	1.44778e+06	1.35491e+06	1.40295e+06	1.02993e+06	1.31078e+06	845635	1.105	0.123566	0.757634	-0.400427	down
TTP-62	pmp000267	C30H44O5	3,11-Dioxo-19-hydroxyurs-12-en-28-oic acid	Terpenoids	Triterpene	-	3	114290	106852	101095	80477.7	82682.3	79912.8	1.42964	0.0166291	0.754331	-0.40673	down
TTP-94	Lmzp009620	C39H54O7	2-Hydroxypyracrenic acid	Terpenoids	Triterpene	-	2	195449	147765	159773	127530	130148	119425	1.25575	0.0928321	0.749725	-0.415566	down
TTP-32	MWSmce560	C30H48O4	3,23-Dihydroxylup-20(29)-en-28-oic acid (23-Hydroxybetulinic acid)	Terpenoids	Triterpene	85999-40-2	3	382751	425905	429008	313406	289174	305487	1.41803	0.00799528	0.733694	-0.446749	down
MT-2	mws1429	C13H20O3	Vomifoliol	Terpenoids	Monoterpenoids	189351-15-3	3	284116	296058	255650	202114	198791	208959	1.42052	0.0193795	0.729656	-0.454711	down
TTP-70	Lmsn011201	C30H46O5	2,3-Dihydroxy-19-oxo-18,19-secours-11,13(18)-dien-28-oic acid (Swinhoeic acid)	Terpenoids	Triterpene	-	3	51809.4	65804.1	69483.4	45380.3	48002.9	42005.1	1.24633	0.0735739	0.723626	-0.466683	down
TTP-57	pmp000444	C30H46O5	27,28-Dicarboxyl ursolic acid	Terpenoids	Triterpene	-	2	1.05629e+07	1.23188e+07	1.054e+07	7.88743e+06	7.75333e+06	8.50605e+06	1.38907	0.0226354	0.722489	-0.468953	down
TTP-102	Llhp011701	C30H44O4	11,12-epoxy-13-hydroxy-3-Oxooleanane-28-oic acid gamma-lactone (Liquidambaric Lactone)	Terpenoids	Triterpene	185051-75-6	2	118768	119855	124916	87798.2	88724	81705.9	1.45021	0.000304543	0.710317	-0.493465	down
TTP-93	Lmsp102910	C30H46O5	3-Hydroxyolean-12-ene-27,28-dioic acid (Cincholic acid)	Terpenoids	Triterpene	5948-32-3	2	823205	870077	934695	538064	602784	682579	1.35382	0.00834746	0.693852	-0.5273	down
TTP-86	Lhnp110101	C30H48O4	3,20-Dihydroxyurs-21-en-28-oic acid (Oleanderic acid)	Terpenoids	Triterpene	-	3	538095	445735	552549	314290	454089	252291	1.11631	0.0828937	0.664335	-0.590016	down
TS-2	Zmxn004201	C36H58O10	Rosamultin	Terpenoids	Triterpene Saponin	88515-58-6	3	153677	153419	162639	105121	91328.8	110377	1.42131	0.00326918	0.653192	-0.614421	down
TTP-59	Qmfp122213	C39H52O6	3-p-Coumaroyloxy-2-hydroxyurs-12,18-dien-28-oic acid (Guajavanoic acid)	Terpenoids	Triterpene	-	2	72097.6	70922.9	88878.2	61995.4	35437.9	42857.3	1.21886	0.0402295	0.604965	-0.725076	down
TTP-66	Lmsn012480	C30H44O5	2,19-Dihydroxy-3-oxoursa-1,12-dien-28-oic acid (Fupenzic acid)	Terpenoids	Triterpene	119725-20-1	1	173859	172665	178529	106059	122076	65377.4	1.25296	0.043257	0.559014	-0.839044	down
TTP-46	Zjmp102705	C30H48O4	3,29-Dihydroxyolean-12-en-28-oic acid (Mesembryanthemoidigenic acid)	Terpenoids	Triterpene	4871-87-8	2	2.74069e+06	1.40869e+06	2.10316e+06	1.59132e+06	724260	1.07941e+06	1.07272	0.118081	0.542976	-0.881039	down
DT-4	Lmsp012858	C32H54O12	Goshonoside F7	Terpenoids	Diterpenoids	-	2	91594.7	75920.6	78182.6	50400.6	39121.3	43308.7	1.4152	0.00480391	0.540626	-0.887298	down
