# Supplementary material for: Exogenous Methyl Jasmonate Promotes Triterpene Accumulation in Loquat Callus
Source: Foods. 2026 Mar 19;15(6):1078. doi: 10.3390/foods15061078 (PMC13024789; doi:10.3390/foods15061078)
Supplement: Supplementary file 1 [file foods-15-01078-s001.zip › Table S3.xlsx]

## Sheet: All_gene_fpkm
ID	CK1	CK2	CK3	MeJA-24h1	MeJA-24h2	MeJA-24h3	MeJA-48h1	MeJA-48h2	MeJA-48h3
Ej00095539	0	0	0	0	0	0	0	0	0
Ej00002351	0	0	0	0	0	0	0	0	0
Eriobotrya_japonica_newGene_9619	5.12485	4.49632	4.29176	14.9273	16.5433	15.0411	12.1089	12.2869	13.3965
Ej00006502	0	0	0	0	0	0	0	0	0
Ej00004374	6.50201	7.05028	6.24834	2.81038	2.143	2.26972	1.7133	1.72909	2.13856
Ej00019651	0.02579	0.028673	0	0.018917	0.005626	0.014228	0	0	0.007467
Ej00095428	0	0	0	0	0	0	0	0	0
Ej00020419	0.477037	0.286563	0.427825	0.638689	0.691292	0.862871	0.911765	0.72293	0.892436
Ej00020771	0	0	0	0	0	0	0	0	0
Ej00042579	21.2371	20.4385	20.1562	3.47811	2.82824	3.76321	3.95483	4.03423	3.67722
Ej00005735	93.8673	107.902	105.954	44.148	46.1463	42.5518	53.3217	54.7743	56.3053
Ej00060687	54.1355	49.0271	49.3282	187.667	181.651	197.676	257.115	239.509	253.158
Ej00057287	0	0.036064	0.057265	0.02085	0	0	0.098654	0	0
Ej00062700	5.13414	6.55182	5.97948	6.8627	9.74111	8.19981	4.64272	5.43766	3.28244
Ej00038413	0	0	0	0	0	0	0	0	0
Ej00065967	0	0	0	0	0	0	0	0	0
Ej00008814	0	0	0.014484	0.002046	0	0	0	0	0.005632
Ej00093426	0	0	0	0	0	0	0	0	0
Ej00089913	24.5517	22.1443	20.0447	8.54717	9.65889	9.64562	5.31759	5.00626	3.98769
Ej00013568	0	0	0	0	0	0	0	0	0
Ej00043284	0	0	0	0	0	0	0	0	0
Ej00069596	1.54242	1.26724	1.8895	0.824728	0.807738	0.881975	2.55553	2.49483	2.22566
Ej00033101	11.2843	11.2712	11.0686	8.69215	7.72946	9.30357	12.0608	10.8673	11.641
Ej00032769	0	0	0	0	0	0	0	0	0
Ej00086134	0.027048	0	0.022107	0.007864	0.021635	0	0	0	0
Ej00014145	0.888357	0.352103	0.288718	0	0	0	0	0	0
Ej00012499	15.7134	17.6904	15.4046	8.07473	7.89365	8.12199	8.93751	8.50265	9.01682
Ej00078520	0	0	0	0	0	0	0	0	0
Ej00039130	33.8389	34.3714	32.572	66.2218	66.3261	68.4919	53.6174	59.6263	57.1081
Ej00082791	1.78141	1.70846	1.54488	8.5623	8.12166	8.61295	17.5796	17.2394	16.6002
Ej00033702	0	0	0	0	0	0	0	0	0
Ej00003877	0	0	0	0	0	0	0.016064	0	0
Ej00084971	0	0	0	0	0	0	0	0	0
Ej00060429	29.2227	32.6105	33.1308	15.5383	16.2605	13.1434	14.0608	12.9451	16.5412
Ej00095373	3.67291	3.47032	4.53645	5.86964	4.37089	5.71637	5.14303	4.12649	6.40662
Ej00083663	5.27504	4.43161	3.44476	1.74287	2.71085	2.27914	1.62629	1.65149	1.53851
Ej00044261	6.55687	5.2067	6.48719	0	0.126517	0	0.261717	0	0
Ej00059130	0.301551	0.550377	0.140839	0.10467	0	0	0	0	0
Eriobotrya_japonica_newGene_767	0.169812	0.443255	0.314726	0.452774	0.372843	0.547091	0.212159	0.453723	0.412963
Ej00051295	0	0	0	0	0	0	0	0	0
Ej00045314	1.68821	1.83724	1.79739	5.59717	5.53834	5.65103	14.3036	14.378	15.9402
Ej00007493	21.568	23.1313	23.5987	11.8323	13.0135	12.5184	13.803	13.3688	12.827
Ej00043768	6.1443	7.63988	7.42741	4.11061	3.83787	3.28806	2.65774	3.31709	3.11436
Ej00058259	28.0797	24.7784	25.3881	22.3648	22.332	22.4274	18.0575	18.2698	18.8058
Ej00018294	10.7164	11.2153	11.2202	4.71225	5.00955	5.12544	7.21195	5.49608	6.16301
Ej00077126	0.720373	1.86122	1.67289	1.20079	1.48395	2.13453	4.99301	4.26483	4.6398
Ej00056128	0	0	0	0.045859	0	0	0.051453	0	0.039956
Ej00021163	2.92413	3.11375	3.54413	8.32379	7.15095	8.16677	8.6448	7.98062	6.23193
Ej00020401	0	0	0	0	0	0	0	0	0
Ej00018737	44.5638	44.9829	43.0178	41.6182	38.8476	41.614	39.2149	37.6526	40.7003
Eriobotrya_japonica_newGene_760	0.417458	0.712072	0.618201	0.469393	0.415131	0.567131	0.607566	0.494768	0.747759
Ej00072549	19.4779	20.0318	19.312	28.8511	26.9824	29.4742	29.4655	27.3206	29.3184
Ej00092197	0	0	0	0	0	0	0	0	0
Ej00033659	0	0	0.282182	0	0	0	0	0	0
Ej00018198	0	0	0	0	0	0	0	0	0
Ej00037352	0.085136	0.145068	0.353968	0.059516	0	0.013146	0.139979	0	0.256278
Ej00064955	0	0	0	0.072602	0.026478	0.025816	0.034352	0.040155	0
Ej00068636	28.865	27.4998	27.7784	20.7647	20.3941	21.0809	20.8993	21.1639	21.1638
Ej00082453	0.250819	0.229856	0.439397	0.108134	0.129414	0.067676	0.156059	0.145902	0.270675
Ej00052004	8.45949	6.36873	6.23888	3.8247	5.59123	3.80121	5.644	4.80011	6.06915
Ej00091360	5.41176	5.11848	5.26569	4.59032	4.99794	6.08414	7.16954	6.58489	6.79516
Ej00071122	3.34575	3.57102	3.26776	4.12644	4.34277	4.74517	5.55166	4.43256	5.06486
Ej00080992	5.32477	4.3595	4.51119	3.06032	3.17821	3.31031	3.66969	3.32541	3.7367
Ej00085296	5.48015	6.29071	6.09362	6.05893	6.46934	5.20955	9.40962	8.25902	9.18258
Ej00024429	0	0	0	0	0	0	0	0	0.077605
Ej00072721	40.14	35.4807	36.3062	51.0913	51.4738	53.2513	67.9976	69.95	70.7129
Ej00039858	0.823881	1.457	1.7974	3.37454	3.46296	2.63533	4.29282	3.48913	3.55101
Ej00025128	0.470832	0.333845	0.30509	0	0	0	0.234535	0.018558	0.034674
Ej00085260	0	0	0	0.067193	0.188285	0.113119	0	0	0
Ej00067756	0	0	0	0.070229	0	0.104156	0	0	0
Ej00083310	0	0	0	0	0	0	0	0	0
Ej00093164	2.49445	3.47824	2.62116	0.182554	0.14359	0.088341	0.25952	0.432496	0.292941
Ej00029381	65.7684	69.2237	71.57	150.808	147.69	139.425	151.117	167.811	157.445
Ej00014979	0	0	0	0.234002	0.151357	0.193262	0	0	0
Ej00067222	0	0	0	0	0	0	0	0	0
Ej00060310	0.033509	0	0	0	0	0	0	0	0
Ej00058684	0	0	0	0	0	0	0	0	0
Ej00094952	22.2578	27.6179	23.346	14.1481	12.8114	10.7651	10.6111	12.8904	11.9444
Ej00038687	0	0	0	0	0	0	0	0	0
Ej00006198	0	0	0	0	0	0	0	0	0
Ej00009038	0	0	0.004682	0	0	0	0	0	0
Ej00044835	0	0	0	0	0	0	0	0	0
Ej00088400	0	0.023806	0.119789	0.050327	0	0.010665	0.027107	0	0
Ej00020736	0	0	0	0	0	0	0	0	0
Ej00091157	3.13289	2.72888	2.60208	3.33677	3.00051	3.77978	5.20424	4.85159	5.31001
Ej00092065	0	0	0	0	0	0	0	0	0
Ej00019006	0	0	0	0	0	0	0	0	0
Ej00020163	0	0	0	0	0	0	0	0	0
Ej00008258	0	0	0	0	0	0	0	0	0
Ej00093546	0	0	0	0	0	0	0	0	0
Ej00021489	0	0	0	0	0	0	0	0	0
Ej00055809	26.6532	25.3344	24.9603	166.786	163.626	173.15	195.795	203.014	192.097
Ej00016330	1.6006	1.52538	1.51128	1.62275	1.55143	1.6937	1.70611	1.61264	1.72177
Ej00046615	0	0	0	0	0	0	0	0	0
Ej00016831	2.85555	2.0836	2.38958	1.38896	1.80827	1.7632	2.24162	2.32431	2.35847
Ej00060510	0	0	0	0	0	0	0	0	0
Ej00049150	9.48372	10.4858	10.3387	5.34065	5.99153	5.95299	5.41506	4.93696	4.59652
Ej00022262	0	0	0	0	0	0	0	0	0
Ej00049192	36.7746	42.1516	38.5524	18.7928	19.6589	18.6394	13.6003	13.2745	16.3283
Ej00020538	0	0	0	0	0	0	0	0	0
Ej00092321	1.95436	2.17958	1.85328	0.097032	0.06759	0.155974	0.070635	0.07814	0.236091
Ej00071225	11.7554	9.07631	9.77699	8.71058	7.63108	7.26594	7.25083	8.63626	9.37665
Ej00090883	7.34706	6.85849	7.46219	1.89405	1.21631	1.81975	2.30099	2.33915	2.12228
Ej00093144	0.109201	0.364985	0	0	0	0	0.22761	0	0
Ej00057318	65.8972	60.3103	61.7321	51.5125	49.824	54.1489	56.7667	54.943	54.4973
Ej00054253	0	0	0	0	0	0	0	0	0
Ej00071935	0	0	0	0	0	0	0	0	0
Ej00053305	0	0	0	0	0	0	0	0	0
Ej00093658	0	0	0	0	0	0	0	0	0
Ej00006530	5.16158	5.28996	5.24314	3.30617	2.37186	2.8156	4.19702	3.88594	3.77128
Ej00035872	0.003205	0.013633	0.005645	0	0	0.008275	0.007885	0.009761	0.007809
Ej00083640	15.6931	18.2836	17.6855	4.74929	8.09246	4.96785	6.73935	5.22912	6.10268
Ej00025612	61.2483	56.4524	55.9796	17.1964	15.6947	19.2084	18.2313	13.0271	15.9566
Ej00034536	0	0	0.058626	0.0898	0.266417	0.097735	0	0	0.166468
Ej00065733	0.364011	0.520069	0.494212	0.238891	0.110565	0.212854	0.298964	0.145601	0.305977
Ej00028447	0.045634	0.152823	0.238384	0	0.113501	0.032245	0.111465	0.033736	0
Ej00064169	8.81028	10.7604	7.54298	3.53512	3.13212	3.62395	3.25618	2.91074	3.30229
Ej00040690	0	0	0	0	0	0	0	0	0
Ej00092289	0	0	0	0	0	0	0	0	0
Ej00007978	0.061956	0	0	0	0	0	0	0	0
Ej00085060	0	0	0	0	0	0	0	0	0
Ej00087244	0	0	0.054996	0	0	0	0.097097	0	0
Ej00066123	14.1415	13.2033	12.8159	11.4416	11.0971	11.2615	13.6616	13.0351	12.9693
Ej00002303	0	0.125098	0.066951	0	0	0	0	0	0
Ej00013267	0	0	0	0	0	0	0	0	0
Ej00048027	24.7499	18.9954	24.0099	124.468	116.037	131.457	157.886	159.561	152.513
Ej00000965	1.53544	1.97098	1.62627	7.76815	5.96516	6.64299	5.65094	5.79398	6.27314
Ej00088982	0.284297	0.230614	0.139042	0.21473	0.258927	0.19661	0.185542	0.205665	0.167974
Ej00060316	9.28101	7.47034	6.90891	3.6097	5.93555	3.12123	6.16166	4.61772	4.86013
Ej00046520	0	0	0	0	0	0	0	0	0
Ej00000211	20.5111	21.3415	25.1928	7.31089	7.53776	7.36249	7.31405	5.22446	5.36024
Ej00071533	6.05996	5.78145	5.25158	6.23569	6.24415	6.53446	8.64624	7.23156	8.10553
Eriobotrya_japonica_newGene_4692	0.495027	0.456109	0.54176	0	0	0	0	0	0
Ej00073333	6.95815	5.82538	5.35722	1.75945	1.62866	2.06199	2.38788	2.4985	2.3743
Ej00017035	16.0784	16.157	17.3945	7.4765	7.1589	7.98004	5.14195	4.8787	5.79835
Ej00042311	0.124728	0.109631	0	0	0.137032	0	0.238652	0.439349	0.140375
Ej00029739	28.8566	28.7321	28.8212	9.56562	10.9201	10.2367	8.76306	8.13882	9.37632
Ej00001004	0	0	0	0	0	0	0	0	0
Ej00034792	20.4712	21.7592	19.8267	22.4061	24.272	21.0377	17.6298	19.3254	17.8801
Ej00070961	35.3378	41.5695	36.4333	230.753	227.941	199.528	217.38	159.784	202.773
Ej00081441	12.7082	11.0227	11.4781	7.38012	7.53129	6.75217	5.34322	4.74915	5.01726
Ej00043750	0	0.2965	0.101624	0.169844	0	0.250721	0.099771	0.181272	0.262426
Ej00052394	3.82145	4.65341	4.30301	4.44555	3.83532	4.51888	5.43639	5.45744	5.94349
Ej00045933	15.6063	14.9203	14.0159	18.2502	16.605	19.399	20.8179	20.5973	20.9898
Ej00090201	16.7663	17.2909	15.8599	27.1439	28.3974	30.1417	22.1752	23.5217	22.4383
Eriobotrya_japonica_newGene_3032	0.442322	0.189686	0.166981	0	0	0	0	0	0.196348
Ej00005100	0	0	0.049351	0	0	0	0	0	0
Ej00039387	0	0.530771	0	0.141885	0.251946	0	0.142833	0.107581	0.104588
Ej00027712	0	0	0	0	0	0	0	0	0
Ej00057068	0.86285	1.06271	1.02122	0.34821	0.198986	0.356186	2.19038	2.28935	2.42935
Ej00000898	47.5792	52.1915	49.4937	102.438	102.584	98.5803	88.031	86.8204	93.9602
Ej00085308	0	0	0	0	0	0	0	0	0
Ej00000725	0.522793	0.396121	0.364222	0	0.101922	0	0.267501	0.400741	0
Ej00086067	2.43926	2.00234	1.56984	2.58418	1.84454	2.43081	2.74715	2.36746	2.73903
Ej00018331	4.5692	5.08971	4.56921	0.854723	0.690573	0.679547	1.23324	0.939812	1.21233
Ej00005797	7.362	7.53063	6.3751	18.3486	18.6963	20.7796	15.2985	17.7128	19.5055
Ej00088125	16.8854	19.3098	17.8097	0.201408	0.413936	0.158446	0.156751	0.380085	0.202347
Ej00056177	0	0	0	0	0	0	0	0	0
Ej00040179	25.3619	23.537	20.9318	13.0229	11.2233	12.7636	12.7099	11.0476	11.4077
Ej00033179	1.43653	1.16612	1.29771	0.1009	0	0	0.07515	0	0.114641
Ej00048264	0	0	0	0	0	0	0	0	0
Ej00067144	20.7566	19.4587	19.2729	22.3274	20.3119	23.3193	24.2198	22.0196	25.5984
Ej00017064	0.225075	0.368155	0.213735	0	0	0	0	0	0
Ej00069592	1.28815	1.39169	1.38636	0.147529	0.207562	0.102173	0.209107	0.27118	0.15215
Ej00088212	11.9067	12.4188	13.0855	3.05727	2.32617	2.60508	3.4478	2.70548	3.53895
Ej00017736	79.9388	85.6563	77.6443	19.9887	18.9688	18.8463	16.7631	18.2767	15.8986
Ej00012521	0	0	0	0	0	0	0	0	0
Ej00013071	0	0	0	0	0	0	0	0	0
Ej00091179	0	0	0	0	0	0	0	0	0
Ej00076456	0	0	0	0	0	0	0	0	0
Ej00044322	21.1896	22.0847	22.7391	5.62572	5.82936	5.80362	5.11631	4.9304	6.06154
Ej00094225	17.4341	19.2307	22.4714	28.6403	28.4859	29.8109	36.8351	40.497	40.6226
Ej00003765	0	0	0	0	0	0	0	0	0
Ej00019729	0	0	0	0.048884	0	0.04663	0	0.025954	0.065458
Ej00034396	27.6163	25.2717	25.5778	14.8372	14.9857	14.4356	18.8591	17.6902	17.8479
Ej00085125	0	0	0	0	0	0	0	0	0
Ej00085753	0.353745	0.569425	0.678146	1.27507	1.05251	0.979077	3.07364	2.75166	2.70758
Ej00039663	7.81513	8.02208	9.14706	16.1345	16.8365	15.4236	16.5333	16.6087	15.1257
Ej00041828	0	0	0	0	0	0	0	0	0
Ej00071340	21.4079	21.6311	22.1256	17.2037	16.8287	17.5491	16.8508	17.6749	17.0507
Ej00086769	40.4167	36.0614	35.248	22.6837	21.7696	20.6231	26.2953	25.4723	25.7523
Ej00069158	0	0	0	0	0	0	0	0	0
Ej00035034	0	0	0	0	0	0	0	0	0
Eriobotrya_japonica_newGene_8493	0	0	0.164061	0.079249	0.157232	0	0.383827	0.108383	0.04631
Eriobotrya_japonica_newGene_8495	0.287576	0.519695	0.171397	0.154829	0.083446	0.069592	0.163856	0.075698	0.210545
Ej00044405	0	0	0	0	0	0	0	0	0
Ej00007753	0.308586	0.049193	0.036109	0.01797	0.062835	0.062871	0.08785	0.097478	0.148994
Eriobotrya_japonica_newGene_8499	0.326053	0.352899	0.275944	0.136842	0.139176	0.446623	0.3725	0.180628	0.301932
Ej00044959	9.56477	13.3669	13.1168	8.00853	8.64216	4.86507	9.4339	9.94575	10.7941
Ej00073743	38.2886	35.8524	37.0668	47.2473	45.7525	46.7789	46.8273	45.9536	50.602
Ej00091679	3.34723	2.99351	3.02949	1.57467	1.83162	1.5227	0.487527	0.68227	0.566123
Ej00041681	3.88429	0.969821	3.08074	4.00116	5.56705	5.87474	5.51263	5.39299	5.5505
Eriobotrya_japonica_newGene_13205	2.04069	1.79258	1.88897	1.12329	1.15329	1.30363	2.05103	1.33163	1.71045
Ej00058928	0.454008	0.38726	0.289871	0.37273	0.410889	0.376432	0.12004	0.136386	0.102151
Ej00094744	0.379918	0.538363	0.432077	0	0.14981	0	0.076856	0.225954	0.11845
Ej00044071	0	0	0	0	0	0	0	0	0
Ej00032619	0	0	0	0.017876	0	0	0	0	0
Ej00061325	0.050432	0	0.027573	0	0	0.068493	0	0.017679	0.07081
Ej00090275	4.19717	3.2738	3.02408	1.36934	0.8741	0.492501	1.66141	1.78608	1.24585
Ej00074260	0	0	0	0	0	0	0	0	0
Ej00064637	19.8514	23.5767	21.3442	11.0479	7.62893	9.61618	11.632	10.5645	8.81556
Ej00044029	6.00486	8.38673	9.18284	8.47154	7.65914	8.34296	6.06608	7.33504	8.2358
Eriobotrya_japonica_newGene_9745	1.07204	0.979047	1.28367	0.739388	1.16381	0.509101	1.07799	0.503576	0.819817
Ej00076545	66.5171	69.3181	65.5302	165.639	160.176	166.835	119.707	115.928	119.919
Ej00034299	99.7821	99.3485	100.57	139.421	138.108	141.886	168.037	173.351	171.098
Ej00009598	0	0	0	0	0	0	0	0	0
Ej00070432	5.2727	4.23177	3.74128	1.48158	1.71268	1.56069	1.86248	1.72985	2.39658
Ej00062372	10.2804	10.5401	10.332	14.1404	13.3689	13.5171	13.6967	12.9014	15.0758
Ej00052680	0	0.063723	0	0	0	0	0	0	0
Ej00025533	25.3508	21.4751	23.3538	33.1148	34.1635	34.5118	96.3918	96.5165	101.858
Ej00035706	0	0	0	0	0	0	0	0	0
Ej00000143	10.3555	13.2522	10.7773	3.26707	3.93228	3.60985	2.61246	2.12984	4.00126
Ej00079971	0	0	0.081527	0.386536	0.189121	0.26668	0	0	0
Ej00082916	0	0	0	0	0	0	0	0	0
Ej00051819	49.9042	46.4833	45.375	78.7899	79.957	78.9088	70.0608	65.4722	70.5352
Eriobotrya_japonica_newGene_8721	0	0	0.549457	0	0	0	0	0	0
Ej00048981	0	0	0	0	0	0	0	0	0
Eriobotrya_japonica_newGene_9740	6.99963	8.36005	8.1246	5.26981	5.65144	5.5566	5.09876	3.87165	4.44847
Eriobotrya_japonica_newGene_8728	0.131636	0.194696	0.118918	0.43116	0.552334	0.86549	0	0.471803	0
Ej00041676	0	0	0	0	0	0	0	0	0
Ej00033266	13.5101	12.5642	12.8914	9.51765	9.96491	10.8193	9.70894	9.33083	9.43389
Ej00026939	0.865569	1.64935	1.89111	22.7046	23.9918	22.2951	24.6774	23.9095	30.0085
Ej00017428	16.7188	14.2727	14.7408	2.58716	2.80246	2.89476	3.05993	2.24816	2.04637
Ej00002793	0.606214	1.02683	0.55323	0	0.03577	0	0	0	0.10947
Ej00021300	2.6202	3.63159	3.00958	2.0793	1.50632	2.03158	3.6931	4.37135	3.7706
Ej00047027	2.12434	2.5303	2.13886	3.31475	2.79204	3.62669	3.12561	3.2664	3.52657
Ej00085372	0	0	0	0	0	0	0	0	0.149375
Ej00051836	133.372	123.876	123.934	67.2425	69.9333	73.4447	120.213	113.545	114.571
Ej00036869	3.55018	2.42098	1.65183	1.16005	0.850726	1.15591	1.33276	1.21846	1.35405
Ej00031836	0	0	0	0	0	0	0	0	0
Ej00051970	0.616461	0.518198	0.93631	0.457438	0.452756	0.400908	1.3216	0.847652	0.803923
Ej00020694	4.9642	5.73843	4.78686	2.16766	2.01643	1.86035	3.24814	2.68371	2.9722
Ej00024006	0	0	0	0	0	0	0	0	0
Eriobotrya_japonica_newGene_3868	12.7748	10.9117	12.1369	4.02171	4.39629	3.83862	4.15717	3.97185	4.09111
Ej00072377	0.255767	0.143932	0.267863	0.056825	0	0	0.051484	0	0.073402
Ej00066851	1.37095	1.29706	1.3042	1.3995	1.33656	1.14977	1.31582	1.13794	1.23288
Ej00087962	0	0	0	0	0	0	0	0	0
Ej00060044	0.101527	0.41404	0.35031	0.341057	0.381695	0.247732	0.422196	0.327979	0.266205
Eriobotrya_japonica_newGene_3860	1.12999	0.908543	0.563273	0	0.116317	0.113232	0.341118	0.188947	0.267829
Ej00027053	0	0	0	0	0	0	0	0	0
Eriobotrya_japonica_newGene_3862	0.348592	0.153473	0.265497	0	0.039063	0.114351	0.175037	0.105917	0.294773
Ej00064057	33.6144	33.3327	31.6635	21.3781	19.8881	21.1135	23.8759	23.901	26.006
Ej00067138	0	0	0	0	0	0	0	0	0
Eriobotrya_japonica_newGene_3866	5.92658	7.70347	6.71832	2.61805	3.08387	2.76085	2.77799	3.02198	2.64531
Eriobotrya_japonica_newGene_3867	32.8957	36.3007	32.6932	41.6705	43.8083	40.9344	41.848	40.3013	40.7606
Ej00010021	15.6871	16.6651	15.9905	11.4341	11.4603	12.3606	12.7875	10.968	12.426
Ej00081790	2.213	3.80024	3.58074	0.971781	1.13453	1.33568	1.41284	1.52217	0.456913
Ej00072406	0	0	0	0.080615	0.082774	0	0	0.169808	0.048239
Ej00044815	1.88228	1.22296	1.94883	0	0	0	0.039229	0	0.034036
Ej00026646	71.3549	78.3334	72.8346	47.8485	45.9669	46.7836	50.3927	51.1543	51.2823
Ej00049231	12.3846	11.0553	10.6939	5.23559	4.6154	5.11348	5.63047	6.33185	7.53185
Ej00091747	16.9463	15.9826	12.8023	9.18426	9.62237	9.57294	13.7097	9.9018	10.9214
Ej00090895	0	0	0	0	0	0	0	0	0
Ej00000928	0	0	0	0	0	0	0	0	0
Ej00054480	0	0	0	0	0	0	0	0	0
Ej00069682	0.137795	0.17143	0.079066	0.202587	0.094809	0.211109	0.388126	0.393081	0.279697
Ej00090119	0	0	0	0	0	0	0	0	0
Ej00020783	65.1706	55.9558	64.5368	17.174	18.2353	19.2456	6.49709	6.77146	5.60633
Ej00074888	0	0.052612	0	0	0	0	0	0	0
Ej00073872	5.35494	4.83254	4.62023	1.20333	1.21107	1.16838	1.40457	1.77028	1.62595
Ej00095432	86.5974	86.1216	82.52	0.839637	0.687968	0.817516	1.36457	1.07682	0.989269
Ej00046748	11.8867	10.0529	11.4518	0.994326	1.36094	1.81051	1.12235	0.777203	0.818107
Ej00078827	0	0	0	0	0	0	0	0	0
Ej00057748	0.388382	0.581299	0.316603	0.039254	0.024651	0	0	0	0
Ej00078330	5.32851	4.51476	4.7174	2.19293	2.57673	2.61818	2.8727	2.57864	2.83056
Ej00009166	0.013536	0	0	0.085451	0	0	0	0	0
Ej00062045	5.17078	10.3223	7.06456	5.09121	5.24876	5.26959	4.27027	4.18006	4.93292
Eriobotrya_japonica_newGene_3370	0.403731	0.471768	0.50802	2.18424	1.63057	1.68992	3.91889	3.29418	3.58926
Ej00086139	0	0	0	0	0	0	0	0	0
Ej00056389	3.90966	3.75897	3.52	1.57625	1.60711	1.71239	2.24523	1.97651	2.41027
Ej00088167	0.405333	0.569803	0.554455	0.235192	0.090374	0.173789	0.090893	0.094914	0.154914
Ej00003548	34.7618	34.8588	37.0047	52.0279	51.0257	54.4098	55.2389	51.2164	57.1394
Ej00048892	0	0	0	0	0	0	0.022408	0.005885	0
Ej00065346	0	0	0	0	0	0	0	0	0
Ej00047499	3.95189	3.52089	3.21859	3.45364	3.22544	3.91062	3.5712	4.11564	3.60659
Ej00005708	0	0	0	0	0	0	0	0	0
Ej00015418	0	0.041305	0	0.010865	0	0	0.017013	0	0
Ej00068674	26.9902	28.6774	26.7921	22.0041	22.8655	23.147	17.6671	16.3531	15.772
Ej00059276	2.78111	2.14424	2.50015	1.17914	0.638734	1.0239	1.012	0.662991	1.26153
Ej00050137	0	0	0	0	0	0	0	0	0
Ej00042760	0	0	0	0	0	0	0	0	0
Ej00000101	0.217294	0.196684	0.147748	0.208167	0.22763	0.397479	0.29664	0.205585	0.160997
Ej00067548	0	0	0	0	0	0	0	0	0
Eriobotrya_japonica_newGene_6988	0.691718	1.12288	0.814052	1.06388	0.825168	1.27485	1.6048	0.97051	1.50527
Eriobotrya_japonica_newGene_2408	0.577075	0.434631	0.439231	0.345382	0.553802	0.286045	0.484067	0.210806	0.559099
Eriobotrya_japonica_newGene_6980	4.54364	4.93967	4.71543	7.62832	7.28529	7.21304	5.90184	8.20071	8.72458
Eriobotrya_japonica_newGene_6981	0.535182	0.36297	0.277522	0.095686	0.041966	0.036575	0.101748	0.352472	0
Eriobotrya_japonica_newGene_2403	1.02217	1.25271	1.25505	1.82114	1.67295	1.98456	1.96982	1.88365	2.34393
Eriobotrya_japonica_newGene_6983	6.95071	6.66867	6.32387	8.39517	7.14158	8.19903	8.39107	8.06241	8.24294
Eriobotrya_japonica_newGene_2405	12.4705	12.1747	12.4867	6.35877	6.46047	7.65728	9.22485	8.42253	8.85704
Eriobotrya_japonica_newGene_6985	1.73456	1.64696	1.6647	1.52955	1.2483	1.42218	1.43726	1.35098	1.62822
Eriobotrya_japonica_newGene_2407	1.80571	2.0887	1.68674	0.823117	0.587517	0.32617	0.417724	1.053	0.58498
Eriobotrya_japonica_newGene_6987	5.93553	3.50744	4.73142	1.21802	1.32468	0.804688	1.01313	1.23384	0.773366
Eriobotrya_japonica_newGene_7583	0.953651	1.09543	0.619149	0.314335	0.329916	0.232741	0.39311	0.432852	0.39065
Eriobotrya_japonica_newGene_7582	0.484738	0.660999	0.858005	0	0	0	0	0	0
Ej00071269	14.3164	14.2571	13.8315	32.9824	30.2362	29.8277	33.6112	31.9544	33.9748
Ej00031091	15.0573	13.9819	13.5666	9.56737	8.23493	10.1917	9.58394	9.47997	10.0402
Ej00041872	0	0	0	0	0	0	0	0	0
Eriobotrya_japonica_newGene_7584	4.7356	5.55257	5.36203	0.459507	0.270047	0.618757	0.560478	1.28487	1.13594
Ej00061039	0.567144	0.561517	0.604968	0.679489	0.796548	0.789073	0.889133	0.698358	0.708678
Ej00048341	17.7977	14.5763	11.2739	0	0.240515	0	0	0	0
Ej00026786	0	0	0	0	0	0	0	0	0
Ej00035434	33.5616	30.8289	31.4869	30.0974	31.3206	33.3912	31.0061	28.2022	30.4686
Ej00050170	0	0	0	0	0	0	0	0	0
Ej00004309	0	0	0	0	0	0	0	0.070554	0
Ej00060042	0	0	0	0	0	0	0	0	0
Eriobotrya_japonica_newGene_13544	2.75092	1.88718	1.81299	1.1185	1.1835	1.29773	1.78589	2.04142	1.35109
Ej00080795	7.42028	7.56634	6.86223	8.26042	7.24583	8.1928	6.91692	5.81405	5.77972
Ej00036120	1.03346	0.71127	0.714638	0.481407	0.436408	0.41922	0.523902	0.434982	0.462078
Ej00058460	130.46	131.099	134.389	22.2753	22.3422	20.581	20.9043	22.8368	18.6122
Eriobotrya_japonica_newGene_13540	0.760881	0.778009	0.668864	0.047818	0.195379	0.061306	0.053959	0.125109	0
Eriobotrya_japonica_newGene_13543	3.7813	3.99013	3.74577	3.06159	2.91887	3.40101	2.41779	1.56796	2.82169
Eriobotrya_japonica_newGene_4589	0.262592	0.253452	0.05555	0	0	0	0	0	0
Ej00009937	1.96882	1.31517	1.5347	0.507042	0.321613	0.367925	0.254957	0.569114	0.35321
Eriobotrya_japonica_newGene_4584	2.25393	2.0517	1.39726	0.962803	0.539265	0	0.105122	0	0.24081
Eriobotrya_japonica_newGene_13549	5.05655	6.15177	5.89473	10.1878	8.59745	8.72786	12.9183	11.346	12.8272
Ej00011076	0.025292	0.034368	0	0.014156	0.016657	0	0.020186	0.011201	0
Eriobotrya_japonica_newGene_4580	3.08791	2.98793	2.82643	2.66046	2.48166	2.67354	3.89855	3.59922	3.64396
Ej00080966	3.34646	3.29422	3.59261	1.02425	0.859181	0.741841	0.65223	0.595315	1.21552
Ej00062870	7.95648	7.44823	6.2436	3.32787	3.12575	3.95748	2.92424	2.59802	3.10342
Ej00018534	0	0	0	0	0	0	0	0	0
Ej00030090	0	0	0	0	0	0	0	0	0
Ej00014989	0.090361	0.154735	0.151019	0.237119	0.167673	0.155502	0.088623	0.03093	0.021363
Ej00086919	0	0	0	0	0	0.021247	0	0	0.028159
Ej00047593	1.99792	2.30175	1.70628	0.568482	0.709573	0.150133	0.56263	0.693661	0.619988
Eriobotrya_japonica_newGene_7639	59.8157	60.5866	63.4279	3.27876	3.17363	3.15265	6.21745	6.5298	6.91514
Ej00040579	0	0	0	0	0	0	0	0	0
Ej00000327	250.424	255.529	269.596	129.257	124.282	131.109	235.471	224.723	238.4
Ej00024157	27.5173	29.3213	29.224	1.10175	1.30547	0.592868	1.72092	1.07122	1.0909
Eriobotrya_japonica_newGene_7633	2.15612	1.78842	1.84043	1.20287	0.98257	1.00419	0.755074	1.65132	0.960169
Eriobotrya_japonica_newGene_7635	0.075912	0.148699	0.090538	0.106301	0.050368	0.045355	0	0.230781	0.134364
Ej00053540	0	0	0	0	0	0	0	0	0
Eriobotrya_japonica_newGene_7637	1.62054	1.56918	1.78657	0.052671	0.024942	0.052903	0.050628	0	0
Eriobotrya_japonica_newGene_7636	0.084752	0.131867	0.149091	0.022183	0.221932	0.157283	0.280966	0.468781	0
Ej00086068	0.108232	0.17432	0.15532	0.485842	0.467821	0.366839	1.1823	0.74658	0.429479
Ej00016648	0	0	0	0	0	0	0	0	0
Ej00027892	41.9293	39.3803	45.8453	39.0081	34.0312	39.6866	33.1085	34.59	31.6279
Ej00073899	0	0	0	0	0	0	0	0	0
Ej00081334	13.8373	13.4152	15.654	4.75114	4.87169	5.53449	1.73032	1.0195	2.35433
Ej00059072	9.89646	8.45453	8.34158	4.458	5.38643	5.28465	4.14761	4.52739	4.51457
Ej00001014	2.03204	1.81307	1.32183	0.362481	0.374678	0.522457	0.436798	0.076027	0.464282
Ej00079825	0	0	0	0	0	0	0	0	0
Ej00016542	0	0.107692	0.053924	0	0	0	0	0	0.087782
Ej00024689	0	0	0	0	0	0	0	0	0
Ej00081889	183.96	180.825	190.38	359.675	361.708	353.834	466.296	459.63	475.248
Eriobotrya_japonica_newGene_5980	0.080872	0.035143	0.426467	0.114418	0.09858	0.042545	0.143622	0	0.145819
Eriobotrya_japonica_newGene_5983	2.26871	1.09069	2.25726	0.467885	0.586101	0.367447	0.256691	0.127613	0.095767
Ej00035925	47.0028	41.9354	43.0695	48.1362	41.1779	45.4448	67.7224	68.2819	68.8394
Eriobotrya_japonica_newGene_5985	4.13442	4.89437	5.04012	1.06334	0.75492	0.843754	0.837718	0.813462	1.31266
Eriobotrya_japonica_newGene_5984	1.89518	1.88638	1.30002	1.2984	0.405896	0.750724	0.586327	0.505568	0.540017
Eriobotrya_japonica_newGene_5987	4.63064	4.3551	3.96183	2.72397	3.38489	3.19791	3.7186	3.68716	2.64913
Ej00023455	27.1747	32.7776	32.6261	26.8617	27.3161	28.6201	30.719	31.7528	32.333
Ej00000354	1.21282	1.46685	1.35055	0.322241	0.49935	0.359895	0.454903	0.255918	0.320946
Ej00045030	1.25698	0.831894	1.15309	0.254225	0	0.150623	0.182523	0.236567	0.049715
Eriobotrya_japonica_newGene_10245	0.570019	0.61833	0.73503	0.249692	0.189243	0.345349	0.096782	0.242233	0
Ej00045738	0.415623	0.380959	0.211776	0	0	0	0.035974	0	0
Ej00085900	0	0	0	0	0	0	0.015605	0	0
Ej00024841	10.0617	10.3139	10.7962	8.63585	8.78752	9.6798	10.0404	9.5673	11.8418
Ej00072439	0	0	0	0	0	0	0	0	0
Ej00001459	2.14384	2.09356	1.9119	0	0.043351	0	0.014912	0	0
Ej00066744	87.1876	89.218	89.8516	2.28783	1.44319	1.80011	1.19346	1.42654	1.32729
Ej00035618	0	0	0	0	0	0	0	0	0
Ej00020220	0	0	0	0	0	0	0	0	0
Ej00062183	11.9099	15.0702	12.4016	17.8029	18.2232	14.9435	20.6584	19.6165	22.6258
Ej00016797	0	0	0	0	0	0	0	0	0
Ej00064920	0	0	0	0	0	0	0	0	0
Eriobotrya_japonica_newGene_11947	0.865818	0.633162	0.756392	0.547963	0.716194	0.752424	0.788195	0.590903	0.559702
Eriobotrya_japonica_newGene_11946	0.107013	0.264157	0.191974	0.101675	0.168062	0.263282	0.088354	0.395334	0.093576
Eriobotrya_japonica_newGene_11945	0.855455	0.490489	0.64863	0.223195	0.361327	0.093952	0.353914	0.13825	0.189189
Ej00029482	45.4471	44.7154	83.9702	33.0407	31.0068	54.3447	47.9644	70.4011	46.5711
Ej00088053	0	0	0	0	0	0	0	0.150886	0
Ej00037402	2.91722	2.64661	2.18174	2.16702	2.7824	2.37268	2.65827	2.87188	2.81737
Ej00076316	0	0	0	0	0	0	0	0	0
Ej00085361	4.1468	4.42903	5.40362	3.17449	2.9712	3.84709	2.34789	2.71585	2.40922
Ej00036234	0	0	0	0	0	0	0	0	0
Ej00058778	3.78885	4.7207	4.90522	1.19437	1.09678	1.15658	1.48067	1.46978	1.56625
Ej00067285	1.32192	1.03317	1.41893	0.375364	0.254423	0.421235	0.213501	0.393733	0.231587
Ej00052301	0	0	0	0	0	0	0	0	0
Eriobotrya_japonica_newGene_5678	1.35045	1.40387	1.21222	0.533013	0.427367	0.47221	0.5465	0.453387	0.696595
Eriobotrya_japonica_newGene_5677	5.26932	4.75056	4.27548	1.75345	1.84987	1.96937	2.17474	1.59762	2.35754
Eriobotrya_japonica_newGene_5676	3.17885	3.58108	4.49398	4.09498	2.79454	3.58085	3.57792	2.66161	3.98715
Ej00047376	0.088761	0.087747	0.09295	0	0	0	0	0	0
Ej00022396	11.5526	12.8547	11.6384	15.3019	13.8423	13.9701	19.5345	17.6803	19.6289
Eriobotrya_japonica_newGene_5673	6.58074	8.7247	6.80015	35.7042	34.9222	37.4273	16.6709	16.2361	15.571
Eriobotrya_japonica_newGene_5672	1.43	1.22742	1.28588	1.19995	0.917812	1.57835	1.11708	1.08729	1.09907
Eriobotrya_japonica_newGene_5671	2.80607	2.54847	2.11067	1.10657	1.1864	1.10832	0.712531	1.04595	0.830083
Eriobotrya_japonica_newGene_5670	2.55679	2.67429	2.09274	2.82769	2.68777	3.62697	2.31296	2.31786	2.41462
Ej00011600	0.130595	0.163934	0.073967	0.409259	0.626072	0.532821	1.16592	1.51559	1.78028
Ej00092884	2.67696	2.97824	2.99301	0.209059	0.074814	0.126202	0.321702	0.177324	0.325115
Ej00041496	8.55881	7.74295	8.35206	149.435	145.188	144.66	253.48	240.369	237.024
Ej00070061	2.08632	2.05779	2.15522	1.27038	1.01206	1.48238	1.63101	1.35949	1.65956
Ej00037985	0.063852	0.085981	0.12477	0.190693	0.178139	0.166555	0.174915	0.186633	0.229485
Ej00036460	0	0	0	0	0	0	0	0	0
Ej00044872	11.5596	10.525	9.16575	0.857833	0.368243	0.659083	0.76672	0.69822	1.18898
Ej00004733	0	0	0	0	0	0	0	0	0
Ej00066764	20.93	20.6054	18.3388	13.9179	13.7639	15.3346	18.8983	14.7305	18.541
Ej00034100	0	0	0	0	0	0	0	0	0
Ej00006026	3.85853	2.15931	2.84581	60.3077	55.8751	61.133	58.3338	56.8064	59.3802
Ej00080845	1.87221	1.89619	1.61304	0.561708	0.662991	0.834042	0.903239	0.992484	1.09026
Ej00038218	0	0	0	0	0	0	0	0	0
Ej00014386	0	0	0	0	0	0	0	0	0
Ej00048014	6.22039	7.20391	6.6705	2.33217	2.76097	3.44915	2.19719	2.46775	1.86997
Ej00017914	18.1679	17.7094	17.6001	6.25656	5.95942	6.52092	9.04146	8.56645	9.05381
Ej00083176	33.55	33.2661	32.0151	9.30809	10.1198	9.38719	8.24737	7.72526	8.66358
Ej00087440	0	0	0.064309	0	0	0	0	0	0
Ej00010902	8.53295	7.59807	7.40585	10.6477	12.1821	9.00451	10.3307	12.7483	11.8917
Ej00047121	0	0	0	0	0	0	0	0	0
Ej00004283	31.6242	38.0894	35.2822	21.8577	20.5479	17.498	24.3058	22.556	23.4856
Ej00069722	0	0	0	0	0	0	0	0	0
Ej00068254	0	0	0	0	0	0	0	0	0
Ej00001914	132.413	129.96	126.496	83.434	84.1288	86.3412	89.924	86.9821	91.6747
Ej00073268	6.92025	7.89924	7.41875	4.15381	4.02821	3.33731	7.775	7.81119	8.12364
Ej00044977	18.0522	14.7493	15.5239	9.33519	9.27453	9.77107	9.41854	11.7374	10.255
Ej00067882	0	0	0	0	0	0	0	0	0
Eriobotrya_japonica_newGene_1359	0.583963	0.160339	0.226529	0.116671	0.113899	0.191573	0.202404	0.085935	0.203392
Ej00025471	0	0	0	0	0	0	0	0	0
Eriobotrya_japonica_newGene_1351	0.110264	0.129296	0.102407	0.239763	0.258037	0.204213	0.135784	0.119615	0.132172
Ej00081679	22.5817	22.1358	23.0405	26.3664	26.1974	26.2499	29.6548	26.9893	28.5138
Eriobotrya_japonica_newGene_1354	2.16577	2.36697	1.77788	1.28737	1.55498	1.4436	1.30427	1.26718	1.31831
Ej00036178	0	0	0	0	0	0	0	0	0
Ej00012284	0.223479	0.182663	0.025188	0	0	0	0.096717	0.052604	0.016261
Eriobotrya_japonica_newGene_1357	0	0.366123	0	0	0	0	0	0.316	0
Ej00073384	7.46349	6.886	7.54922	5.60929	6.0976	6.26103	6.36609	5.39292	6.19365
Ej00006005	15.8431	15.8797	16.0134	0.95139	1.64416	0.755246	1.82924	1.54563	0.956337
Ej00066068	0.533425	0.17416	0.726782	0.143874	0.068596	0.228378	0.045645	0.16302	0.105737
Ej00003682	0.821001	0.978445	0.701016	0.270289	0.153227	0.169059	0.194241	0.204242	0.284991
Ej00016267	0	0	0	0	0	0	0	0	0
Ej00083852	4.06771	4.69883	4.40988	0.679223	0.842357	0.671832	0.179309	0.462166	0.48077
Ej00024078	0	0	0	0	0	0	0	0	0
Ej00050190	0.539479	0.542606	1.05098	0.20004	0.123908	0.439425	0.399578	0.228486	0.223529
Ej00081106	0	0	0	0	0	0	0	0	0
Ej00095858	3.85365	3.27605	4.45238	1.0631	1.08891	0.957333	0.718583	1.11548	0.51448
Ej00012621	190.077	184.319	173.231	437.609	445.469	425.854	453.717	395.171	426.06
Ej00094279	0	0	0	0	0	0	0	0	0
Ej00021870	2.01019	2.11045	1.82992	0.526645	0.433704	0.467286	0.450618	0.514635	0.296615
Ej00096094	2.73435	2.77273	2.13608	2.20992	3.15486	1.89362	1.52746	1.54465	1.94827
Ej00011139	0.321099	0.315798	0.138593	42.6383	39.6863	42.4672	26.2409	25.6284	26.4977
Ej00026354	0	0	0	0	0	0	0	0	0
Ej00015957	0.321597	0.505795	0.649363	0.673661	0.836589	0.794628	0.718183	0.930606	0.775278
Ej00040266	0	0	0	0	0	0	0	0	0
Ej00015247	13.7329	13.2587	13.0043	17.9267	15.9798	17.7127	23.6575	22.8834	22.2981
Ej00038820	0	0	0	0	0	0	0	0	0
Ej00008161	4.37479	3.38349	4.00225	3.14361	3.18602	2.64115	2.576	4.03779	4.49531
Ej00028468	0	0	0	0	0	0	0	0	0
Ej00017565	20.6671	20.7248	21.4217	19.2368	18.1938	16.8548	22.0762	21.2947	24.9072
Ej00049328	0.056913	0.155192	0.071789	0.047064	0.123042	0.206296	0.130149	0.051702	0.135545
Ej00001310	0	0	0	0	0	0	0	0	0
Ej00011794	0	0	0.058601	0	0.002884	0	0	0.013926	0.004182
Eriobotrya_japonica_newGene_3236	0.322053	0.365226	0.486678	0.090164	0.068759	0.459732	0.081042	0.066236	0.301096
Ej00061004	2.01201	1.75624	2.29598	0.038798	0.054649	0.07682	0.08694	0.084784	0.045526
Ej00032879	0	0	0.202574	0	0.37385	0	0.183242	0.766108	0.593945
Ej00040111	0	0	0	0	0.01085	0	0	0	0
Ej00051306	0	0	0	0	0	0	0	0	0
Ej00053315	0	0	0	0	0	0	0	0	0
Ej00022634	6.61201	6.61862	6.60265	6.58042	7.31317	6.42594	6.1998	5.55363	5.79211
Ej00033459	0	0	0	0	0	0	0	0	0
Ej00002534	0	0	0	0	0	0	0	0	0
Ej00048476	2.24875	2.18822	2.17305	0.966611	0.809763	0.886434	1.41719	0.891941	1.06346
Ej00032754	2.09015	2.19344	1.83956	0.495763	0.521041	0.817331	0.409779	0.474891	0.389162
Ej00001880	45.2988	40.2927	40.967	40.0135	35.4534	41.2369	34.745	35.9833	40.5692
Ej00096160	0.980549	0.858721	1.50927	1.16565	1.17182	0.815733	1.81424	1.37715	1.58346
Ej00049738	0	0.095239	0	0	0	0	0	0	0
Ej00044707	0	0	0	0.050505	0	0.064421	0	0	0
Ej00049028	0	0	0	0	0	0	0	0	0
Ej00093460	0.129525	0.026601	0	0	0	0	0	0	0
Eriobotrya_japonica_newGene_6519	0.148906	0.398327	0.459381	0.371373	0.194182	0.240285	0.163634	0.253938	0.274358
Eriobotrya_japonica_newGene_6518	6.56971	6.71644	7.16784	10.733	9.28283	8.72619	10.1316	11.0825	12.7742
Eriobotrya_japonica_newGene_6517	9.00133	9.59065	10.4314	5.72961	5.36276	5.32546	5.82183	6.18979	6.62412
Eriobotrya_japonica_newGene_6516	0	0	0	0	0	0	0.138678	0.254075	0.093467
Eriobotrya_japonica_newGene_6515	9.14639	8.61738	8.11028	1.31623	1.278	1.35159	1.702	1.68152	1.33824
Eriobotrya_japonica_newGene_6514	1.07605	0.660138	0.695436	0.196848	0.382962	0	0.174699	0.592466	0
Eriobotrya_japonica_newGene_6513	2.22638	1.98858	1.76775	0.664196	1.05111	0.812825	1.34057	1.29994	1.1999
Eriobotrya_japonica_newGene_6512	16.7141	15.0004	15.8298	12.1383	11.3041	12.1393	13.1418	11.2758	12.2983
Eriobotrya_japonica_newGene_6511	0.045218	0	0	0	0	0.139966	0.270625	0.135164	0
Eriobotrya_japonica_newGene_6510	0.476871	0	0	0	0	0	0	0	0
Eriobotrya_japonica_newGene_14236	68.9625	69.2205	68.5745	153.564	149.381	155.318	149.02	146.107	147.804
Eriobotrya_japonica_newGene_14237	1.2612	1.22716	0.856171	0.066724	0.044214	0.096461	0.185263	0.116524	0.284077
Eriobotrya_japonica_newGene_14234	0.627877	0.096003	0	0	0	0	0	0	0
Ej00046117	0	0	0	0	0	0	0	0	0
Eriobotrya_japonica_newGene_14233	8.69915	9.16123	8.44782	5.12397	3.86034	5.45912	4.41965	5.69245	4.63639
Eriobotrya_japonica_newGene_14230	0	0.353117	0.436403	0	0	0	0	0	0
Ej00008065	0	0	0.035367	0	0	0	0	0	0
Ej00032466	51.9301	63.1965	56.4708	84.8623	83.3425	82.6808	57.1417	54.9966	55.6953
Ej00010917	0	0	0	0	0	0	0	0	0
Ej00046270	22.7553	22.008	22.1606	30.2014	30.7015	29.808	27.8045	26.1677	27.8814
Ej00008815	32.7593	28.0519	25.2464	36.2483	32.4934	36.4263	29.7527	26.7133	28.3926
Ej00001642	0	0	0	0.02922	0	0	0	0	0
Ej00022986	10.185	10.6575	9.92369	20.6331	20.9431	21.9368	27.4321	23.8618	27.4726
Ej00068562	1.51578	1.65084	1.5958	0.764359	0.885783	0.838905	0.808466	0.793807	0.732082
Ej00028944	10.1776	9.06334	7.39423	6.53714	5.7881	6.69188	5.64517	4.92224	8.03482
Ej00046983	2.42744	1.59642	1.71556	0.167046	0	0	0.240737	0.148962	0.366985
Eriobotrya_japonica_newGene_2870	2.30749	2.46726	2.17861	0.327515	0.211552	0.316021	0.180271	0.164107	0.238908
Ej00034111	0.383059	0.185631	0	0.084505	0	0.037412	0.039821	0.095552	0.095202
Ej00073624	11.1596	14.1597	12.2937	17.4064	16.6319	16.7311	17.0597	16.8244	17.3262
Eriobotrya_japonica_newGene_12995	0.090328	0.072137	0.251193	0.076491	0.031412	0.21742	0.278926	0	0.124057
Eriobotrya_japonica_newGene_2875	0.633259	0.57376	0.727248	0.118648	0.177789	0.084211	0	0.215376	0.045014
Ej00016594	8.70879	8.77868	9.18912	1.97806	1.96045	2.27276	3.00698	2.63151	2.39513
Eriobotrya_japonica_newGene_2877	0.099171	0.052763	0.106862	0.137373	0.037059	0.048054	0.219771	0.08277	0.058459
Ej00055049	0	0	0	0	0	0	0	0	0
Ej00025744	0	0	0	0	0	0	0	0	0
Ej00079159	0.075349	0.173178	0.310839	0	0.056241	0.071606	0.063187	0.077709	0.043525
Ej00058833	0	0	0	0	0	0	0	0	0
Ej00066181	1.64541	2.41608	1.89884	5.7764	6.33739	5.47382	6.86531	5.6645	6.59396
Ej00047216	0	0	0.100997	0.250311	0	0	0.089566	0	0
Ej00035615	10.5189	13.0746	12.5945	15.9327	12.5128	12.7699	13.7646	14.4794	14.2902
Ej00009199	0	0	0	0	0	0	0	0	0
Ej00006131	0.436873	0.307157	0.327743	0.174872	0.220906	0.117881	0.27104	0.186844	0.26681
Ej00033285	10.9364	13.3882	14.4072	3.13745	2.9184	3.409	2.04547	1.5682	1.97565
Ej00054527	12.0755	12.6965	11.2258	7.51336	6.63292	7.00009	9.69443	8.41095	9.38583
Ej00041708	0	0	0	0	0	0	0	0	0
Ej00090970	2.62733	2.62406	2.01128	0.105109	0	0.03942	0	0.038731	0.067674
Ej00023593	5.59375	6.14086	5.31337	0.400599	0.413605	0.409747	0.577129	0.702001	0.3664
Ej00094613	1.61118	1.20748	1.812	0.585479	0.509552	0.682502	0.75514	0.590806	0.979687
Ej00034915	0	0	0	0	0	0	0	0	0
Ej00010549	0	0	0	0	0	0	0	0	0
Ej00033390	147.814	154.854	154.043	162.74	158.906	163.353	143.273	136.959	148.614
Ej00068427	0	0	0	0	0	0	0	0	0
Ej00010730	0	0	0	0	0	0	0	0	0
Eriobotrya_japonica_newGene_622	0.270259	0.082227	0.249399	0.174541	0.046366	0.315423	0.244422	0.161603	0.101006
Eriobotrya_japonica_newGene_623	0.516963	0.158189	0.195075	0	0.100414	0.202403	0.130402	0	0.215888
Ej00025613	0.090935	0.13949	0.110492	0.091768	0.080227	0.124265	0.063438	0.046443	0.06475
Ej00030564	0	0	0	0	0	0	0	0	0
Ej00075351	20.8219	21.1389	20.2032	70.1153	68.348	70.6614	49.1185	50.1904	52.8603
Ej00076327	19.0903	19.2196	16.9481	18.0511	18.1458	19.3919	24.7617	21.1017	23.2709
Ej00083011	8.37599	8.00711	7.06736	3.432	4.29015	3.23606	4.24352	4.34842	4.95868
Ej00041849	0	0.061901	0	0	0.016459	0.102003	0	0	0
Ej00028622	0	0	0	0.045433	0	0	0	0.074849	0
Ej00047555	106.27	107.224	104.303	54.7305	58.9918	54.1426	39.7921	34.3787	37.8604
Ej00088485	24.7595	25.2552	20.579	6.15947	6.02409	6.42139	6.28249	4.78696	5.57294
Ej00076234	0.014964	0.036454	0.096632	0.125287	0	0.043358	0	0	0.103285
Eriobotrya_japonica_newGene_13558	1.27574	1.19766	0.941793	0.482369	0.429126	0.54402	0.722936	0.358449	0.758955
Ej00095620	0	0	0.059376	0.013761	0	0	0	0.01344	0
Ej00066394	0	0.11025	0.079164	0	0	0	0	0	0
Ej00052712	0	0	0	0	0	0	0	0	0
Ej00074140	0.707427	0.948083	0.710759	0.179441	0.197853	0.079582	0.476717	0.38888	0.392571
Ej00022726	1.15829	0.549534	0.39946	1.69226	2.07826	2.41466	3.16819	2.37814	3.35488
Ej00070696	0	0	0	0	0	0	0	0	0
Ej00017518	4.81729	2.86094	4.04384	5.6232	6.58019	7.14484	7.41316	8.56441	6.78934
Ej00067149	0.097095	0.118889	0.223976	0.090365	0.074084	0.060378	0.049564	0.05582	0.10827
Ej00001707	70.6339	65.3235	62.1218	100.484	96.1738	102.895	103.398	95.091	100.207
Ej00065631	0	0.057437	0.186003	0	0.031168	0.115727	0.07501	0.24536	0.153625
Ej00024102	0	0	0	0	0	0	0	0	0
Ej00051709	59.6342	55.175	56.4011	30.7523	32.6465	29.6817	50.0201	44.2429	46.7912
Ej00021700	11.8514	10.753	11.513	31.0453	32.4207	29.9579	33.7657	31.047	29.4589
Ej00095225	0	0	0	0	0	0	0	0	0
Ej00063433	0.745602	0.394044	0.288041	0.936466	0.418975	0.460563	0.556723	0.337994	0.221776
Ej00034474	59.7083	64.4986	63.8725	26.692	27.9039	26.1728	32.9016	32.932	32.4948
Ej00034109	0	0	0	0	0	0	0	0	0
Ej00051280	0	0.071972	0.10733	0.146046	0.086184	0.069639	0.040529	0.02997	0.266913
Ej00045697	1.75292	2.72999	2.28617	1.25272	2.02606	1.12014	2.35622	2.16454	1.91307
Ej00088804	12.0773	10.6049	14.1656	9.7278	11.6428	7.90463	14.4185	8.63115	10.2922
Eriobotrya_japonica_newGene_14908	1.67386	1.71609	1.41737	0.38947	0.647364	0.446599	0.293294	0.429816	0.740351
Ej00023303	0	0	0	0	0	0	0	0	0
Ej00055203	23.1	23.6841	24.3669	37.0633	35.9509	37.6008	47.7399	42.6137	44.3478
Ej00029570	37.5613	38.3095	37.9588	30.1412	30.0509	30.8036	33.4111	32.8202	32.3641
Ej00005567	1.02443	0.664864	0.788518	0	0	0.062071	0	0	0
Ej00033862	0	0	0	0	0	0	0	0	0
Ej00029811	0	0	0	0	0	0	0	0	0
Eriobotrya_japonica_newGene_14906	6.0789	5.67035	5.8844	3.93842	4.32107	2.87543	5.33758	4.90341	4.92914
Ej00062969	12.373	11.2345	11.8263	9.42185	9.57262	8.93552	8.82081	8.30661	7.73011
Ej00010789	3.22192	2.28888	2.9497	2.75146	2.01797	3.24023	3.74166	2.44444	2.7406
Ej00014800	33.5493	37.1617	34.7419	128.022	127.422	122.344	142.39	139.215	150.021
Ej00057348	0	0	0	0	0	0	0	0	0
Ej00082329	0	0	0	0	0	0	0	0	0
Ej00084567	5.46064	4.93004	4.86674	1.86965	1.98499	1.68055	1.29916	1.17365	1.65136
Ej00047206	0	0	0.167532	0.310876	0.320408	0.314568	0.252684	0.240367	0.205813
Ej00056750	0	0	0	0	0	0	0	0	0
Ej00032297	1.48324	0.485106	0.875609	4.35484	4.04874	4.0992	3.41087	2.27921	4.01367
Ej00035400	4.57623	3.65042	4.02097	1.83348	1.95442	1.5823	1.41477	1.19766	1.54477
Ej00060734	0	0	0	0	0	0	0	0	0
Ej00049762	10.3044	9.37027	9.30166	8.38803	8.60374	9.21524	8.86027	7.99944	8.24641
Ej00046898	0	0	0	0	0	0	0	0	0
Ej00017147	46.974	48.0606	48.8721	33.8825	34.8577	36.0173	39.0591	37.7181	34.3176
Ej00063086	0.070586	0	0.132106	0	0	0	0	0	0.073346
Ej00062330	3.37143	2.63738	2.99947	3.32582	3.13894	2.11238	2.93312	2.80577	2.46164
Ej00074868	0.030178	0.030285	0	0.047526	0	0	0	0.070543	0.044536
Ej00094994	11.1318	10.2568	9.47144	4.88581	5.44597	5.54152	6.02027	5.12711	5.95376
Ej00036018	8.60033	10.01	8.5649	4.46796	4.53738	4.6028	5.89799	5.58718	6.22504
Ej00092008	7.51156	7.97922	6.85644	9.92436	9.7937	11.9239	10.3163	11.5494	11.8308
Ej00066954	0	0	0.053782	0	0	0	0	0.060716	0
Ej00084349	0	0.138028	0.062878	0.159187	0.135349	0.062714	0.131169	0.154216	0.106141
Eriobotrya_japonica_newGene_3628	0.299185	0.870738	0.919132	0.582469	0.241871	0.161513	0.181423	0.679199	0.739987
Ej00085275	0	0	0	0	0	0	0	0	0
Ej00002097	20.0752	24.4365	25.4333	6.83251	5.46236	4.80234	6.45754	6.46435	6.82818
Ej00042723	0	0	0	0	0	0	0	0	0
Ej00063809	0	0	0	0	0	0	0	0	0
Ej00004252	2.82191	2.46841	2.2751	0.878086	0.940727	0.726568	1.03502	1.32713	0.842986
Ej00026387	0	0	0	0	0	0	0	0	0
Ej00003829	0	0.004001	0	0	0	0	0	0	0
Ej00067189	27.5779	28.4667	29.9374	30.387	30.321	31.7275	45.5411	45.4852	45.24
Ej00026669	0	0	0	0	0	0	0	0	0
Ej00055720	0	0	0.198693	0	0	0	0	0	0
Ej00096120	36.1947	33.7633	27.6274	13.7247	15.0712	18.1587	22.1122	20.3601	18.4633
Ej00046184	3.25493	4.37926	3.86994	3.06825	2.87627	2.44637	3.88062	1.7263	3.73438
Ej00079213	20.1985	20.1602	18.2083	12.8864	11.9937	12.3331	13.3462	13.4101	13.1959
Ej00002467	0	0	0	0	0	0	0	0	0
Ej00047603	5.3923	5.87543	5.17015	18.1995	17.5473	19.4543	16.2898	16.9198	17.0131
Ej00046699	102.794	108.468	99.2018	115.007	116.993	119.45	110.613	99.8689	107.701
Ej00045904	5.93536	5.79792	5.62673	5.20572	4.94518	5.61008	6.04889	5.73797	7.18261
Ej00069003	1.44735	1.42434	1.32231	0.040537	0.062008	0.079477	0.036111	0.109107	0.062072
Ej00036567	0.025877	0	0	0	0	0	0	0	0
Ej00061304	0	0	0	0	0	0	0	0	0
Ej00008850	94.8268	90.3586	86.1739	227.41	221.833	214.907	213.34	224.372	231.233
Ej00046949	0	0	0	0	0	0	0	0	0
Ej00074567	0.315365	0.139192	0.282213	0.058232	0.038023	0.050991	0.137905	0	0.0814
Ej00038643	4.62534	4.45246	4.03768	6.13683	5.78532	6.80819	7.85436	7.42543	8.30615
Ej00022748	0	0	0	0	0	0	0	0	0
Ej00061589	0	0	0	0	0	0	0	0	0
Ej00044668	14.7756	15.5141	15.3371	12.7735	13.4931	12.4258	18.3592	17.4576	16.6424
Ej00025991	0.551256	0.486199	0.641933	0.261712	0.203266	0.603502	0.299528	0.219599	0.211475
Ej00085920	0.378719	0	0.034927	0.062992	0.032551	0	0.053938	0.067596	0.120455
Ej00076964	8.57238	8.54134	7.87443	5.75285	6.4533	6.57751	4.99068	6.0107	5.68302
Ej00046644	64.2676	73.5596	68.3071	47.5217	49.6868	48.4163	44.967	47.6592	47.0742
Ej00078918	2.07516	2.3454	1.99859	1.725	2.89968	2.3671	2.67826	3.44732	3.43306
Ej00054421	2.726	2.91843	2.60289	6.74942	6.94545	7.72725	6.11287	6.63082	6.79998
Ej00047877	1.03916	0.586994	0.573011	0.157073	0.098849	0.539114	0.682419	0.522677	0.280958
Ej00020137	0	0	0	0	0	0	0	0	0
Ej00032518	0.883028	1.15187	1.11092	0.226437	0.333828	0.213084	0.111657	0.633526	0.082867
Ej00076453	6.09604	6.39228	6.2744	1.37858	1.49582	1.71337	2.42723	1.82294	1.95851
Ej00002369	3.83692	3.66135	4.15216	2.57497	2.38845	2.46711	3.42474	3.02599	3.68696
Ej00086184	0	0	0	0	0	0	0	0	0
Ej00093275	0	0	0	0	0	0	0	0	0
Ej00052188	6.19357	5.21016	4.39104	0.513983	0.697395	0.702197	1.14978	1.22189	0.679492
Ej00024984	43.6213	40.7921	41.5154	34.4019	33.3056	36.9071	29.678	30.1183	32.2575
Ej00004523	5.09609	5.01224	5.08718	5.90039	6.3265	5.15745	5.41104	5.4908	5.22664
Ej00026401	0	0	0	0	0	0	0	0	0
Ej00006720	481.014	462.09	384.398	226.17	227.08	223.794	255.946	195.611	244.13
Ej00021581	31.4049	33.8606	34.1295	15.104	14.8751	13.8401	15.9111	15.9431	17.4399
Ej00032973	11.0675	10.8029	10.9366	37.9031	40.5308	39.8388	35.3069	38.6791	36.5848
Ej00065009	13.8157	16.9857	16.0864	0.80213	0.904821	1.11862	0.71194	1.17374	1.32372
Ej00073614	5.28168	5.73825	4.46281	1.9302	2.0902	1.68518	3.22292	3.1405	2.67752
Ej00027656	0	0	0	0	0	0	0	0	0
Eriobotrya_japonica_newGene_9805	4.80194	2.95851	3.52827	3.2	3.92461	3.22138	4.51257	3.67105	4.58966
Ej00003170	5.38328	6.02254	5.23371	2.19892	1.87466	1.94706	2.4697	2.5373	3.04865
Ej00000092	2.98508	3.77226	3.56321	10.5713	11.2783	9.84811	13.5457	11.8878	12.4839
Ej00023411	0	0	0	0	0	0.099245	0.102195	0	0
Eriobotrya_japonica_newGene_15744	0.23586	0	0.132649	0	0.083255	0	0	0	0.143868
Eriobotrya_japonica_newGene_15746	0.05341	0.132672	0.09638	0.18713	0.136177	0.114025	0.167989	0.287486	0.079307
Eriobotrya_japonica_newGene_15749	0	0	0.218161	0.257351	0	0	0	0.20482	0.106788
Ej00086486	0	0	0	0.154818	0	0	0	0.119846	0
Ej00010483	0	0	0	0.051239	0	0	0	0	0
Ej00022050	0.380214	0.372636	0.356229	0.554284	0.295994	0.202977	1.19447	0.863149	1.4931
Ej00034465	3.82913	3.98371	4.83226	0.901375	1.17884	0.670314	1.42204	1.28007	1.21623
Ej00067856	1.32375	1.28907	1.51406	0.817512	0.587345	0.774595	0.459838	0.62292	0.700666
Ej00028541	25.5648	25.573	26.7735	13.7115	14.356	14.2693	16.2377	16.6159	16.4099
Ej00076222	0	0	0	0	0	0	0	0	0
Ej00083350	0	0	0	0	0	0	0	0	0
Ej00034614	73.0617	72.127	73.3255	2114.37	2135.48	2254.75	2166.95	2060.66	2109.32
Ej00067843	4.62033	3.51485	3.47004	2.0908	1.58524	1.69342	1.99447	1.83144	3.07632
Ej00082511	6.0026	4.20458	4.47537	7.36915	5.33375	7.66319	7.31306	6.22781	6.5603
Ej00053954	44.1221	42.5193	42.5496	6.31261	6.98597	7.01717	7.38854	7.90422	8.20333
Ej00042081	9.3238	7.8207	7.78502	1.6985	2.00738	2.17325	2.80586	2.99767	2.85641
Ej00005743	0	0	0	0	0	0	0	0	0
Ej00079459	4.10399	3.12005	3.20022	0.825993	0.96826	0.626594	0.570449	0.745241	0.644608
Ej00019827	17.5696	18.6115	19.0185	9.49419	9.41127	8.52639	7.97723	7.26408	8.49916
Ej00093232	0	0	0	0	0	0	0	0	0
Ej00021086	5.54236	4.99926	7.43362	5.88929	3.83867	3.69258	6.22108	6.61306	7.69205
Ej00013460	7.47778	8.95065	7.3667	4.96769	4.53284	4.40334	6.37505	5.71136	4.97916
Ej00042580	43.0094	37.9161	37.2213	32.8715	31.7962	33.4236	39.8335	37.1006	40.1993
Ej00030005	0.219782	0.47813	0.36622	0.085074	0	0.13763	0.040135	0.26909	0.150536
Ej00040177	28.8665	27.4963	28.6925	11.1139	9.85287	11.4477	14.6706	14.9883	16.2652
Eriobotrya_japonica_newGene_9039	0.166969	0.201388	0.043745	0.438683	0.278554	0.056254	0.083408	0	0.284309
Eriobotrya_japonica_newGene_9038	0.383972	0.260426	0.144766	0	0	0	0	0	0
Eriobotrya_japonica_newGene_9035	0.149394	0	0	0	0	0	0	0.263766	0
Eriobotrya_japonica_newGene_9034	2.01919	1.7548	1.61354	0.555191	0.959053	1.04531	0.629176	0.34428	0.732515
Eriobotrya_japonica_newGene_9037	0.851913	1.01172	0.678464	0.959901	0.82601	1.14493	2.1494	2.04291	1.9078
Ej00046088	6.06494	5.16611	6.52005	0.359352	0.634382	0.739895	2.12205	1.27343	1.16171
Eriobotrya_japonica_newGene_9031	1.84708	1.77981	1.84745	2.53485	2.83052	2.80694	1.58451	1.45813	1.43352
Ej00028076	0.926341	1.38316	1.24274	2.04787	1.78292	2.82841	2.02123	2.40449	1.77726
Eriobotrya_japonica_newGene_9033	43.1289	40.2403	34.0122	24.2779	23.8709	25.4095	27.1278	25.1707	27.5799
Eriobotrya_japonica_newGene_9032	0.067987	0.162641	0.050209	0.220537	0.101324	0.00122	0.049651	0.009481	0.025637
Ej00050899	14.5954	17.1643	14.8718	15.1034	14.5623	14.1153	15.6463	15.4662	17.3721
Ej00058203	18.861	18.1383	19.5664	20.0497	16.8306	21.1503	19.2317	18.0657	20.3654
Ej00006072	5.45436	3.50564	3.09014	3.39573	3.58768	3.03827	3.1722	2.92028	2.1443
Ej00028659	9.62017	8.80748	8.62819	5.78348	7.24191	5.90549	5.2054	7.06087	6.26593
Ej00040517	1.41067	1.17639	0.974409	0.453935	0.215257	0.486611	0.22049	0.313815	0.297406
Ej00068790	0	0	0	0	0	0	0	0	0
Ej00013902	6.71208	5.54031	6.95133	1.60716	1.59124	1.70129	1.08261	1.18771	0.752142
Ej00065736	42.9754	42.5818	41.7534	47.4527	44.8867	43.5447	37.3456	31.1663	37.6137
Ej00045192	7.66428	7.81606	7.32167	1.58992	1.95442	2.00062	1.579	1.55917	1.27919
Ej00054395	0	0	0	0	0	0	0	0	0
Ej00002401	21.666	22.0567	22.0404	16.1641	13.4751	16.7749	16.4152	18.5073	19.0048
Ej00020717	0	0.115398	0.087844	0.265982	0.137959	0.085087	0.338085	0.542463	0.412833
Ej00094102	0.301561	0.090363	0.196175	0.339681	0.383375	0.118747	0.658533	1.12363	0.853666
Ej00053392	0	0	0	0	0	0	0	0	0
Ej00054345	18.3248	18.0043	18.3124	1.39674	1.31204	1.36363	2.8937	3.20905	3.35244
Ej00066359	17.5223	17.1198	17.0584	11.6289	13.1138	13.3654	15.273	14.0628	14.7794
Ej00050495	0	0	0	0	0	0	0	0	0
Ej00075448	0	0	0	0	0	0	0	0.014812	0
Ej00000322	1.68316	1.45973	1.19561	1.52407	1.36472	1.46968	1.6184	1.56792	1.97898
Ej00064676	0	0.033661	0.138743	0	0	0	0	0	0
Ej00047451	0	0	0	0	0	0	0	0	0
Ej00063401	0	0.084669	0.033429	0	0	0	0	0	0
Ej00081554	65.8622	59.9855	62.0514	57.573	59.9192	58.9352	61.7907	59.8589	66.3794
Ej00000671	11.7716	12.1586	11.7488	5.37741	5.63774	6.32952	10.6147	10.1284	8.73321
Ej00081704	35.7397	29.9345	34.8125	16.1767	17.2293	17.3267	25.6473	23.2216	19.6225
Ej00007707	0	0.056725	0	0.208699	0.070111	0	0	0.037045	0.161555
Ej00051156	10.3912	14.6501	12.3012	7.47874	8.84651	6.52133	6.61484	8.40172	7.56633
Ej00023387	20.8227	16.8447	16.8651	19.4151	19.5169	21.8934	23.629	21.3242	21.7563
Ej00046217	31.0932	30.8152	30.0186	32.3135	30.6703	34.4342	33.714	33.0375	35.9299
Ej00083336	0	0	0	0	0	0	0.104179	0	0
Ej00005187	0	0	0	0	0	0	0	0	0
Ej00052144	0.038674	0	0	0.028903	0.030326	0	0	0	0
Ej00065561	9.79141	9.50255	9.71593	9.11862	9.99423	9.79798	11.6017	12.4787	12.8296
Ej00094799	0	0.095628	0.08454	0	0	0	0	0.036623	0
Ej00042418	0	0	0	0	0	0	0	0	0
Ej00069294	0	0	0	0	0	0	0	0	0
Ej00056093	0	0	0	0	0	0	0	0	0
Ej00084254	36.277	34.1242	32.7793	27.3048	25.4704	28.6671	36.222	31.7901	33.5491
Ej00062221	0	0	0	0	0	0	0	0	0
Ej00071254	4.53963	3.42895	3.58629	3.70675	3.45241	3.30953	4.37202	3.45219	3.71652
Ej00047634	0	0	0	0	0	0	0	0	0
Ej00063340	0	0	0	0	0	0	0	0	0
Ej00005816	0.294284	0.160039	0.236663	0.156859	0.165087	0	0	0.105588	0.075573
Ej00022658	0	0	0	0	0	0	0	0	0
Ej00033249	10.0714	8.98907	9.64921	2.0611	2.03983	1.81917	2.62675	3.15632	3.01833
Ej00053928	0	0	0.008755	0	0	0	0	0	0
Ej00088755	0.186604	0.165357	0.117903	0	0	0	0.043892	0	0
Ej00045858	0	0	0	0	0	0	0	0	0
Ej00031429	0	0	0	0	0	0	0	0.000256	0.011796
Ej00032053	74.6296	81.1571	80.8646	129.532	125.722	129.741	99.4572	93.3283	100.03
Ej00001742	6.72522	5.30237	8.84414	4.41643	3.93004	3.79116	7.05148	5.67102	6.52144
Ej00085121	0	0	0	0	0	0	0	0	0
Ej00042398	0.123691	0.27579	0.084757	0.513773	0.59135	0.446341	0.67248	1.01903	0.693921
Ej00026453	3.08817	3.22099	3.37806	2.24902	2.42582	2.69917	2.51732	2.50152	2.90939
Ej00076631	4.55562	5.43469	5.69811	3.12279	2.86173	3.11977	3.19606	3.11417	3.35799
Ej00092301	0	0	0	0	0	0	0	0	0
Ej00039929	5.7981	6.47649	6.26487	17.0369	14.5329	16.8947	15.357	13.4435	13.7533
Ej00064804	0	0	0	0	0	0	0	0	0
Ej00066224	0	0	0	0	0	0	0	0	0
Ej00019390	28.8726	28.9413	28.6362	26.6775	24.4039	27.5037	30.9628	30.0041	30.838
Ej00091756	10.4967	11.956	9.42737	11.3941	10.1763	10.9504	9.82514	8.75244	10.344
Ej00011960	0.288716	0.368542	0.314426	0.091016	0.200616	0.409933	0.089546	0.071455	0.166429
Ej00028949	0	0	0	0	0	0	0	0	0
Ej00040216	7.74628	8.35473	9.37465	5.89322	6.70142	6.55264	8.24315	8.70803	8.8468
Ej00011287	0.360525	0.61065	0.466408	0.025294	0	0	0.065223	0.138406	0.066416
Ej00039114	0	0	0	0	0	0	0	0	0
Ej00031217	0.088683	0	0.231919	0	0	0	0	0	0
Eriobotrya_japonica_newGene_11677	0.246935	0	0.351491	0	0	0	0	0	0
Ej00038471	0	0	0	0	0	0	0	0	0
Eriobotrya_japonica_newGene_8814	0.837281	0.980493	0.707789	0.163351	0.221161	0.312608	0.141542	0.105322	0.106338
Eriobotrya_japonica_newGene_8815	1.89583	1.89358	1.96026	0.079462	0.130096	0.164869	0.067481	0.101496	0.088507
Eriobotrya_japonica_newGene_8816	1.40209	1.99421	2.59898	0.907513	0.830527	0.631183	0.897399	0.62416	0.37714
Eriobotrya_japonica_newGene_8817	1.73786	1.48845	1.34982	0.489601	0.262321	0.566073	0.669728	0.731148	0.586098
Eriobotrya_japonica_newGene_8810	8.51156	8.47026	7.93759	5.25334	4.87904	5.12685	5.7012	5.22641	6.58595
Ej00089739	0	0	0	0	0	0	0	0	0
Ej00021246	0	0.121076	0.289659	0.110084	0.245439	0.058035	0.172112	0.195754	0.376324
Ej00005739	0	0	0	0	0	0	0	0	0
Ej00091069	0	0	0	0	0	0	0	0	0
Ej00001545	64.9579	68.9228	70.807	105.944	108.767	102.63	131.596	127.714	136.628
Ej00026607	0	0	0	0	0	0	0	0	0
Ej00078844	0	0	0	0	0	0	0	0	0
Ej00023357	0	0	0	0	0	0	0	0	0
Ej00051186	3.70414	3.05741	3.33733	0.559632	0.747226	0.410358	0.900482	0.310883	0.694844
Ej00081426	0.546534	1.02711	0.961012	1.25018	1.1459	1.47367	2.50613	2.1808	2.32718
Ej00063060	0	0	0	0	0	0	0	0	0.148032
Ej00061473	0	0	0	0	0	0	0	0	0
Ej00021252	3.48608	3.89172	4.375	2.09982	1.84082	1.41461	1.25107	0.914201	0.875233
Ej00062948	0	0	0	0	0	0	0	0	0
Ej00023767	0	0	0	0	0	0	0	0	0
Ej00060917	23.9964	25.571	23.179	4.87469	4.68747	4.69912	4.29284	4.20959	4.44976
Ej00068899	0	0	0	0	0	0.038941	0	0.053269	0.016508
Ej00001500	6.23076	5.73253	4.98785	1.83573	1.38794	1.85825	1.98755	2.00686	1.4292
Ej00063268	0	0	0	0	0	0	0	0	0
Ej00011487	33.5176	31.7251	32.7674	18.8491	19.5225	19.6772	19.0305	20.1397	20.6908
Ej00014579	0	0	0	0	0	0	0	0	0
Ej00027081	0	0	0	0	0	0	0	0	0
Ej00014460	0	0	0	0	0	0	0	0	0
Ej00085172	0	0	0	0	0	0	0	0	0
Ej00056026	0	0	0	0	0	0	0	0	0
Ej00003158	7.09606	7.77745	6.87523	2.90224	2.81638	2.40632	1.8791	1.72852	1.73988
Ej00017971	19.8219	20.6185	18.2823	106.529	111.292	105.263	85.2065	74.6917	77.8283
Ej00043128	0	0	0	0	0	0	0	0	0
Ej00054158	0	0	0	0	0	0	0	0	0
Ej00070949	0	0	0	0	0	0	0	0	0.021163
Ej00077438	3.86431	3.80467	3.91591	3.12701	2.73567	4.24343	3.1098	3.11816	3.51968
Ej00090342	0.45238	0.110808	0.285959	0.150567	0	0	0.082302	0.066105	0
Ej00066514	0	0	0.040256	0.155403	0.064804	0.251904	0.644202	0.919292	0.6757
Ej00038853	0	0	0	0	0	0	0	0.03631	0
Ej00048296	122.835	112.185	112.982	203.338	203.66	210.921	207.083	193.701	205.967
Ej00094104	0.290947	0.104805	0.167104	0.264213	0.118157	0.130913	0.76501	1.01164	0.942539
Ej00074549	0.066233	0	0	0	0	0	0	0	0
Ej00034583	0	0	0	0	0.057341	0	0	0	0
Ej00004747	0	0	0	0	0	0	0	0	0
Ej00064630	0	0	0	0	0	0	0	0	0
Ej00086884	0	0	0	0	0	0	0	0	0
Ej00019698	0	0	0	0.0045	0.019978	0	0	0	0
Ej00006387	14.491	12.7309	13.6739	4.65583	5.34578	4.19741	4.55509	5.9057	5.16436
Ej00031029	1.36459	1.84147	1.75351	2.68528	1.97223	1.70288	2.31982	2.59935	3.41756
Ej00095252	0	0	0	0	0	0	0	0	0
Ej00043833	216.117	203.959	204.084	134.015	139.732	143.334	112.266	100.231	106.861
Ej00042837	11.9344	12.277	11.9228	5.167	5.39382	5.05033	5.28112	4.81129	4.60808
Ej00026903	0	0	0	0	0	0	0	0	0
Ej00027821	0.033046	0	0	0	0	0	0	0	0
Ej00095542	11.1747	10.0522	9.34379	8.32744	9.52911	8.36684	10.4724	9.02309	9.67553
Eriobotrya_japonica_newGene_5472	3.75952	4.14638	4.57981	4.61712	4.32523	4.82105	5.10155	5.45722	4.81197
Eriobotrya_japonica_newGene_5475	1.05902	1.13667	0.543288	3.43032	3.8453	3.06106	6.95575	4.85928	7.97113
Eriobotrya_japonica_newGene_5474	12.1684	14.7837	13.3895	8.32668	7.4489	7.02412	9.34735	6.60509	8.53833
Eriobotrya_japonica_newGene_5477	3.31355	2.83674	1.95542	2.35751	2.31971	2.3137	2.19375	2.12562	2.79834
Eriobotrya_japonica_newGene_5476	0	0	0.322921	1.07753	1.19083	1.44882	2.38094	5.26852	1.33897
Eriobotrya_japonica_newGene_5479	0.666301	1.58311	1.24128	0.64391	0.401938	0.513012	0.600144	0.738508	0.574645
Ej00012677	0.327332	0.461746	0.441198	0.036363	0	0	0	0.056103	0.081031
Ej00004513	0	0	0	0	0	0	0	0	0
Ej00045193	0	0	0	0	0	0	0	0	0
Ej00073697	34.8997	35.448	39.2553	53.7195	53.4328	52.969	47.5367	48.7072	50.5377
Ej00043587	7.74221	8.99439	12.3821	4.88752	4.6427	5.26419	6.58631	5.29956	6.60605
Ej00047096	0	0	0	0	0	0	0	0	0
Ej00094628	3.52034	3.99109	3.45684	1.10649	0.973027	1.00111	1.30333	0.62444	1.23039
Ej00037169	2.606	2.60914	2.81961	0.102893	0.208167	0.123137	0.305509	0.487738	0.274573
Ej00071797	1.2295	0.72238	1.62312	0.624344	0.502443	0.315135	0.896626	0.777748	0.440791
Ej00081307	1.72653	0.963371	1.19116	0.174259	0	0.090036	0.831621	0.193686	0.166174
Ej00057231	4.765	4.8354	4.46665	5.84229	5.45911	6.49329	14.6408	14.5955	14.676
Ej00023637	0	0	0	0	0	0	0	0	0
Ej00028623	0	0	0	0	0	0	0	0	0
Ej00083252	0	0	0	0	0	0	0	0	0
Ej00053196	0.120972	0.235919	0.138022	0.059448	0	0.056535	0.031965	0.056955	0
Ej00065691	0	0	0	0	0	0	0.053786	0	0
Eriobotrya_japonica_newGene_13294	0.079632	0.10994	0	0.174134	0.046415	0	0.133748	0	0
Ej00075599	15.9614	14.0591	14.4872	5.82205	6.19644	3.71809	5.86464	6.14423	5.59575
Ej00035088	12.4062	14.8715	14.5426	9.88926	8.61804	6.86522	8.19295	6.9625	8.30515
Ej00031258	0.279919	0.287409	0.145772	0.327222	0.309208	0.172603	0.10376	0.026933	0.124596
Ej00093843	0.235189	0.198325	0.154371	0.065524	0.061437	0.068358	0.049317	0.048632	0.042099
Eriobotrya_japonica_newGene_13296	0	0	0.017737	0	0	0	0	0.202944	0
Ej00094543	0.016553	0	0.027692	0.005987	0	0	0.006185	0	0.008293
Ej00010442	119.979	123.472	116.213	72.6412	71.409	75.4506	134.249	133.164	134.64
Ej00071377	27.6308	27.0785	26.5442	14.5964	14.8838	15.6559	16.0361	16.4143	18.0343
Ej00016455	11.9841	11.9824	12.4354	7.68997	8.27243	7.70116	8.59355	9.11269	9.28645
Eriobotrya_japonica_newGene_8903	0	0	0.172382	0.554626	0.227028	0	0	0	0.179701
Ej00010679	1.53305	1.59495	1.55415	0.031739	0.047381	0.031527	0	0.071977	0.023348
Ej00006950	0	0	0	0.155874	0	0.038866	0	0	0
Ej00039504	3.65603	3.71702	2.73629	1.15898	1.696	1.6622	1.31383	1.45712	1.7401
Ej00025567	0	0	0	0	0	0	0	0.032149	0
Ej00055919	13.527	16.1228	14.2948	11.5199	11.1719	8.8752	12.856	13.8528	11.562
Eriobotrya_japonica_newGene_8901	0.489941	1.17898	0.473468	0.164456	0.47038	0.160954	0.207867	0.628498	0.298164
Ej00060465	57.6236	51.416	51.2611	46.5044	46.8391	51.4819	55.2112	49.9249	57.663
Ej00009326	2.26745	2.31459	2.37908	0.201919	0.529884	0.211041	0.407447	0.331419	0.319067
Ej00066156	0.397047	0.720576	1.35319	1.10329	1.03102	0.497347	0.740519	0.917602	0.761449
Ej00044830	0	0	0	0	0	0	0.020105	0	0
Ej00054744	0.261892	0.245143	0.172716	0.111778	0.043636	0.022205	0	0	0
Ej00044331	0	0	0	0	0	0	0	0	0
Ej00041320	0	0	0	0	0	0	0	0	0
Ej00040313	13.6923	11.8498	9.97169	10.0126	7.79849	8.25364	8.94866	8.3711	11.44
Ej00035687	21.748	21.3503	20.1797	6.70965	6.17173	6.52032	6.76664	7.70217	8.30294
Ej00083618	149.931	173.419	175.345	134.02	120.633	125.957	119.453	110.833	126.911
Ej00035975	0.563776	0.678221	0.429722	0.20516	0.292421	0.234341	1.07952	0.78513	1.06203
Ej00071964	1.72797	1.27834	1.90459	0.559018	0.552956	0.870998	1.08261	0.791821	0.778449
Ej00034173	0	0	0	0	0	0.004029	0	0	0
Ej00008805	0.559606	0.487331	0.563637	0	0.129977	0.127517	0.041145	0	0.129546
Ej00061267	0	0	0	0	0	0	0	0	0
Ej00044857	13.603	13.7744	11.6973	9.71758	9.5701	10.3717	12.4269	9.45817	11.0612
Ej00018180	12.7947	12.2849	10.4307	5.73012	7.04305	5.08947	5.11707	5.27262	4.65482
Ej00006945	21.0804	21.4062	21.9374	25.165	23.7001	25.9554	22.1469	18.6073	20.7363
Ej00039847	0	0	0	0.054564	0	0	0.050076	0.033404	0.028226
Ej00071669	16.4403	12.8173	16.1994	16.4924	17.7864	15.2154	20.5239	19.3941	19.8966
Ej00008579	0	0	0	0	0	0	0	0	0
Ej00045324	0.063445	0	0	0	0	0	0	0	0
Ej00060816	9.35241	8.7452	8.24729	1.24905	1.54184	1.8376	1.06387	1.01485	0.514754
Ej00065539	5.89667	5.24715	5.56135	5.80956	5.59136	5.68219	5.67249	6.49728	6.71839
Ej00047808	0	0	0	0	0	0	0	0	0
Ej00002378	5.11148	4.94635	4.8486	4.01934	4.40701	4.60307	3.85567	4.49045	5.15649
Ej00071560	3.86862	3.87461	3.65189	1.18108	0.905121	1.57828	1.26335	1.39905	0.974498
Ej00059115	174.479	168.101	170.276	452.775	448.273	480.417	346.032	324.229	331.937
Ej00028471	0	0.006326	0	0	0	0	0	0.018309	0.005916
Ej00068050	0	0	0	0	0	0	0	0	0
Ej00053740	15.809	16.2651	15.6362	9.72444	9.27361	9.77228	10.0048	10.0384	10.2491
Ej00055738	0	0.260143	0.089041	0.01569	0	0.001602	0.034183	0	0.01431
Ej00056294	0.376345	0.544944	0.335295	0.124941	0.635861	0.521562	0.436167	0.289065	0.636075
Ej00022739	0	0	0	0	0	0	0	0	0
Ej00071018	0	0	0	0	0	0	0	0	0
Ej00026908	0	0	0	0	0	0	0	0	0
Ej00060761	0	0.476759	0.293977	0.196376	0.241038	0.223158	0.276133	0.098834	0.063631
Ej00091980	9.44716	9.99151	8.90316	17.2788	15.2344	16.3774	9.81021	10.728	11.4018
Ej00061791	0	0	0	0	0	0	0	0	0
Ej00008139	0	0	0	0	0	0	0	0	0
Ej00008403	0	0.272596	0.106443	0	0	0	0	0	0
Ej00024951	0	0	0	0	0	0	0	0	0
Ej00092369	0	0.037853	0.164344	0.092779	0.131121	0.074207	0.043127	0.088647	0.107118
Ej00087074	19.2386	18.8216	20.7835	6.18395	5.66744	7.32457	6.97232	6.00543	7.38809
Ej00021891	0	0	0	0	0	0	0	0	0
Ej00085300	4.13913	3.37811	3.14767	3.71439	3.6009	3.97369	3.68716	3.63595	3.77313
Ej00052077	2.57467	2.21405	2.59002	2.12877	1.64705	1.91174	2.10543	1.52839	2.19699
Ej00075938	3.50233	3.95801	3.1067	0.965134	0.743855	1.19624	0.530656	1.01301	0.537767
Ej00089665	0	0	0	0	0	0	0	0	0
Ej00086233	0	0	0	0	0	0	0	0	0
Eriobotrya_japonica_newGene_8025	13.1633	13.018	10.1121	17.1805	16.6298	15.1425	11.6686	14.481	14.4023
Eriobotrya_japonica_newGene_8024	2.41908	2.04736	1.79824	1.11823	1.46177	1.5783	1.57191	1.58923	1.62122
Ej00083097	64.2076	61.3221	62.7521	89.4554	87.7176	89.9753	96.6323	98.7844	98.5646
Ej00005773	0	0	0	0	0	0	0	0	0
Eriobotrya_japonica_newGene_8021	7.51592	7.88987	8.21906	4.35485	3.47862	4.18485	4.9499	4.13647	5.0147
Eriobotrya_japonica_newGene_8023	15.3563	19.3455	19.4411	14.5175	13.829	16.8272	17.7861	15.0424	14.8113
Eriobotrya_japonica_newGene_8022	10.4597	11.9052	9.84261	12.4473	11.6673	8.46889	10.2219	9.32261	12.2373
Ej00064544	0.807937	2.03109	1.4399	0.689309	0.734146	0.877652	0.19194	0.231389	0.202911
Ej00079034	2.14425	1.66274	1.6449	0.631336	0.379057	0.23626	0.385241	0.273448	0.675335
Eriobotrya_japonica_newGene_8029	0.284224	0.410267	0.727064	0	0.106334	0.24476	0	0	0.46506
Eriobotrya_japonica_newGene_8028	1.1161	1.2914	1.55655	0.720814	0.684192	0.614662	0.552931	0.546362	0.83825
Ej00073212	8.88722	8.81494	8.30697	5.13401	5.45638	5.4102	7.08015	6.94181	5.75032
Ej00031854	18.0737	15.0563	14.5047	0.120676	0.04877	0.111535	0.036887	0.185354	0
Ej00080632	0	0	0	0	0	0	0	0	0
Ej00059008	0	0	0	0	0	0	0	0	0
Ej00054503	0	0	0	0	0	0	0	0	0
Ej00055367	17.7641	17.1253	16.3668	6.88933	5.9938	6.29309	5.26571	3.91085	5.67775
Ej00008768	0	0	0	0	0	0	0	0	0
Ej00033761	0	0	0	0.054171	0.038002	0.206789	0.076684	0.114532	0.215551
Ej00062215	0.594757	0.750448	0.961212	0.042794	0	0	0	0	0
Ej00027226	0	0	0	0	0	0	0	0	0
Ej00028006	0	0	0	0	0	0	0	0	0
Ej00016180	1.01614	1.00315	0.993202	0.337626	0.361986	0.215653	0.244676	0.166176	0.141559
Ej00056907	0	0	0	0	0	0	0.037823	0	0
Ej00087253	0	0.142746	0	0.354101	0.706089	0.103949	0.195014	0.381768	0.352002
Ej00066012	0.375579	0.797595	0.466745	0.425338	0.331843	0.335173	0.533238	0.711802	0.652166
Ej00081579	0.120883	0.026278	0	0.252584	0.138527	0.107563	0.08634	0	0.061664
Ej00042750	0.401044	0.168684	0	0	0	0	0	0	0
Ej00033311	0	0	0	0	0	0	0	0	0
Ej00014030	13.9801	12.517	11.3359	8.612	9.7168	6.81534	9.269	10.1418	10.9257
Ej00037278	25.9994	28.9435	28.6162	8.89363	9.48987	9.32227	13.1331	11.6422	14.352
Ej00080947	27.4109	26.6371	23.2196	23.0823	22.9474	23.2738	24.0388	24.0046	25.8521
Ej00044581	0	0	0	0	0	0	0	0	0
Ej00092235	0	0	0	0	0	0	0	0	0
Eriobotrya_japonica_newGene_1888	25.2316	19.5562	19.4586	2.49086	3.213	2.93864	3.51615	2.80546	2.44153
Ej00028657	0	0	0	0	0	0	0	0	0
Eriobotrya_japonica_newGene_1884	0	0	0	0.136283	0	0.202599	0.396895	0.236476	0.594242
Ej00025038	32.4807	32.9741	32.1764	15.3831	16.6443	14.6002	17.9856	15.7523	16.3221
Eriobotrya_japonica_newGene_1886	4.50524	4.25007	3.37264	2.39444	2.02272	2.7686	2.14027	2.26901	2.82246
Eriobotrya_japonica_newGene_1887	2.91309	2.8184	2.53211	9.25421	9.89084	6.32026	8.47591	8.30389	9.79096
Eriobotrya_japonica_newGene_1880	9.68141	9.8618	9.17487	8.04105	7.15269	7.99368	7.31806	8.22093	8.55073
Eriobotrya_japonica_newGene_1881	0.347215	0.660906	0.47524	0.206119	0	0.519127	0.207889	0.234063	0
Eriobotrya_japonica_newGene_1882	0.284991	0.316563	0.42666	0.21582	0.146941	0.252484	0	0	0.123623
Eriobotrya_japonica_newGene_1883	1.24354	0.816169	1.19401	0.690814	1.19631	0.762221	0.842764	0.627479	1.37977
Ej00084388	0.462221	0.586132	0.521069	0.252571	0.453752	0.289285	0.189761	0.243019	0.370132
Eriobotrya_japonica_newGene_6350	1.28869	1.91453	1.97174	2.02413	1.84441	2.08978	0.803675	2.30411	1.68007
Eriobotrya_japonica_newGene_6353	0.217068	0.313438	0.594352	0.47573	0.475163	0.545931	0.201665	0.162168	0.265706
Eriobotrya_japonica_newGene_6352	2.13903	2.1616	2.38201	1.53728	1.28723	2.02984	1.49643	1.61664	1.89686
Ej00000371	0	0	0	0	0	0	0	0	0
Eriobotrya_japonica_newGene_6354	14.2531	14.5412	13.6395	9.1371	8.97092	8.7841	10.3242	9.99017	10.2703
Eriobotrya_japonica_newGene_6357	0.719088	0.759087	0.914451	0.152303	0.295164	0.113225	0.061736	0.139784	0.160026
Eriobotrya_japonica_newGene_6356	0.142083	0.29854	0	0	0	0	0	0	0
Eriobotrya_japonica_newGene_6359	0.55625	0.478752	0.384599	0.254304	0.357453	0.370656	0.319482	0.415038	0.192734
Ej00095378	0	0	0	0	0	0	0	0	0
Ej00017589	41.3452	45.8328	41.0506	8.1789	11.1004	9.38847	7.30401	7.19179	6.82005
Eriobotrya_japonica_newGene_13125	0.688601	0.415249	0.412255	0	0	0	0	0	0
Ej00011220	5.64246	5.26459	4.81554	0.324323	0.232191	0.26456	0	0.04724	0.081995
Ej00037326	0.558912	0.529729	0.652382	0	0	0.039051	0	0.074196	0.04484
Ej00036874	43.3068	38.4501	38.3344	11.8782	12.1873	13.0176	9.47604	9.38024	9.83722
Eriobotrya_japonica_newGene_11336	0	0	0.115357	0.298903	0.176449	0.106078	0.0744	0	0.077651
Eriobotrya_japonica_newGene_11337	0	0.141504	0.072099	0.302817	0	0.215263	0.076615	0	0.219948
Ej00083891	36.5173	31.315	30.7613	18.9669	18.4741	20.0394	21.3638	19.274	20.2108
Ej00093844	15.4713	19.8651	21.6744	6.87448	8.53647	8.04539	5.38685	7.23217	7.18792
Eriobotrya_japonica_newGene_11333	126.634	123.618	115.59	36.5703	46.9896	41.2058	44.022	36.7265	38.9676
Ej00057120	0	0	0	0	0	0	0	0.076756	0.354079
Ej00048681	0	0	0	0	0	0	0	0	0.02306
Ej00045773	1.27637	0.663985	1.03732	0.631384	0.21424	0.568388	0.441162	0.773849	0.649411
Ej00031972	0	0	0	0	0	0	0	0	0
Ej00061697	12.6732	12.4217	12.8545	9.13908	8.25842	9.18376	6.87176	10.6077	8.42711
Ej00046591	0	0	0	0	0	0	0	0	0
Eriobotrya_japonica_newGene_9376	0	0.103847	0	0.181617	0.356594	0.634457	0.319067	0.384553	0
Eriobotrya_japonica_newGene_9374	1.77812	1.00228	1.01028	0.474149	0.455405	0.896946	0.574515	0.990333	0.881916
Ej00011625	0	0.085098	0.127523	0.092064	0.043548	0	0	0	0
Eriobotrya_japonica_newGene_9373	24.9727	24.701	24.3555	18.7498	19.5174	20.7666	20.0155	20.1191	20.2724
Ej00086750	0.063733	0	1.02987	0	0	0	0	0	0
Ej00034227	288.674	268.892	274.037	114.662	118.08	118.068	246.891	235.83	242.622
Eriobotrya_japonica_newGene_9378	1.48876	1.82304	1.22403	0.923716	0.659094	0.72368	0.415406	0.267264	0.406945
Ej00010038	13.8422	14.4989	13.0523	9.17092	8.48855	8.52303	12.3325	12.0402	12.1843
Ej00069613	4.16895	2.16373	3.17354	1.55579	0.568298	0.434279	1.35232	2.85898	2.36681
Ej00000841	18.8946	16.2232	16.4038	24.1235	26.3976	21.575	40.6838	45.7832	46.1141
Ej00084987	0.180391	0.392031	0.227212	0.146375	0.079567	0.042102	0	0.089746	0.133797
Ej00011135	19.5905	20.6455	18.9496	21.8667	23.0242	21.4352	26.0032	24.6068	25.0894
Ej00022563	0	0	0	0	0	0	0	0	0
Ej00047291	0.323323	0.035443	0.32412	0	0.250273	0.131514	0	0.601735	0
Ej00080145	1.29264	0.381136	1.78934	0.16715	0.199047	0.090744	0	0	0
Ej00092678	0.464544	0.19764	0.645444	0	0.180911	0	0.424869	0.077364	0
Ej00064687	53.1577	58.2029	56.35	26.4042	27.9926	24.7063	29.0616	25.4532	25.1306
Ej00085953	3.15661	3.91547	3.88685	1.25507	1.17906	1.39297	2.12801	1.86807	1.83267
Ej00003314	0	0	0.010502	0	0	0	0	0	0
Ej00089732	0	0	0	0	0	0	0	0	0
Ej00076188	0	0	0.043817	0	0.003873	0	0	0	0
Ej00052538	1.48724	1.53859	1.71388	0.273783	0.114942	0.186872	0.106454	0.172672	0.044582
Eriobotrya_japonica_newGene_10069	0.879655	0.699667	0.660376	0.697715	0.424428	0.597395	0.569413	0.643298	0.700554
Eriobotrya_japonica_newGene_10068	0.244323	0.151473	0.050253	0	0.014322	0	0.016995	0	0.025587
Ej00005752	0	0	0	0	0	0	0	0	0
Ej00034074	0	0	0	0	0	0	0	0	0
Ej00071771	0.130302	0.11861	0.105208	0.040547	0.132054	0	0.234159	0.21028	0.202274
Eriobotrya_japonica_newGene_10062	0.452614	0	0.404285	0	0.517101	0.115591	0.268876	0.517927	0
Eriobotrya_japonica_newGene_10061	0.949736	1.04656	0.828141	0.445078	0.570783	0.277447	0.360315	0.609496	0.630963
Eriobotrya_japonica_newGene_10060	0.913508	1.04645	0.772591	0.323615	0.408825	1.00121	0.876355	0.942418	0.507915
Ej00036222	16.9372	15.576	15.5462	6.96054	6.97039	8.57869	8.34642	6.79345	7.94112
Ej00067958	13.5375	11.8448	10.978	6.47049	6.27818	6.46084	7.94329	8.86193	7.9983
Ej00029603	0	0	0	0	0	0	0	0	0
Ej00087038	0	0	0	0	0	0	0	0	0
Ej00039280	21.815	19.3186	21.0864	2.05711	1.72042	1.71756	0.932763	1.21748	1.66339
Ej00037357	0	0	0	0	0	0	0	0	0
Ej00030277	0	0	0	0	0	0	0	0	0
Ej00022796	0	0	0	0	0	0	0	0	0
Ej00006796	0	0.480352	0.780022	0.114271	0	0	0.361574	0	0
Ej00048357	1.8739	1.38761	1.94267	2.43509	1.83792	1.91916	1.43493	1.62653	1.62501
Ej00072400	0	0	0	0	0	0	0	0	0
Ej00000749	4.46829	3.66257	4.1272	0.05891	0	0.036962	0	0.077289	0.037218
Ej00077412	1.00029	0.446656	0.501863	0.369188	0.108955	0.311911	0.127095	0.098887	0.246316
Ej00013157	19.8506	18.8259	21.7829	11.3198	13.437	12.8786	13.486	12.477	12.6747
Ej00052624	0	0	0	0	0	0	0	0	0
Ej00021612	2.825	2.99818	3.43033	1.50446	1.39647	1.83607	3.41045	1.94799	2.78577
Ej00068166	0	0	0	0	0	0	0	0	0
Ej00035116	0	0.060472	0	0	0	0	0	0	0.02572
Ej00050991	0.1052	0.354053	0.178949	0	0	0	0	0	0
Ej00008404	0.698271	0.450346	0.499859	0.273928	0.359115	0.232008	0.310773	0.361006	0.237718
Ej00076519	26.4365	26.2748	22.1595	14.4553	14.6641	16.0231	18.1563	14.7377	17.6687
Eriobotrya_japonica_newGene_6823	3.20764	3.36355	3.15643	1.40202	1.31544	1.85605	1.67586	1.64346	1.3829
Eriobotrya_japonica_newGene_6822	26.2336	25.9081	27.7424	7.83361	10.2203	10.1766	10.1949	10.261	11.0795
Eriobotrya_japonica_newGene_6821	3.12669	3.40739	3.13173	2.68752	2.2462	3.45649	3.97924	3.60178	3.78269
Ej00016179	0	0	0	0	0	0	0	0	0
Ej00068535	3.81281	4.14392	2.91221	0.147724	0.111159	0.313733	0.420333	0.533837	0.334432
Eriobotrya_japonica_newGene_6826	74.3864	65.9877	62.3617	11.7426	11.2539	12.4933	13.5621	11.0531	12.2437
Eriobotrya_japonica_newGene_6825	0.418585	0	0	0	0	0	0	0	0
Eriobotrya_japonica_newGene_6824	0.612832	0	0	0.212586	0.10405	0	0	0	0.146881
Ej00070347	0	0	0	0	0	0	0	0	0
Ej00050584	0	0	0	0	0	0	0	0	0
Eriobotrya_japonica_newGene_6828	0.579908	0.304957	0.336198	0.85246	0.461967	0.886604	1.97242	1.34869	1.12902
Ej00069413	3.78709	2.75862	3.77477	0.670876	0.751686	0.677891	0.967645	0.635544	0.875529
Ej00052927	4.09333	5.10571	4.91586	1.54952	1.16735	1.07411	1.09744	1.19286	1.26358
Ej00059019	11.404	12.18	12.3432	18.2771	17.9958	19.2274	18.6698	17.64	18.1602
Ej00059371	13.8741	15.0181	14.6592	20.2819	20.1382	20.7967	18.1466	16.9291	19.8351
Ej00062704	13.57	11.4839	11.1414	17.983	17.78	18.1627	17.6123	16.1559	18.1073
Ej00019695	8.08962	9.89591	10.0734	12.2545	11.1416	15.4609	23.0938	19.2481	24.0218
Ej00034487	23.0659	23.019	22.0924	6.07756	5.51333	5.22117	17.801	16.6316	17.5336
Ej00061533	52.9842	51.9977	53.1646	49.6433	50.5579	51.2013	54.489	48.4289	53.7756
Ej00033155	0	0	0	0	0	0	0	0	0
Ej00025303	0	0.031961	0.022656	0	0	0.02787	0	0	0
Ej00004964	0	0	0	0	0	0	0	0	0
Ej00064450	5.65536	6.94165	5.72527	8.03143	8.24559	6.94015	8.21926	8.78223	6.72086
Ej00040193	0	0	0	0	0	0	0	0	0
Ej00039451	8.36813	8.88227	8.99152	3.38685	3.59513	3.34612	2.34969	2.66718	2.57703
Ej00094918	0.826144	0.733613	0.69756	0.014091	0	0	0.014406	0	0
Ej00096154	19.1702	21.0739	21.7983	14.1402	11.4185	16.391	33.5731	31.2904	35.4821
Ej00028685	1.69097	1.71664	1.83067	0.602334	0.66347	0.496368	0.573101	0.661931	0.611244
Ej00019362	13.5075	11.0562	11.7752	3.01584	3.08949	2.93564	2.01734	1.9622	1.9679
Ej00076749	0	0	0	0	0	0	0	0	0
Ej00033123	5.78449	7.03264	6.78376	0.196956	0.122802	0.231554	0.161562	0.044665	0.106145
Ej00085212	7.64712	6.72427	6.94419	12.7204	13.4718	13.2544	17.2509	15.7849	15.5522
Ej00064267	0	0	0	0	0	0	0	0	0
Ej00048695	13.7245	13.0936	11.4365	56.2018	55.7691	58.335	44.7372	42.4849	43.2469
Ej00088737	12.1	12.6227	10.8215	9.08271	8.66513	8.40927	10.5958	10.5943	10.296
Eriobotrya_japonica_newGene_12516	11.9565	11.1965	12.3978	6.00434	6.41125	6.93083	8.46642	6.68468	5.6713
Eriobotrya_japonica_newGene_12511	14.0054	13.0628	13.5646	43.21	41.3136	41.5729	22.1708	21.5252	23.0346
Ej00069220	27.0864	26.8377	24.7588	16.3984	16.6103	17.2386	15.8051	15.4621	16.6242
Eriobotrya_japonica_newGene_12512	1.43469	2.31275	1.86332	0.32473	0.152897	0.11818	0.200872	0.137936	0.236638
Ej00011101	20.9061	27.0427	22.4152	5.50884	5.94862	5.11536	5.40991	5.89433	5.3778
Ej00002584	0.414048	0.457908	0.153098	0	0	0	0	0	0
Ej00073338	21.3519	23.3215	23.8249	15.6628	15.8968	16.7402	22.9915	23.7909	24.3776
Ej00016352	34.8619	36.6302	33.7147	613.561	573.551	592.882	653.12	611.241	705.429
Ej00051550	0	0	0	0	0	0	0	0	0
Ej00094725	0	0	0	0	0	0	0	0	0
Ej00051481	0.025401	0.04589	0.036124	0	0	0	0	0	0.02265
Ej00094489	14.7732	17.192	14.2118	7.40625	6.65229	6.44464	9.41368	8.25825	8.33439
Ej00096078	0	0	5.41769	0	0	0	0	0	0
Ej00024893	52.6361	51.8534	50.0866	30.159	28.9559	30.9515	31.195	29.217	28.9576
Ej00005609	0.757476	0.63131	0.867303	0.153374	0.324614	0.091195	0.22807	0.220906	0.307509
Ej00076445	0	0	0	0	0	0	0	0	0
Eriobotrya_japonica_newGene_4469	3.0493	2.95497	3.4861	0.088493	0.179999	0.090203	0	0.114544	0.062667
Ej00027843	0.133157	0.275968	0.06999	0	0	0	0	0.040596	0.040677
Ej00042320	0	0	0	0	0	0	0	0	0
Ej00049559	0	0	0	0	0	0	0	0	0
Ej00010358	0	0	0	0	0	0	0	0	0
Ej00088587	0	0	0	0	0	0	0	0	0
Eriobotrya_japonica_newGene_4465	0.884429	0.890527	1.45598	0.992056	0.709587	1.41409	0.855163	1.05049	0.8793
Eriobotrya_japonica_newGene_4464	23.0534	22.625	23.9525	18.8225	16.3043	22.0889	22.1262	20.8861	23.8318
Eriobotrya_japonica_newGene_4467	1.35408	1.80614	0.840618	0.842916	0.565952	0.707876	1.29478	1.3761	1.08814
Ej00046435	0	0	0	0.041487	0	0	0	0.09038	0
Ej00015023	11.7192	12.7685	11.7957	10.4317	11.1432	10.9348	12.4577	12.6646	12.8887
Ej00008740	13.634	15.3184	22.024	20.6524	20.8469	18.7007	22.8544	24.3843	33.0607
Ej00008399	0	0	0	0	0	0	0	0	0
Ej00058563	0.100787	0.004388	0.013884	0.029262	0.020984	0	0.000559	0.00959	0.018414
Ej00087119	2.86019	2.81649	2.02	2.17439	2.93705	1.72	2.5508	2.58377	3.14776
Ej00025803	0	0	0	0	0	0	0	0	0
Ej00059001	1.56133	1.71804	1.56023	0.640802	0.541754	0.605645	0.515732	0.402727	0.346452
Ej00083591	8.84835	10.1606	10.2924	0.809289	0.466777	0.177794	0.367104	0.605957	0.387292
Ej00029571	7.2075	8.32095	7.39386	1.84236	2.08334	1.57639	2.22384	2.36292	2.66141
Ej00008669	29.5269	27.5431	27.5523	24.6526	25.5478	24.9932	32.939	29.7524	31.2992
Ej00067106	50.0575	55.5278	54.9866	27.1988	26.808	27.8106	34.9037	36.4871	32.1345
Ej00060521	0.404096	0.401525	0.46609	0.305172	0.183986	0.377808	0.091114	0.152106	0.24119
Ej00067110	0	0	0	0	0	0	0	0.017847	0
Ej00046538	9.04872	10.0958	8.97335	7.44218	7.7726	8.03315	7.96024	7.84099	8.6583
Ej00073895	8.25139	6.59122	7.06447	1.98653	1.68923	2.39234	2.99756	3.18566	3.47086
Ej00043021	0	0	0	0	0	0	0	0	0
Ej00038659	26.9772	24.558	23.6877	20.6364	19.4925	20.7617	22.0479	21.6557	22.1012
Ej00022806	1.23167	1.82198	1.18875	0.458808	0.57876	0.461624	0.490286	0.787377	0.735272
Ej00047015	0.100796	0.085103	0	0	0.010811	0	0	0.057736	0
Ej00001182	0	0.086796	0	0	0	0	0	0	0
Ej00014364	18.9321	18.8999	18.0253	5.9502	5.76094	6.18688	5.99753	5.6182	6.08374
Ej00064725	0	0	0	0	0	0	0	0	0
Eriobotrya_japonica_newGene_1478	0.416419	0.798692	0.900841	0.30956	0.412027	0.586605	0.248903	0.208358	0.358781
Ej00073256	2.73072	2.63883	2.63098	1.14315	1.30596	1.28577	1.26297	1.28057	1.59041
Ej00069765	3.71656	4.32843	3.77726	4.6384	4.88353	4.00804	6.05035	4.99303	5.59024
Ej00020483	30.2682	24.5589	21.9384	30.8818	27.8022	25.5553	47.9887	40.6041	44.3505
Ej00022181	1.66659	1.8299	1.74246	0.851667	0.503995	0.668397	1.2548	0.940904	0.851617
Ej00064337	13.4	13.8309	13.1618	12.016	11.8144	11.8534	10.7854	11.2092	12.5877
Ej00085502	0	0	0	0	0	0	0	0	0
Ej00050157	0	0	0	0	0.048474	0	0	0	0.051613
Ej00082938	0	0	0	0.103103	0	0	0	0	0
Ej00020868	0	0	0	0	0	0	0	0	0
Ej00049094	0	0	0	0	0	0	0	0	0
Ej00091517	0	0	0	0	0	0	0	0	0
Ej00005747	0	0	0	0	0	0	0	0	0
Ej00084772	9.23212	8.85241	5.67649	1.83	2.18261	1.53598	1.40448	2.37233	1.91765
Eriobotrya_japonica_newGene_14585	0.033119	0.28062	0.062813	0.107774	0.007416	0.073637	0.019472	0	0.095215
Ej00002498	0	0	0	0	0	0	0	0	0
Eriobotrya_japonica_newGene_14582	0.343294	0.225645	0.707111	0.259121	0.230841	0.364712	0.66819	0.339992	0.347707
Ej00083956	0	0	0	0	0	0	0	0	0
Ej00070194	23.3678	25.8629	23.8511	7.62635	7.47476	7.12352	7.88035	7.07702	7.60178
Ej00075581	3.36097	2.87531	3.47538	2.6209	1.91995	3.22166	3.07992	3.68661	2.7196
Ej00073845	0	0	0	0	0	0	0	0	0
Ej00028767	4.16831	5.80317	3.09639	5.61001	5.40154	9.33331	5.74946	6.02142	9.56448
Ej00088747	0	0	0	0	0	0	0	0	0
Ej00003065	0	0	0	0	0	0	0	0	0
Ej00072923	0.805678	0.529546	0.902252	0.070151	0.036745	0	0	0.045955	0
Ej00082954	15.8877	15.9	16.4065	20.8233	17.1326	19.8249	17.1758	19.8192	18.6962
Ej00020064	9.28653	12.9268	13.396	17.0864	14.9021	14.8082	15.3802	14.0725	16.7158
Ej00038617	15.8632	17.8471	19.6667	7.15707	7.79297	6.16659	8.15521	8.10872	8.81121
Ej00022784	0	0	0	0	0	0	0	0	0
Ej00009932	0	0	0	0	0	0	0	0	0
Ej00062631	14.9259	14.0648	13.2553	12.3683	11.48	13.0845	12.357	11.3459	12.545
Ej00000772	0	0.059387	0	0	0.103819	0.066462	0.177566	0.246987	0.150066
Ej00070926	10.6828	13.2547	10.837	10.4739	9.36883	9.95025	11.2937	10.1458	6.20672
Ej00036853	0	0	0	0	0	0	0	0	0
Ej00093059	0	0	0	0	0	0	0	0	0
Ej00079817	0	0	0	0	0	0	0	0	0
Ej00043156	2.4398	3.88742	3.12946	0.752502	0.841189	1.01194	0.773557	1.35858	0.859472
Ej00059885	0	0	0	0	0	0.077295	0	0	0.138141
Ej00044900	0.444982	0.358265	0.534315	0.500826	0.422735	0.876859	0.317561	0.687687	0.378891
Ej00008772	0	0.107438	0	0	0.07078	0	0.068323	0.149802	0.111402
Ej00000654	19.1624	18.1901	18.0001	11.8311	12.0931	13.0648	9.90462	11.6423	10.4586
Ej00025085	158.236	153.887	157.746	6.84275	7.43811	7.81769	6.73255	4.53414	5.38451
Ej00077423	19.74	21.3968	20.4027	16.4164	17.4416	16.3606	18.1986	16.8252	17.8147
Ej00083548	0	0	0	0	0	0	0	0	0
Ej00085731	8.81696	8.91392	7.32047	3.24877	3.9132	4.72279	7.1019	7.28611	7.0906
Ej00070979	0.454511	0.350777	0.348456	2.23372	1.59853	2.45112	3.36236	2.58788	2.13264
Ej00028646	0	0.097384	0	0	0	0	0	0	0
Ej00065233	4036.08	3661.27	3505.08	2910.96	2811.43	3014.79	3354.84	2975.16	3152.68
Eriobotrya_japonica_newGene_1148	0.528049	0.710124	0.756791	0.356643	0.279495	0.345553	0.412731	0.421416	0.755777
Ej00061251	0	0	0	0	0	0	0	0	0
Ej00086563	2.42705	2.49739	0.373246	0	0.084877	0.04579	0.06226	0	0.021926
Ej00070905	22.3985	22.5949	21.5263	21.3977	21.8374	21.3561	23.667	22.3573	24.5992
Eriobotrya_japonica_newGene_1141	1.36457	1.1049	0.798387	0.997358	0.76218	1.38317	0.962073	0.70712	0.809534
Eriobotrya_japonica_newGene_1144	0.506559	0.59549	0.617449	0.250702	0.148691	0.282225	0.109166	0.255712	0.199533
Eriobotrya_japonica_newGene_1147	43.1499	50.4316	54.7475	23.2091	22.9223	19.5903	18.459	19.4111	20.8662
Ej00039977	0.291003	0.204586	0.494723	0.026387	0.036611	0	0.208361	0.132848	0.201862
Ej00072316	0	0	0.044416	0	0.038678	0	0	0	0
Ej00027181	0.065397	0	0.114036	0	0	0	0	0	0
Eriobotrya_japonica_newGene_10808	0	0	0	0.088701	0.058521	0.187925	0	0.135716	0.067489
Eriobotrya_japonica_newGene_10805	0.362441	0.496192	0.481053	0	0	0	0	0	0
Eriobotrya_japonica_newGene_10804	0.619599	0.53075	0.51089	0.499302	0.251067	0.225532	0.390356	0.225609	0.357853
Eriobotrya_japonica_newGene_10807	0.863442	0.287532	0.490886	0.055694	0	0	0	0	0.047987
Eriobotrya_japonica_newGene_10806	0.39516	0.495199	0.440505	0	0	0.023213	0	0	0
Ej00033517	1.95261	2.19061	1.49259	2.05764	2.67798	2.2167	4.16589	3.15389	3.54546
Eriobotrya_japonica_newGene_10800	7.46519	6.64792	5.95548	6.63995	7.15839	6.37028	5.46598	6.55398	7.52511
Eriobotrya_japonica_newGene_10803	5.74181	6.41854	5.76725	4.99574	4.29598	4.96239	5.57264	5.52459	5.02438
Eriobotrya_japonica_newGene_10802	0.294344	0.592485	0.404605	0.096001	0.159273	0.165345	0.338956	0.225116	0.19157
Ej00017168	0.26118	0.092645	0.245534	0	0	0	0	0	0
Ej00030220	0.265242	0.290546	0.082203	0.14398	0.081156	0.121903	0.435017	0.034754	0
Ej00068836	0	0	0	0	0	0	0	0	0
Ej00011896	0	0	0.404361	0	0	0	0	0	0
Ej00074091	2.86507	2.07053	2.43459	0.894076	0.895391	1.01553	0.748354	1.0275	0.816192
Ej00013412	19.4634	18.6117	16.3647	9.14876	8.19161	10.4915	12.0545	10.8306	9.8239
Ej00011561	2.83819	2.56045	2.68633	0.20558	0.086058	0.228185	0.13577	0.149287	0.340159
Ej00096144	56.2545	52.7928	49.9134	49.875	49.4151	44.1523	45.6391	42.0709	45.9279
Ej00054099	0	0	0.075136	0	0	0	0	0	0
Ej00062228	0	0	0	0	0	0	0	0	0
Ej00060192	0.643306	1.00927	0.84237	2.47665	1.97964	1.54223	2.24924	2.061	2.89303
Ej00086113	28.4603	25.9749	25.3739	28.0055	26.7805	27.807	32.9795	32.6256	33.6039
Ej00001108	0	0	0	0	0	0	0	0	0
Ej00024480	3.1779	5.12416	5.16404	1.18484	1.09387	0.76473	2.43406	2.2461	2.5645
Ej00052178	0	0	0	0	0	0	0	0.049468	0
Eriobotrya_japonica_newGene_15357	0.560554	0.682188	0.231517	0.036766	0.149266	0.028546	0.11785	0.100308	0.065173
Ej00065291	0	0	0	0.012501	0	0.020157	0	0	0
Ej00044288	1.02512	1.68053	0.950112	0.365646	0.173961	0.25032	0.122688	0.459689	0.240844
Ej00068236	0	0	0	0	0	0	0	0	0
Eriobotrya_japonica_newGene_15350	0.134073	0.343356	0.310393	0.049634	0	0.049474	0.266456	0.052807	0.090943
Ej00075847	0.777112	0.719323	0.52051	0	0.354816	0.181714	0	0.342663	0.467404
Ej00041606	1.63035	0.672738	1.11906	7.33041	5.03029	6.84914	3.35415	3.07729	3.41374
Ej00044471	0	0.003744	0	0	0	0.007073	0.006841	0	0
Eriobotrya_japonica_newGene_15359	2.41517	3.23245	2.8567	0.490338	0.332218	0.424237	0.259947	0.202626	0.243083
Ej00050917	2.4884	2.11576	2.54527	0.141911	0.339946	0.233727	0.070312	0.035081	0.038865
Eriobotrya_japonica_newGene_3699	0.623691	1.06813	0.683044	0.384161	0.540293	0.668812	0.304088	0.472315	0.965433
Ej00033001	0	0	0	0	0	0	0	0	0
Ej00073851	0	0	0	0	0	0	0	0	0
Ej00052135	0.367092	0.21657	0.4033	0.064421	0	0.107579	0	0.072157	0.080422
Ej00050943	0.712217	0.397545	0.396406	0.286917	0.222032	0.17747	0.102807	0.180846	0.096769
Eriobotrya_japonica_newGene_8492	0.284049	0.198972	0.079958	0	0.136397	0.210732	0.38671	0.265515	0
Eriobotrya_japonica_newGene_3697	0.836927	0.530294	0.452241	0.366466	0.241195	0.305834	0.302216	0.394268	0.637364
Ej00016468	5.47928	5.2656	4.69786	3.04464	2.92425	2.76865	2.58018	2.69881	2.53047
Ej00010640	0	0.019464	0	0	0	0	0.011634	0.039391	0.031369
Ej00087555	0.179309	0.275265	0.07483	0.080791	0.067549	0	0.119202	0.066608	0
Ej00045849	0.040572	0	0	0	0	0	0	0	0
Eriobotrya_japonica_newGene_7534	0	0	0	0	0.442153	0	0	0	0
Ej00013386	3.15453	4.04621	2.78387	0.216934	0.139589	0.29216	1.25144	0.801668	0.40027
Ej00023391	4.4414	3.60092	3.06049	0.442638	0.157234	0.212199	0.116097	0.044955	0.085204
Eriobotrya_japonica_newGene_8496	0	0.448306	0	0	0	0	0	0	0.158606
Ej00013172	0	0	0	0	0	0	0	0	0
Ej00084883	2.97282	2.94205	2.6925	3.84315	3.9693	4.40686	8.81484	8.50083	8.19396
Ej00064618	22.5222	21.1475	21.5235	26.2933	24.2643	26.4587	28.3043	26.578	28.5679
Ej00018976	11.2308	8.77992	10.4996	3.97254	3.45849	4.53544	5.05346	4.15986	4.62254
Ej00012708	17.1377	18.1356	17.0485	13.7428	13.3681	14.3045	18.4471	16.5778	20.3991
Ej00024785	0	0	0	0	0	0	0	0	0
Ej00046145	23.5484	23.0887	21.9794	14.2837	15.0716	14.2244	17.0595	16.9349	15.5515
Eriobotrya_japonica_newGene_7530	4.35935	4.95197	5.13561	2.97759	2.88496	2.45493	2.88141	2.3658	2.79824
Ej00081743	1.55068	1.29866	1.27247	0.124323	0.122161	0.214466	0.078324	0.106041	0.166187
Ej00058045	3.79256	3.48611	3.98038	0.103809	0.121156	0	0.073522	0.038915	0
Ej00026023	0.151992	0.124973	0.197302	0.323434	0.339896	0.553881	0.52572	0.607131	0.713267
Ej00091510	33.4125	36.5214	35.1241	29.7967	26.8625	25.4483	26.1545	27.3145	28.1148
Ej00052214	33.1229	33.3514	32.0239	26.4597	27.9221	29.8066	28.6255	26.3311	26.5722
Eriobotrya_japonica_newGene_14009	0.208837	0.334158	0.54272	0.101062	0.217593	0.38408	0.433766	0.49237	0.405173
Eriobotrya_japonica_newGene_14008	0.28286	0.350349	0.175379	0.164281	0.254414	0.249905	0.510694	0.39529	0.442633
Ej00062855	0	0	0	0	0	0	0	0	0
Ej00027159	0	0	0	0	0	0	0	0	0
Eriobotrya_japonica_newGene_14002	1.16886	0.967176	0.906482	1.0029	0.926422	1.02426	1.16898	1.01383	1.2518
Eriobotrya_japonica_newGene_14005	4.12528	4.74951	5.92153	1.4979	1.29665	1.32584	1.99757	1.51084	2.25792
Ej00041550	13.3289	13.5246	10.8569	3.91781	3.22186	3.93826	5.84852	6.04181	4.89314
Ej00010186	0.008601	0.028714	0	0.009411	0	0	0	0.273133	0.048885
Ej00018626	12.2705	11.1554	10.5895	8.84063	8.35137	9.11593	9.97659	9.24823	10.0783
Ej00005786	3.94699	4.32922	3.52186	1.06396	0.971473	0.998227	0.653598	1.03851	0.989249
Ej00015170	0	0	0	0	0	0	0	0	0
Ej00007681	0	0	0	0	0	0	0	0.006905	0
Ej00061903	10.9208	11.0588	11.5154	23.2564	22.6258	23.8097	27.0903	25.8145	25.5303
Ej00011142	0	0	0	0	0.026368	0	0.054685	0	0
Ej00049276	4.5712	5.6731	4.71297	4.57812	3.70507	3.03697	6.45219	7.15194	6.75242
Ej00005793	31.6564	30.4048	31.4711	36.5131	34.6347	33.6617	36.7723	32.7641	36.4958
Ej00000429	8.59761	7.35106	6.75305	14.5487	11.1808	12.328	22.2372	19.6447	19.8292
Ej00032939	60.4078	60.9255	58.9877	52.2105	60.0539	58.4231	55.7663	56.9646	50.009
Ej00064089	0	0	0	0	0	0	0	0	0
Ej00068087	25.4847	26.2586	26.7405	9.10693	8.35381	9.2311	18.3806	18.6979	20.9603
Ej00038452	0.064356	0	0	0	0.064009	0	0	0	0
Ej00057539	28.2406	25.2249	21.5928	29.0639	27.881	28.8308	32.5921	28.2031	28.4293
Eriobotrya_japonica_newGene_487	1.14799	1.09419	1.44444	0.1534	0.12447	0.382908	0.211602	0.174765	0.223192
Eriobotrya_japonica_newGene_10845	31.195	30.7388	31.0878	22.3161	19.7729	19.9178	19.4193	17.48	21.5996
Ej00010228	4.60357	3.67459	3.80759	0.528245	0.328311	0.532882	0.314766	0.266292	0.21001
Ej00086431	1.78387	2.39657	1.97701	1.30234	0.935632	1.66914	1.96506	2.04342	2.1436
Ej00076218	4.63206	5.55352	5.11959	1.15335	0.773076	0.711448	2.1024	1.01356	1.42204
Ej00044085	87.3221	91.68	92.287	302.188	295.374	312.833	311.853	305.453	327.676
Ej00037671	0.199248	0.69436	0.313769	0	0.149978	0.442844	0.341474	0	0.344413
Ej00064583	0	0	0	0	0	0.121762	0	0	0
Ej00059294	0.324255	0.591985	0.682626	0.224459	0.172566	0.139432	0.054649	0.228248	0.116049
Eriobotrya_japonica_newGene_10846	9.47362	10.1448	12.5128	25.378	23.8881	24.4574	18.7887	16.074	16.9692
Ej00088559	0.412261	0.137538	0.055317	0	0.372703	0.200181	0.378059	0.098364	0.089918
Ej00025602	5.37673	5.30153	6.49852	5.0393	4.70479	5.30784	6.45082	5.60416	6.97231
Ej00085076	8.94053	8.67206	7.03984	6.4541	6.27583	5.76795	8.45071	7.95967	7.98664
Ej00083493	0	0.023011	0.002277	0.020476	0.004879	0	0	0	0
Ej00049945	196.628	201.632	186.643	973.395	960.175	925.86	769.002	732.67	729.669
Ej00024454	0.542817	0	0.399976	0	0.159589	0	0	0.114905	0
Ej00041705	0.070621	0.094764	0.055588	0	0	0	0	0.018605	0
Ej00006008	0.064506	0.021497	0	0	0	0	0	0	0
Ej00070649	0	0	0	0	0	0	0	0	0
Eriobotrya_japonica_newGene_481	1.0429	0.777442	0.774188	0.460055	0.355284	0.170346	0.61853	0.50845	0.612742
Ej00087553	13.7946	14.1749	13.0727	6.71415	6.31199	6.69036	8.03983	7.78083	8.17822
Ej00043115	0	0	0	0	0	0	0	0	0
Eriobotrya_japonica_newGene_183	19.5245	20.4163	18.5575	13.4808	11.3851	11.2981	12.2907	14.4379	14.5407
Eriobotrya_japonica_newGene_182	2.25255	1.33762	1.45692	0.265738	0.36192	0.209534	0.111715	0.225368	0.222403
Eriobotrya_japonica_newGene_181	0	0	0	0.483833	0.59071	0.843813	0.974884	0.659839	0.355496
Ej00018605	0	0	0	0	0	0	0	0	0
Eriobotrya_japonica_newGene_187	0.434832	0	0	0	0	0	0	0	0
Eriobotrya_japonica_newGene_186	22.4594	21.9061	20.3442	12.5042	10.3948	12.2274	16.3345	14.144	15.9166
Ej00091487	34.4402	33.2056	30.4041	31.8099	30.5305	32.3295	38.5957	37.7883	36.7346
Ej00007519	30.715	30.0192	28.7738	25.8746	25.7271	26.9973	26.4207	25.2854	28.6102
Ej00056596	0	0.089382	0.089757	0	0	0	0	0	0
Eriobotrya_japonica_newGene_189	132.356	121.138	120.952	80.261	76.0607	86.3948	91.3309	79.5628	83.3492
Eriobotrya_japonica_newGene_188	0.195381	0.786872	0.789293	0	0	0	0.217265	0.189837	0
Ej00034345	72.1982	74.6476	67.5214	56.9785	57.2136	56.438	63.9729	58.1744	61.0016
Ej00028716	28.5576	28.0333	21.7266	14.457	14.5727	17.5282	17.9837	17.357	16.9425
Ej00073162	0	0	0	0	0	0	0	0	0
Ej00084329	8.23565	6.87597	10.0924	0.136296	0.320287	0.094979	0.117767	0.132105	0.066012
Ej00008517	0	0	0	0	0	0	0	0	0
Ej00033962	0	0	0	0	0	0	0	0	0
Ej00066792	0	0	0	0	0	0	0	0	0
Ej00086815	34.9296	32.4258	31.0709	10.6454	9.74085	10.4263	15.4593	14.5174	13.9624
Ej00014560	2.53197	2.7201	1.93962	0.767422	0.756318	1.04633	0.96809	0.809632	0.985502
Ej00050174	0	0	0	0	0	0	0	0	0
Ej00027359	2.84595	3.28958	2.42355	2.5207	1.09763	1.6717	2.01801	2.83157	2.59958
Ej00081193	0.677216	0.459502	0.625672	0.223291	0.257069	0.151796	0.130041	0.089339	0.259421
Ej00092101	0.947874	0.993942	0.86954	0.108118	0.091598	0.0953	0.078362	0	0.09944
Ej00063900	1.15815	2.50946	1.56059	0.100364	0.321277	0.306923	0.148185	0.085478	0.379101
Ej00015379	0	0	0	0	0	0	0	0	0
Ej00004845	0.067021	0.08028	0.119068	0.08477	0.108345	0	0.025511	0.037593	0
Ej00025823	0	0	0	0	0	0	0	0	0
Ej00075352	0	0	0	0	0	0	0	0	0
Ej00079978	81.9419	77.7651	76.5099	61.133	61.5538	61.7513	63.6066	65.9489	65.8429
Ej00061331	0	0	0	0	0	0	0	0	0
Ej00089242	0	0	0	0	0	0	0.007388	0	0
Ej00058961	0.517734	0.297292	0.182732	0.319705	0.219067	0.313227	0.097708	0.152447	0.116301
Ej00088265	6.59678	6.07122	6.72166	1.88783	2.27183	1.42282	1.18055	1.51701	0.73913
Ej00054962	0	0	0	0	0	0	0	0	0
Eriobotrya_japonica_newGene_15607	0.644706	0.59271	0.250979	0.241177	0.12392	0.555123	0.140112	0.245077	0.165247
Eriobotrya_japonica_newGene_459	0.128091	0.766369	0.157181	0	0.289091	0	0	0.10993	0
Eriobotrya_japonica_newGene_458	11.2535	12.002	13.4828	7.47975	6.88611	7.05347	7.69768	7.63993	7.15552
Eriobotrya_japonica_newGene_455	0.417956	0	0.165993	0	0	0	0.049602	0.107829	0
Ej00067228	24.5766	25.405	22.8302	20.7817	19.5811	18.7113	18.2015	16.1066	17.8376
Ej00018376	3.34822	4.29948	3.78429	1.92098	2.0852	2.28074	2.66977	2.19465	2.2277
Ej00088969	8.08704	7.94405	7.33536	5.07472	5.18725	5.427	7.19948	6.59418	6.73957
Eriobotrya_japonica_newGene_451	15.7578	15.4318	14.5094	11.1638	10.8574	10.4806	14.6199	12.6706	16.1239
Ej00050096	0.361208	0.128855	0.34981	0.055409	0	0	0.203654	0.239491	0
Eriobotrya_japonica_newGene_452	1.06331	1.49396	0.946064	1.49057	1.30112	1.52726	2.17031	2.05465	2.52047
Ej00021487	0	0	0	0	0	0	0	0	0
Ej00019748	7.17801	6.09799	6.3155	0.361199	0.121507	0.520574	0.422818	0.243162	0.507507
Ej00020852	0	0	0	0	0	0	0	0	0
Ej00009687	0	0.003828	0.026129	0.004529	0	0	0.017882	0.030913	0.016329
Ej00034455	0	0	0	0.094353	0	0	0	0	0
Ej00068786	3.00586	4.05121	3.48725	2.39585	2.51069	2.45817	2.36806	2.57391	2.99623
Ej00037701	4.47513	5.00581	3.62073	1.68906	1.14301	1.65658	5.34996	5.04505	5.73906
Ej00048492	4.12601	4.69431	3.66263	5.56429	5.47931	5.3709	8.0718	7.69541	8.15933
Ej00040576	0	0	0	0	0	0	0	0	0
Ej00014983	0	0	0	0	0	0	0	0	0
Ej00063472	1.70078	1.80922	1.09711	3.72929	3.67042	3.30929	3.17324	3.15132	2.6518
Ej00088986	36.6934	36.8579	35.3093	29.6322	27.8413	30.6749	30.5471	32.3091	29.5719
Ej00057002	0	0	0	0	0	0	0	0	0
Ej00061393	0.77119	0.858929	0.612832	0.445915	0.349226	0.419751	0.278081	0.373575	0.30637
Ej00003474	0	0	0	0	0	0	0	0	0
Ej00096128	12.2919	7.55275	8.09224	12.1927	9.87386	9.72303	12.3903	8.99888	9.76578
Ej00039561	0.634201	0.371527	0.210827	0	0	0	0	0	0
Ej00040555	17.0511	17.2105	15.7826	10.6385	11.1494	10.7617	11.0819	10.748	10.7055
Ej00084668	0	0	0.037691	0.027616	0.086743	0	0	0	0
Ej00068563	0.172724	0.179255	0.328614	0	0.031463	0	0.049842	0	0.026611
Ej00024491	0	0	0	0	0	0	0	0	0
Ej00040672	2.24871	2.34823	2.52709	0.803106	0.466534	0.418354	0.703384	0.705685	0.489342
Ej00042077	739.026	701.574	687.466	546.782	542.665	600.24	582.076	523.68	551.596
Ej00028172	0	0	0	0	0	0	0	0	0
Ej00015161	0.045981	0	0.019305	0	0	0	0	0	0
Ej00066201	23.6425	23.2404	23.2659	26.5432	27.167	25.0289	23.9882	24.0131	22.8761
Ej00038752	7.43503	7.53734	7.00923	1.48328	1.03336	0.875056	1.1333	1.41176	1.36332
Ej00046660	15.045	15.261	14.0911	24.6728	26.2912	26.8778	25.3432	23.5697	24.3994
Ej00013168	0	0	0	0	0	0	0	0	0
Ej00031627	0	0	0	0	0	0	0	0	0
Ej00077223	11.8671	9.04062	11.5406	9.35135	7.07555	9.45851	10.7397	10.2678	8.64264
Ej00040659	7.17229	5.54902	6.41303	4.89614	4.29287	4.28605	3.45351	3.48981	3.94844
Ej00055700	0	0	0	0	0	0	0	0	0
Ej00067706	0	0	0	0	0	0	0	0	0
Ej00054709	0	0	0	0	0	0	0	0	0
Ej00095895	19.1384	18.7885	18.2254	16.8996	17.0889	15.3707	14.4455	16.8304	15.8715
Ej00038162	0.29946	0.40163	0.365382	0.064717	0.011486	0	0.041107	0.035545	0.076695
Eriobotrya_japonica_newGene_8227	0	0	0	0	0.133917	0	0	0	0.374869
Ej00022556	38.3202	40.0375	39.2233	44.5709	39.7903	40.0877	44.6739	47.135	48.4091
Eriobotrya_japonica_newGene_8225	1.43441	0.92693	0.967183	0.781479	0.825987	1.33865	3.84025	2.34031	3.79578
Eriobotrya_japonica_newGene_8224	1.01761	1.54417	1.3284	0.07953	0.054053	0.057356	0.036168	0.069298	0.206673
Eriobotrya_japonica_newGene_8223	1.65838	0.962346	1.14365	0.141201	0.305857	0.164268	0.372808	0.59492	0.481898
Eriobotrya_japonica_newGene_8221	7.4068	6.96918	7.34912	5.10268	5.81161	5.63063	5.24954	5.01005	6.11619
Ej00071143	12.1732	13.0286	13.4853	3.96806	2.80706	2.37865	5.19166	5.06292	4.05108
Ej00005691	7.16856	10.4265	8.32751	7.56642	9.17653	7.90289	5.98927	9.22732	7.9391
Ej00095605	0	0	0	0	0	0	0	0	0
Ej00045355	0.310946	0.922017	0.473635	0.210588	0.172121	0.230832	0.183467	0.238195	0.234183
Ej00047526	1.59355	1.22021	0.943275	0.904901	0.647063	1.16623	1.23859	0.766385	0.609613
Eriobotrya_japonica_newGene_8229	0	0.151154	0	0	0.375877	0.068631	0.281799	0	0
Ej00019514	0	0	0	0	0	0	0	0	0
Ej00026540	74.9058	72.2326	69.4367	53.0192	45.3665	51.09	82.1897	71.6397	82.703
Eriobotrya_japonica_newGene_8725	1.41585	1.60714	1.42838	0.448474	0.328993	0	0.299999	0.493913	0.281598
Ej00026166	12.3274	11.7991	11.4014	17.2725	17.5202	18.2105	19.8031	18.3997	19.5291
Ej00025652	0.059759	0.092979	0.029232	0	0	0	0	0	0
Ej00001338	0.516038	0.579912	0.63529	0.341481	0.361514	0.219637	0.571888	0.380935	0.527894
Ej00080038	17.9389	14.5551	14.4783	0.178303	0	0.481305	0.687187	0.201434	0.166622
Ej00008393	17.9078	18.9689	18.66	15.9887	15.4376	16.1029	15.7478	15.8643	15.5088
Eriobotrya_japonica_newGene_4828	0.948096	0.235761	0.67634	1.05327	1.31224	2.97316	0.229451	0.255742	0.507198
Ej00005883	11.8236	11.8318	11.2457	4.00424	3.82842	3.6508	5.01918	4.99771	5.89405
Ej00006207	35.3359	35.2904	33.8515	10.9911	11.7592	13.4873	12.6603	11.5026	12.3059
Ej00061302	0.094327	0.039341	0.287013	0.201896	0.130507	0.25485	0.116275	0.333855	0.095259
Ej00049105	9.73874	7.33224	7.75063	5.64743	4.90696	5.03289	5.90252	6.38216	5.8467
Ej00096077	49.0711	48.6121	45.9681	80.1464	75.6845	80.1455	31.4998	33.4066	32.6488
Ej00006884	4.5681	3.55582	3.92657	0.020003	0.068732	0.051321	0.140426	0.048466	0.121966
Ej00020552	6.65674	7.25307	5.41097	4.57701	3.19427	4.1369	2.68205	2.54271	2.46639
Ej00027645	22.1747	23.5129	21.3514	12.7212	12.3178	12.1668	8.59273	8.63229	8.20191
Ej00008730	6.68278	8.58995	9.87332	2.1577	2.99103	2.64281	3.39882	3.38736	2.89305
Ej00036301	16.8261	18.0802	16.0672	13.7585	13.4998	13.9591	12.4356	13.3005	12.1401
Eriobotrya_japonica_newGene_8598	0.295774	0.414662	0.561433	0.468026	0	0.068833	0	0.165762	0
Eriobotrya_japonica_newGene_8594	0.718165	0.667261	0.629924	0.699152	0.408177	0.24702	0.314509	0.391163	0.800786
Eriobotrya_japonica_newGene_8597	0.358154	0.552647	0.241256	0.366794	0.277337	0.296935	0.163802	0.246922	0.276378
Ej00033844	0.482105	0.361368	0.348794	0.233014	0.209228	0.168187	0.353596	0.254071	0.313492
Eriobotrya_japonica_newGene_8591	0.48124	0.837696	0.625592	0.411251	0.354875	0.377789	0.482875	0.41541	0.586999
Ej00080808	2.58464	2.35648	2.52494	1.39326	0.54091	0.854717	0.205615	0.480188	0.657029
Ej00073471	0.046241	0.156386	0.393814	0.026444	0	0	0	0	0
Ej00079393	3.10484	2.17495	2.36779	7.47822	8.73437	8.41729	11.192	11.1707	11.2648
Ej00008075	0	0	0	0	0	0	0	0	0
Ej00051732	0	0	0	0	0	0	0	0	0
Ej00095538	1.42037	1.2962	1.1582	0.444708	0.409318	0.452671	0.393299	0.509245	0.444455
Ej00013715	0	0	0	0	0	0	0	0	0
Eriobotrya_japonica_newGene_8729	0.077559	0.060176	0.362144	0.141584	0.258347	0.061704	0.093815	0	0.179895
Ej00067884	63.5734	56.8787	62.1479	28.0309	24.4513	27.5775	32.2443	29.0674	24.6018
Ej00036513	38.5565	45.3589	44.5656	40.1704	41.8247	35.3542	54.4336	44.5694	53.0339
Ej00051266	0	0	0	0	0	0.076676	0	0	0
Ej00051957	28.5374	31.1552	29.0105	23.0127	21.8921	22.3746	29.1893	28.3678	28.8553
Ej00050982	0	0	0	0	0	0	0	0	0
Ej00076676	30.7821	30.2382	31.0923	33.8993	35.5637	35.3728	36.1832	36.4468	37.5514
Ej00076282	2.96114	2.42375	2.32058	0.638024	0.591728	1.15198	2.19425	1.71579	2.19959
Ej00007106	4.13316	4.07058	4.99315	5.29643	6.88999	5.09462	5.94896	6.09559	6.18402
Ej00043318	0	0	0	0	0	0	0	0	0
Ej00047236	2.78595	3.08792	2.83082	0.059254	0.125093	0.066617	0.063536	0.075466	0.078291
Ej00065455	0	0	0	0	0	0	0	0	0
Ej00064181	0	0	0	0	0	0	0	0	0
Ej00052082	219.126	208.141	195.943	165.629	165.492	159.824	195.147	175.343	178.709
Ej00001553	9.99716	9.91528	10.9718	1.89113	1.89753	2.22676	2.13119	1.80825	2.14962
Ej00081673	0	0	0	0	0	0	0	0	0
Ej00026113	139.213	135.13	144.836	43.5149	44.3554	45.0555	39.5881	43.5158	40.1734
Ej00085056	0	0	0	0	0	0	0	0	0
Ej00025586	0	0	0	0	0	0	0	0	0
Ej00020315	0	0	0	0	0	0	0	0	0
Ej00038533	0	0	0	0	0	0	0	0	0
Ej00092397	3.34752	2.52526	2.59686	0.069808	0.052711	0.156875	0.096063	0.135381	0
Ej00001693	0	0	0	0	0	0	0	0	0
Eriobotrya_japonica_newGene_9178	2.94299	2.25527	1.26237	0.662101	0.374517	0.408882	0.629303	0.499983	1.27611
Ej00070442	0	0	0	0	0	0	0	0	0
Ej00000990	0	0	0	0	0	0	0	0	0
Ej00020114	0	0	0	0	0	0	0	0	0
Ej00090805	0	0	0	0	0	0	0.071005	0	0
Ej00031397	54.6873	51.2024	51.4168	229.04	226.94	219.806	112.488	104.81	112.957
Ej00016951	21.8901	19.0726	19.0512	5.69291	6.29326	6.40525	4.64759	3.96699	4.30091
Eriobotrya_japonica_newGene_9172	0	0.272453	0	0.17167	0.143663	0.077521	0.079307	0	0
Eriobotrya_japonica_newGene_9174	0.705731	0.550925	1.1984	0.05875	0.122374	0.338567	0.182819	0.289189	0
Eriobotrya_japonica_newGene_9175	8.74838	9.87917	9.22195	4.56384	4.1543	4.76699	3.42118	3.20465	3.46045
Eriobotrya_japonica_newGene_9176	2.09118	2.99811	1.92824	1.69359	1.70697	1.33881	2.69764	2.87789	2.4826
Eriobotrya_japonica_newGene_9177	6.34516	5.68821	6.01497	4.94069	5.13797	4.18261	7.22209	5.17581	7.62401
Ej00037077	0	0	0	0	0	0	0	0	0
Ej00088615	0	0	0	0	0	0.037195	0	0	0
Ej00010777	30.0256	29.2301	28.6264	30.9201	28.7567	30.0065	29.4331	29.206	32.6314
Ej00081734	1.14956	1.43515	2.39523	1.57495	1.30597	1.96025	2.85715	2.38005	2.81824
Ej00039396	45.4904	58.4542	53.6551	49.7157	53.9578	41.2685	48.8979	44.4878	59.7435
Ej00025510	5.52166	4.66812	5.9108	3.32664	2.6323	4.32042	3.34351	3.22918	2.79476
Ej00083023	11.676	10.1165	9.76578	1.47441	1.3439	1.37288	0.827662	0.789717	0.708005
Ej00090965	0	0	0.029836	0	0	0	0	0	0
Ej00036070	0	0	0	0	0	0	0	0	0
Ej00051503	43.082	41.5629	43.1032	13.3273	15.9457	13.6788	12.8245	11.5717	13.1292
Ej00016490	78.4994	72.8923	69.6794	14.3651	15.2003	14.7019	11.5177	10.8706	12.4102
Ej00031333	0	0	0	0	0	0	0	0	0
Eriobotrya_japonica_newGene_7318	28.6568	26.6701	27.0418	26.5202	25.9812	24.6621	22.1608	21.3132	21.1139
Ej00039339	0	0	0	0	0	0	0	0	0
Ej00022505	0	0	0	0	0	0	0	0	0
Eriobotrya_japonica_newGene_7310	121.207	111.827	106.649	132.438	123.267	133.991	154.672	145.907	158.231
Ej00048503	20.6344	21.8193	18.4592	10.6588	9.0604	9.85566	11.5791	11.5744	11.6031
Eriobotrya_japonica_newGene_7317	0.110282	0	0	0	0	0	0	0	1.35299
Ej00071987	8.34688	8.90628	8.36093	3.49211	4.26832	4.10789	5.28307	3.98538	4.38658
Ej00081817	0.353796	0.227821	0.265503	0.090175	0.110156	0.093949	0.186494	0.06266	0.129455
Ej00031909	0.091975	0	0	0	0	0	0.090096	0	0
Ej00073391	0	0	0	0	0	0	0	0	0
Ej00035929	17.7718	14.5056	17.9447	18.861	22.3863	19.2849	20.2287	20.3863	16.8651
Ej00093480	0	0	0	0	0	0	0	0	0
Ej00080486	2.40014	1.27958	0.886236	0	0	0	0.234824	0	0
Ej00047727	21.853	20.6391	21.7862	21.4295	19.4147	22.8863	20.7726	20.1774	19.2422
Ej00076835	0	0	0	0	0	0	0	0	0
Ej00007089	24.3524	25.5822	22.7783	25.2071	25.2036	27.3599	28.4558	28.4781	31.7224
Ej00029276	1.03226	0.803635	1.22733	0	0	0.101209	0	0	0
Ej00036315	7.20003	7.07219	7.43067	0.605832	0.783779	0.5743	0.478444	0.654188	0.671022
Ej00034050	0	0	0.08685	0	0	0	0	0	0
Ej00026932	0	0	0	0	0	0	0	0	0
Ej00018504	0	0	0	0	0	0	0	0	0
Ej00094041	0	0	0	0	0	0	0	0	0
Ej00037568	0.07478	0.092234	0.009887	0.018541	0	0.089004	0	0.004849	0.047809
Ej00005111	1.78511	2.02572	2.88505	1.40622	1.09702	1.52686	1.68457	1.76299	1.78886
Ej00023899	10.9664	9.80845	10.2853	5.95167	5.70608	7.17765	4.03052	4.35453	3.6773
Ej00051923	0	0	0	0	0	0	0	0	0
Ej00090675	0	0	0	0	0	0.031115	0	0	0
Ej00031376	0	0	0	0	0	0	0	0	0
Ej00024240	0	0	0	0	0	0	0	0	0
Ej00043763	0.715496	0.745882	1.00984	4.61729	5.00743	4.35199	10.55	10.5303	11.5709
Ej00013286	10.5867	9.14702	11.1311	3.32804	3.53347	4.09503	3.51662	3.82987	4.03682
Ej00010325	0	0	0	0	0	0	0	0	0
Ej00066460	37.2345	36.1968	35.0879	38.6274	37.4152	39.4537	47.3923	43.6706	44.3521
Ej00010089	0.037466	0.1585	0.037325	0	0	0	0	0	0
Eriobotrya_japonica_newGene_3869	13.9956	14.8218	13.7848	6.02437	5.0187	3.62101	3.91498	3.37243	4.73323
Ej00049310	0	0	0	0	0	0	0	0	0
Ej00062409	3.8867	4.21623	4.78556	19.2134	16.4453	19.0774	24.6223	25.0085	27.2948
Ej00076889	0	0	0	0	0	0	0	0	0
Ej00012669	0.693787	1.15026	0.964991	0.377711	0.375245	0.426178	0.702119	0.335075	0.679162
Ej00088462	0	0.065635	0	0	0	0	0	0	0
Ej00028503	4.55728	3.9554	3.85268	0.805263	0.697115	1.14014	1.19212	1.02427	1.05866
Ej00025282	0	0	0	0	0	0	0	0	0
Ej00093787	0.324472	0.417339	0.424307	0.077319	0.129911	0	0.049085	0.068678	0.015731
Ej00039409	7.31598	7.68184	6.48503	1.81177	1.60381	1.86647	1.57016	1.40922	1.44494
Eriobotrya_japonica_newGene_14557	0.11416	0.100041	0	0.141069	0.525809	0.364685	0.276174	0	0
Ej00016762	0.082644	0	0	0	0	0.056254	0	0	0.125258
Ej00053530	0	0	0	0	0	0	0	0	0
Ej00006294	12.5851	12.544	13.6929	6.76966	6.55693	7.2964	5.50094	4.22647	5.14352
Ej00047255	1.06974	1.3649	0.964677	0.694162	0.486238	0.674934	0.509152	0.86001	0.794098
Ej00072557	30.603	28.9852	27.0408	27.8992	26.0328	28.4867	30.5568	27.9882	30.6141
Ej00059879	0	0	0	0	0	0	0	0	0
Eriobotrya_japonica_newGene_3121	0.374375	0.177089	0.295396	0	0.071326	0	0.105322	0	0
Eriobotrya_japonica_newGene_3120	16.2044	13.3299	17.0002	6.02236	6.83064	7.62188	5.20321	4.59891	5.13109
Ej00022078	0	0	0	0	0	0	0	0	0
Eriobotrya_japonica_newGene_3122	0.647402	0	0	0.048794	0	0	0	0	0
Eriobotrya_japonica_newGene_3125	18.6818	18.5671	16.9773	7.80917	5.38243	6.03953	6.59661	8.65418	6.05212
Eriobotrya_japonica_newGene_3127	0	0	0	0	0.173171	0.140311	0.106162	0	0
Eriobotrya_japonica_newGene_3126	15.9466	16.0514	13.6366	13.5157	12.5456	14.2436	11.2788	10.8889	12.5423
Eriobotrya_japonica_newGene_3129	7.47544	8.88728	7.28948	5.07012	6.19802	5.22445	5.39525	5.52435	6.05523
Eriobotrya_japonica_newGene_3128	0	0	0	0.193495	0	0.014371	0	0	0
Ej00019807	0.44649	0.616139	0.301309	0.272424	0	0.032531	0	0.07234	0
Ej00018882	0.884821	0.737683	0.533545	0	0	0	0	0	0.063726
Ej00053499	25.6233	23.8301	23.3626	28.7319	29.6469	30.8722	30.1401	27.7363	30.2605
Ej00081686	0.543364	0.3599	0.270991	0	0	0.051134	0.023979	0.022545	0
Ej00068230	10.5521	12.1248	11.089	6.06852	6.49717	5.87818	8.62593	7.56293	7.80491
Ej00008710	34.7636	36.9413	36.3177	27.1369	24.7479	26.8427	31.95	31.6034	33.4812
Ej00022006	0	0	0	0	0	0	0	0	0
Eriobotrya_japonica_newGene_3864	1.08657	1.54218	1.08782	0.711973	0.59617	0.439967	0.46124	0.663861	0.332679
Eriobotrya_japonica_newGene_4669	0	0.162343	0	0.803015	1.14578	0.633125	0.420845	0.657439	0.488972
Eriobotrya_japonica_newGene_4668	0.173905	0	0	0.833058	0.919499	0.211972	0.367057	0.696357	0.356288
Ej00053332	2.80531	2.34873	2.08469	0.71266	0.582118	0.958508	0.453617	0.398508	0.701232
Ej00068076	0	0	0	0	0	0	0	0	0
Eriobotrya_japonica_newGene_4663	0	0.257724	0	0	0	0.071856	0	0	0.169539
Eriobotrya_japonica_newGene_4662	10.3323	11.2558	11.3634	4.53749	4.08618	4.64639	4.73536	3.48944	4.86708
Eriobotrya_japonica_newGene_4661	12.3713	12.3239	12.7389	15.3187	14.2256	15.5711	16.3525	16.2989	17.646
Eriobotrya_japonica_newGene_4660	1.19388	1.55915	0.608863	0	0.091923	0.182711	0	0	0
Eriobotrya_japonica_newGene_4667	0	0	0.412873	0	0	0	0	0	0
Eriobotrya_japonica_newGene_4666	0.660821	0.596801	0.474708	0.445205	0.421024	0.636288	0.054676	0.262541	0.147225
Eriobotrya_japonica_newGene_4665	0.43764	0.373592	0.0632	0.13074	0.285509	0.264937	0.16912	0.139392	0.074096
Ej00015842	12.1935	11.2355	10.929	2.09031	2.48935	2.59164	5.16796	4.5904	4.21899
Ej00028928	10.8154	11.2367	12.335	6.60068	8.07513	7.45793	9.5214	7.63894	9.20202
Ej00007712	2.06355	2.16912	1.9259	0.310024	0.250887	0.343703	0.652782	0.6271	0.71402
Ej00007517	0	0	0	0	0	0	0	0	0
Ej00032822	30.2103	30.9397	28.181	25.103	27.0545	25.8533	20.9593	22.3379	20.3538
Ej00002732	1.10028	2.72449	1.67237	1.49183	0.887293	1.83855	1.17825	1.03742	1.27715
Ej00022827	0	0	0	0	0	0	0	0	0
Ej00057968	0	0	0.140277	0	0	0.088384	0	0	0
Ej00019983	5.84788	6.84301	6.6251	3.07302	2.63298	2.77072	3.37514	3.0275	3.58591
Ej00084183	0	0	0	0	0	0	0	0	0
Ej00016216	30.1376	31.9828	32.9265	22.227	20.6849	23.0784	25.8098	25.645	29.5518
Ej00046744	27.9415	26.5614	27.644	24.5502	22.6915	24.0068	26.5268	21.983	25.9781
Ej00011523	1.96934	1.91359	1.35779	0.348313	0.164595	0.413773	0.266013	0.388048	0.59092
Ej00044564	17.0031	16.125	17.2994	14.4016	13.7681	15.5057	12.4342	13.201	12.3434
Ej00035399	49.7662	48.2415	46.2151	63.2687	61.2073	66.1881	60.0817	60.6557	59.6546
Ej00024888	30.7315	28.1122	28.2185	21.4927	21.338	20.287	28.3085	28.5094	29.4947
Ej00068764	0	0	0	0	0	0	0	0	0
Ej00018375	0	0	0	0	0	0	0	0	0
Ej00032809	0	0	0	0	0	0	0	0	0
Ej00068854	1.42329	1.66873	1.32923	0.44277	0.358803	0.406475	0.246989	0.22038	0.397369
Ej00085311	5.40351	6.3335	6.87572	5.46187	5.30092	5.82824	4.80237	5.00131	5.60283
Ej00038111	0	0	0	0	0	0	0	0	0
Ej00027196	6.06624	5.25401	5.79532	0.777526	0.414479	0.553162	0.50915	0.589373	0.279331
Ej00006733	0	0	0	0	0	0	0	0	0
Ej00078365	1.25598	1.76785	2.11341	36.8633	36.7397	32.5977	20.3015	17.8911	19.3893
Ej00026065	20.0443	19.0213	19.1974	7.45256	7.68002	7.88927	5.84671	6.55479	6.6298
Ej00081257	0.396218	0.391876	0.487436	0.031422	0.126741	0	0.089294	0.218031	0.318437
Ej00037392	0	0	0	0	0	0	0	0	0
Ej00074890	4.6328	4.00994	3.91188	6.27665	5.65942	5.9855	6.56878	6.09675	6.81775
Ej00031975	6.67411	5.7626	9.23747	8.77069	7.41026	6.69747	8.71608	6.85724	7.75185
Ej00065903	4.21777	3.51305	3.51821	2.62561	2.68855	3.27579	3.08577	3.7842	2.80965
Ej00093848	8.50893	7.81227	7.65029	12.5547	12.2616	13.528	14.1121	14.1302	14.5273
Ej00074097	7.57159	7.30489	6.47647	4.75273	4.287	3.72235	4.6941	3.90667	4.97428
Ej00035697	0.496255	0.636199	0.630142	2.47787	2.36859	2.19511	2.6006	1.9277	2.09606
Ej00074826	3.6782	4.54894	3.76332	7.9957	8.08417	8.15076	6.21469	6.27385	5.99102
Ej00094264	0	0	0	0	0	0	0	0	0
Ej00058300	10.1683	9.89529	9.09779	4.63317	3.61217	4.05838	5.54715	4.29116	4.92286
Ej00094893	0.081854	0.027678	0.06549	0.135626	0.176566	0.138373	0.639082	0.674601	0.7273
Ej00056545	19.1092	17.4906	19.2865	3.10955	3.51167	2.9938	2.87912	3.30487	3.00384
Ej00000899	8.10662	7.52258	7.54924	5.31146	5.4363	5.63643	7.79522	7.06317	7.78805
Ej00055207	14.0302	13.8617	14.5615	56.6434	56.0379	59.1892	55.697	51.7321	53.6157
Ej00032584	1.18311	0.844093	0.707355	1.52254	1.45032	1.5017	2.24039	1.49474	1.79121
Ej00017939	79.4525	83.7788	73.0352	74.6941	73.9418	73.6147	106.825	91.762	105.559
Ej00095547	746.786	724.359	714.314	327.735	335.043	346.425	321.632	295.124	312.008
Ej00053900	11.9005	13.0162	13.5656	12.5595	13.6393	10.6836	15.6523	15.7501	17.2599
Ej00027970	0	0	0	0	0	0	0	0	0
Ej00045309	17.2868	19.3132	18.1515	7.38811	7.33095	7.1037	8.31243	8.57282	6.59962
Ej00021505	0.156188	0.704781	0.247839	0.424406	0.221417	0.210858	0	0	0
Ej00053286	0	0	0	0	0	0	0	0	0
Ej00031606	39.2969	40.9633	40.2667	62.7282	63.6507	60.6118	75.1971	75.8321	84.4847
Ej00026247	5.94344	6.67407	6.41084	2.10077	1.20835	1.88071	1.65286	0.85586	0.693283
Ej00033237	2.57043	0.782474	2.74525	1.40543	1.59295	1.78077	0.272007	1.8795	0.58883
Ej00008667	33.7455	36.9778	36.0089	41.5866	38.7685	37.0059	33.8109	35.1833	34.1192
Ej00006802	6.14414	5.55139	5.29469	2.42153	2.20495	2.53289	2.46627	2.24866	2.25889
Eriobotrya_japonica_newGene_9955	8.11598	7.72922	7.78664	2.31896	2.26152	2.15316	1.99667	2.28199	2.40876
Ej00024292	0	0	0	0	0	0	0	0	0
Eriobotrya_japonica_newGene_9950	1.23887	0.837641	0.356618	0	0.073533	0.099041	0.152668	0.036657	0.076267
Eriobotrya_japonica_newGene_9951	0.787788	0.892987	0.862804	0.380177	0.212424	0.217107	0.198174	0.276074	0.161848
Ej00031882	27.9297	28.8189	29.1512	18.9704	18.55	17.1356	20.27	17.9392	21.4999
Ej00040632	0	0	0	0	0	0	0	0	0
Ej00047439	8.28121	7.86118	7.00837	0.875569	0.641578	0.620149	0.762437	0.943515	1.23873
Ej00006874	0	0	0	0	0	0	0	0	0
Ej00068709	2.25455	2.90595	2.34586	0.10979	0.033346	0.055956	0.18755	0.272586	0
Ej00055407	12.6874	12.2655	10.9384	11.9214	9.66071	12.7441	14.2151	12.5278	14.0113
Eriobotrya_japonica_newGene_9959	0.673814	0	0	0	0	0	0	0	0
Ej00062812	3.94481	3.1495	4.09359	16.1505	16.6802	16.9746	22.4418	20.3185	21.5495
Ej00027306	4.31976	3.90284	3.89581	0	0	0	0	0	0
Ej00068935	6.64432	5.01159	4.90316	0.933082	0.858592	0.868829	1.04142	1.24528	1.6927
Ej00006903	0.397376	0.652003	0.606045	0.09653	0	0.064099	0	0.045505	0
Ej00031726	122.053	129.098	132.072	101.004	100.602	96.084	76.4855	77.7982	81.1817
Ej00007252	0	0	0	0	0	0	0	0	0
Ej00010113	1.65242	1.45581	1.13754	0.269755	0.138692	0.680358	0	0	0.098593
Ej00002163	2.86817	3.77412	3.02609	1.10301	1.23684	0.858428	0.888361	1.64613	0.880351
Ej00069438	5.69199	4.77547	6.20108	2.77808	2.31595	2.72343	2.13021	2.24196	2.13578
Ej00062966	0.684497	0.732447	0.383657	1.06068	1.37533	0.344857	0.578115	0.657578	0.755867
Ej00017470	0	0	0	0	0	0	0	0	0
Ej00064869	0.240624	0	0	0.061709	0	0	0	0	0.178867
Ej00095026	0	0.046704	0	0	0.034881	0	0	0	0
Ej00023839	1.0734	1.193	1.255	0.030029	0	0.02754	0	0	0
Ej00063308	59.3916	53.9123	54.9946	70.1845	65.5327	71.7404	66.8615	69.2239	68.2074
Eriobotrya_japonica_newGene_5202	0.455552	0.442379	0.581734	0.956083	0.705388	0.80408	0.733117	0.508351	0.939567
Eriobotrya_japonica_newGene_5203	4.12312	4.83069	3.63894	4.2296	4.68312	4.55006	4.31359	3.91313	3.85765
Eriobotrya_japonica_newGene_5201	0.102859	0	0.116703	0.202066	0.332212	0.187102	0.698941	0.573904	0.92214
Ej00005091	10.9638	12.4099	11.9144	2.06595	2.50905	2.52042	5.95674	6.21824	5.38548
Eriobotrya_japonica_newGene_5209	0.336796	0.65384	0.460561	0.163762	0.31695	0.208623	0.135918	0.347016	0.500805
Ej00065437	0.060929	0.185903	0.186624	0.070588	0.069266	0	0	0.041491	0
Ej00043764	0	0.157853	0.418675	0	0.206219	0	0	0.393852	0.427648
Ej00002943	0	0	0	0	0	0	0	0	0
Ej00048574	0	0	0	0	0	0	0	0	0
Ej00020804	10.6516	10.668	9.96581	2.67538	2.50439	2.50887	3.68356	3.75369	3.50722
Ej00020133	9.32315	8.92352	9.93731	3.13959	2.79609	3.35799	3.33655	3.43325	2.82552
Ej00056401	0	0	0	0	0	0	0	0	0
Ej00014275	72.802	69.2265	71.8784	58.0235	54.9969	54.9563	65.671	64.3443	68.4679
Ej00073021	6.34623	8.59731	9.1067	3.93286	3.07122	4.33577	3.13554	4.11639	4.65901
Ej00034347	0	0	0	0	0	0	0	0	0
Ej00042003	14.9537	17.7986	18.3594	11.1	10.2661	10.8685	10.6056	10.8797	10.0463
Ej00052107	27.7207	28.0282	28.1911	25.4918	24.0677	25.7634	25.3697	26.1952	24.5416
Ej00081465	12.8749	13.788	13.8732	23.3356	22.7876	24.0273	21.4753	23.2257	21.1403
Ej00004493	1.46205	1.45464	1.21748	0.656025	0.539797	0.679869	0.545206	0.533677	0.47019
Ej00095176	18.2105	16.2551	15.802	11.4323	11.0775	12.0975	12.1862	13.0098	11.3317
Ej00083431	0.0212	0	0.008547	0.004917	0	0.010353	0	0.00585	0.009108
Ej00012093	0.957564	0.513955	0.491352	0.355413	0.313567	0.266451	0.515539	0.35876	0.652007
Ej00067498	0.839179	1.01761	1.04524	1.49327	1.66971	1.76351	1.72109	1.7791	2.28162
Ej00029097	0	0	0	0	0	0	0	0	0
Ej00073760	5.20162	5.99652	5.40277	1.25422	1.25769	1.06253	1.5662	1.13059	0.830715
Ej00025499	24.5539	23.7437	22.8386	6.67387	6.92215	6.90246	6.86435	8.15117	7.22135
Ej00007382	17.8597	18.7141	18.4217	19.2698	17.9648	18.636	17.6194	20.8393	19.6158
Ej00008450	5.76876	5.6146	5.63907	4.07178	3.94122	3.60587	4.01324	3.74849	4.27765
Ej00033371	162.963	155.791	153.379	186.351	186.068	192.894	173.677	167.546	177.561
Ej00016614	0	0	0	0	0	0	0	0	0
Ej00063240	0	0	0	0	0	0	0	0	0
Ej00068192	8.4516	8.26924	6.87486	1.73371	1.48683	2.0733	2.30054	2.66716	2.65726
Ej00063666	4.52181	4.70732	4.90671	4.05535	3.40948	2.85524	5.02798	3.64256	4.66413
Ej00003155	5.20866	6.22903	10.2591	5.54601	4.71719	6.05101	7.43057	6.84277	6.51493
Ej00068910	4.33984	5.11782	4.76789	5.67809	6.39739	6.5689	7.05375	6.53819	5.72137
Ej00066560	0.257386	0.410825	0.42996	0.102329	0.045225	0.125264	0.096054	0.069368	0.086491
Eriobotrya_japonica_newGene_10394	0.535693	0.396151	0.285634	0.291875	0.17681	0.050221	0.243636	0.233247	0.293206
Eriobotrya_japonica_newGene_10397	0	0	0.505175	0.059513	0.051431	0	0.201446	0	0.04886
Eriobotrya_japonica_newGene_10391	19.1847	22.3428	23.9975	17.0409	16.4367	17.923	21.9016	21.927	19.6426
Eriobotrya_japonica_newGene_10390	0.584179	0.561587	0.263785	0.060577	0.132936	0	0.226371	0.133334	0.072954
Eriobotrya_japonica_newGene_10393	0.714843	0.204982	1.04547	0.094287	0	0	0	0.053602	0
Eriobotrya_japonica_newGene_10392	0	0.295974	0.167315	0.15963	0.145812	0	0.057926	0	0
Ej00073304	0	0	0	0	0	0	0	0	0
Eriobotrya_japonica_newGene_10398	1.0343	1.00869	0.698403	0.037821	0.149556	0.245466	0.199212	0.209311	0.287899
Ej00005763	4.85697	3.84026	4.4115	0.868041	0.938599	1.06851	0.332308	0.563318	0.655137
Ej00071541	1.08637	1.43873	0.855196	0.261379	0.150969	0.293838	0.065709	0.088982	0.090826
Ej00056256	0.881926	0.61106	1.00507	0.448299	0.244884	0.325081	0.267331	0.273184	0.257452
Ej00082894	0.15065	0.421494	0.406844	0.102335	0.102899	0	0	0	0
Ej00017069	1.9708	1.64536	2.17982	0.47019	0.548779	0.44914	0.262071	0.233088	0.270195
Ej00012903	2.5074	1.6876	1.73115	0.65562	0.346719	0.892065	0.915843	0.703306	0.697658
Ej00081839	0.074897	0.03347	0.06173	0.058449	0.028983	0.042478	0.040695	0	0
Ej00012701	0	0	0	0.10623	0	0.170855	0	0.334797	0.189292
Ej00039744	33.5085	35.0483	33.852	17.2158	16.8559	17.5498	10.2728	10.4513	10.3508
Ej00089829	0	0	0	0.028033	0	0	0	0.093918	0
Ej00046342	0.367933	0.294493	0.141514	0.127963	0.107244	0.154552	0	0.245013	0.280394
Ej00089065	12.5683	13.2792	14.4195	1.21148	1.35363	1.39245	1.63125	1.43725	1.45803
Ej00041286	2.04423	2.45781	2.01917	0.282852	0.337539	0.264662	0.391384	0.363484	0.384499
Eriobotrya_japonica_newGene_1430	0.584331	0.667718	0.655794	0.182805	0.215778	0.373357	0.201907	0.077669	0.162409
Eriobotrya_japonica_newGene_1433	0.277822	0	0	0.160863	0	0	0.083319	0.048128	0
Eriobotrya_japonica_newGene_1432	1.99489	2.14888	1.8516	1.96277	2.37148	2.15711	1.30398	1.68944	1.42343
Ej00069547	0.02047	0	0	0	0	0	0	0	0
Eriobotrya_japonica_newGene_1437	0.775389	0.580425	1.07144	0.396305	0.126923	0.392437	0.123024	0.46419	0
Eriobotrya_japonica_newGene_1436	5.72125	5.28834	5.65787	3.45157	2.82086	2.8605	3.88839	2.377	3.8212
Eriobotrya_japonica_newGene_1439	1.49228	1.53363	1.3025	0.810074	0.615317	0.658839	0.797562	0.527258	1.06105
Ej00013014	0	0	0	0	0	0	0	0	0
Ej00085820	1.95697	1.81665	2.15702	0.244032	0.085895	0.138136	0.214794	0.166955	0.237768
Ej00033190	5.36218	4.58122	3.89301	1.46346	1.61094	1.16198	1.6718	1.70081	1.56391
Ej00043949	3.4422	4.74891	4.96151	5.54891	5.8485	4.5491	5.61449	6.5324	6.10082
Ej00089876	0	0	0	0	0	0	0	0	0
Ej00014287	25.8682	29.0515	29.5548	17.9979	18.6284	20.175	18.1815	16.3989	19.5328
Ej00002532	0	0.03033	0	0	0	0.061231	0	0	0.030231
Ej00035888	0.225362	0.048411	0.141054	0.619694	0.342126	0.571453	0.320763	0.387609	0.166625
Ej00037053	2.50674	2.55559	2.7692	0.485704	0.485736	0.866435	0.497574	0.682446	0.459462
Ej00025785	0	0.046281	0	0	0	0	0	0	0.023723
Ej00062219	0.29085	0.231063	0.193427	0.351496	0.65001	0.140806	0.110596	0	0.221472
Ej00024407	17.4285	18.307	19.8024	8.82605	8.2891	7.16142	8.4031	6.93305	8.13453
Ej00079785	7.44963	7.62491	6.07949	4.9261	3.73117	4.82095	6.18345	5.04462	4.7609
Ej00082669	0	0	0	0	0	0	0	0	0
Ej00091335	0	0	0	0	0	0	0	0	0
Eriobotrya_japonica_newGene_7798	0	0	0	0	0	0	0.055498	0	0
Ej00089606	0	0	0	0	0	0	0	0	0
Ej00037397	0	0	0	0	0	0	0	0	0
Eriobotrya_japonica_newGene_12898	21.1307	20.9347	14.6663	15.9071	14.323	14.7723	18.251	14.8187	17.9343
Ej00050667	4.53865	3.1739	3.3205	4.66092	5.11612	5.22535	4.44433	3.68117	4.38277
Ej00058486	39.2833	39.6072	39.3638	23.5336	23.1387	23.2627	22.6864	19.3131	19.9494
Eriobotrya_japonica_newGene_12896	0.05986	0.302523	0.107891	0.161384	0.069908	0	0	0.021699	0.073057
Eriobotrya_japonica_newGene_12897	4.81152	2.64529	2.39525	1.76239	2.51282	1.92386	3.1744	2.6844	4.25117
Eriobotrya_japonica_newGene_12890	3.50931	4.01479	2.23963	3.02698	2.57751	3.09075	3.31375	1.99984	2.6008
Ej00005050	24.3886	24.0705	20.5446	75.6606	76.0556	78.6383	95.6811	91.1458	95.5203
Ej00048940	0	0	0	0	0	0	0	0	0
Eriobotrya_japonica_newGene_12893	3.76238	2.55674	3.97651	8.4655	6.13304	7.9671	1.9158	3.20005	3.28185
Eriobotrya_japonica_newGene_7877	1.10331	0.857629	1.04567	0.688372	0.378532	0.707246	0.5993	0.558337	0.470202
Eriobotrya_japonica_newGene_11278	13.6634	12.2986	12.1762	6.17474	5.61556	6.86776	6.46346	7.24848	7.48288
Eriobotrya_japonica_newGene_7875	14.3917	13.5926	12.9591	7.27151	7.87565	7.87807	9.43621	9.0059	9.73482
Eriobotrya_japonica_newGene_7874	0.427659	0	0	0.112205	0.065151	0	0.125654	0	0.066326
Eriobotrya_japonica_newGene_7872	2.5821	3.09352	2.4199	1.75577	1.29819	2.08442	1.41247	0.98152	1.45717
Eriobotrya_japonica_newGene_7871	2.55611	3.25132	3.55297	1.61863	1.59333	2.13366	2.02741	1.45912	1.94437
Eriobotrya_japonica_newGene_7870	0.46802	0.485685	0.263618	0.076123	0.113498	0.048396	0.19928	0.090038	0.473637
Eriobotrya_japonica_newGene_11271	2.71387	2.98627	3.19591	3.99388	3.00986	2.97854	3.04348	2.79289	2.96595
Eriobotrya_japonica_newGene_11273	0.418789	0	0	0	0	0.099878	0.100632	0	0
Eriobotrya_japonica_newGene_4372	0	0	0.350135	0.26853	0.088304	0	0	0.461932	0
Eriobotrya_japonica_newGene_11275	0.288476	0	0	0.090402	0	0	0	0	0
Ej00095425	0.313726	0.14486	0.373701	0.486384	0.155387	0.1097	0.127718	0.047687	0.158522
Eriobotrya_japonica_newGene_11277	7.74062	10.3368	8.17143	5.37134	5.00076	3.60739	6.94547	5.64362	6.85282
Eriobotrya_japonica_newGene_11276	0.778409	0.728999	0.619993	1.18901	0.923709	1.0412	0.978895	0.792726	0.728528
Ej00044125	19.9033	20.5934	21.7678	19.7166	18.561	18.6489	17.5379	17.4315	18.8365
Ej00077455	19.6989	21.442	19.9069	10.0553	11.4622	10.0891	12.6704	12.7969	13.4135
Ej00079742	0.961879	1.05876	1.11981	0.530622	0.285146	0.455608	0.298579	0.417297	0.244169
Ej00032371	3.30375	3.4748	4.52805	2.84118	2.43796	3.13058	1.84476	1.93685	1.82095
Ej00032356	0	0	0	0	0	0	0	0	0
Ej00017779	13.7131	11.9891	11.3769	31.4833	32.1965	31.1209	25.1105	25.1672	25.6518
Ej00055475	0.628784	0.41989	0.425772	0.22391	0.163345	0.165092	0.169992	0.273841	0.158731
Ej00054225	0	0	0	0	0	0	0	0	0
Ej00095829	6.03683	5.9973	6.33621	4.70378	4.09769	3.81828	4.76498	4.58036	4.58145
Ej00093823	16.9937	17.6118	18.9789	11.5617	11.8825	11.1835	12.0132	12.2322	12.9846
Ej00011531	0.768887	0.384073	0.641037	0.260899	0.210196	0.172459	0.143826	0.048033	0.23458
Ej00038038	26.521	28.7778	22.395	134.254	124.815	130.478	236.592	213.64	219.143
Ej00028843	0	0	0	0	0	0	0	0	0
Ej00026832	0	0	0	0	0	0	0	0	0
Ej00027252	0.767628	0.640469	1.29528	0.125954	0.248933	0.141102	0.150035	0.211833	0.067242
Ej00007427	6.87252	6.3321	6.49979	2.1408	3.16742	2.17998	1.95553	1.5102	1.77533
Ej00023565	0	0	0	0	0	0	0	0	0
Ej00050810	0.878368	0.836231	1.13308	0.558143	0.448153	0.549657	0.870099	0.766197	0.564951
Ej00024250	25.4693	26.6886	29.0493	46.8286	41.3654	42.063	35.4773	37.8994	37.5319
Ej00069403	113.635	115.349	119.58	0.095266	0.083843	0.092247	0.091075	0.085566	0
Ej00090968	0	0	0	0	0	0	0	0	0
Ej00090491	0.061433	0.087007	0.045791	0	0	0	0	0	0
Ej00040337	16.6322	17.4741	16.9674	7.941	8.34214	8.2294	15.2108	15.2782	14.7733
Ej00032986	43.4135	39.5892	41.4884	32.9521	30.4993	32.9536	54.135	51.4756	53.2157
Ej00043341	0.480076	0.752796	1.4302	1.47616	0.923066	1.10363	1.62807	2.11745	1.54145
Ej00082627	70.2198	71.714	67.2516	14.3335	11.4531	11.4248	2.5722	2.81733	2.99914
Ej00047455	36.6578	34.6882	33.7149	30.4212	29.9164	32.5658	32.4021	33.612	32.0827
Eriobotrya_japonica_newGene_2319	0.361911	0.197636	0.150264	0.952659	0.734711	0.541934	1.23492	1.85045	1.69298
Eriobotrya_japonica_newGene_2318	0	0.12045	0	0	0	0	0.573809	0.269376	0.046792
Ej00015344	0.006341	0.004266	0.009577	0	0	0	0	0	0
Ej00088132	0	0	0	0	0.012293	0	0	0	0.012238
Ej00032993	0	0	0	0	0	0	0	0	0
Eriobotrya_japonica_newGene_6989	0.206696	0.076356	0.215141	0.583474	0.269997	0.220577	0.281031	0.534706	0.107574
Ej00023542	4.41742	4.73637	4.92904	9.61578	8.87732	9.86806	9.59142	8.4823	9.38881
Ej00058734	31.6765	30.4501	30.8396	20.2719	20.732	22.5759	22.7311	22.1316	24.0003
Ej00092414	103.449	105.394	104.884	34.9991	32.4233	32.9864	24.4613	20.7363	23.5826
Eriobotrya_japonica_newGene_2317	0	0.249651	0	0	0.297331	0.251391	0	0	0.130176
Eriobotrya_japonica_newGene_2316	0.011172	0.541425	0	0	0	0	0	0	0
Ej00025109	0	0	0	0	0	0	0	0	0
Ej00006063	0	0	0	0	0	0	0	0	0
Ej00047969	3.72098	6.44187	6.13174	2.39079	2.06633	2.2723	1.75538	2.50626	1.47817
Ej00068454	0	0	0	0	0	0	0.687914	0.274513	0
Ej00053527	0	0	0	0	0	0	0	0	0
Ej00032266	0	0	0	0	0	0	0	0	0
Ej00032712	0	0	0	0	0	0	0	0	0
Ej00043892	7.44238	7.06554	7.59444	1.33367	1.29502	1.27798	1.16774	1.36957	0.56314
Ej00005028	0	0	0	0	0	0	0	0	0
Ej00017301	342.332	326.413	327.316	90.8138	89.7457	97.5349	132.188	123.309	132.536
Ej00085475	2.99986	2.34269	2.31298	1.50218	1.24117	1.54366	2.7035	2.1912	2.20701
Eriobotrya_japonica_newGene_2400	0.110854	0.109985	0	0.2129	0.051952	0.154092	0.059351	0.071685	0.141135
Ej00029378	1.14039	1.18238	0.933725	0	0.218984	0.242385	0	0	0
Ej00032377	10.2322	11.4641	11.98	10.6582	8.71154	6.84213	16.9943	16.8862	18.37
Ej00050905	0.129599	0	0	0.213869	0.241217	0.139646	1.02487	1.08452	0.942922
Ej00007506	0	0	0	0	0	0	0	0	0
Ej00065795	1.05838	0.80249	1.01188	0.969038	1.40354	1.12597	2.30896	2.89566	2.33899
Ej00008463	0	0	0	0	0	0	0	0	0
Ej00008004	12.2303	11.2998	11.0731	87.455	83.5686	91.2108	98.4917	91.9677	98.0179
Ej00090925	10.9329	10.9859	11.4159	9.83928	10.2757	9.07732	13.9047	14.6403	13.8749
Ej00021287	0	0	0	0	0	0	0	0	0
Ej00012618	7.56478	8.49243	6.4638	3.55482	3.97381	3.87206	4.60601	4.3033	4.85958
Ej00059553	0	0	0	0	0	0	0	0	0
Ej00044801	11.1599	12.6829	11.9207	4.39774	5.06474	4.10948	5.34865	3.94528	6.45872
Ej00045731	15.1673	13.4705	14.6276	2.01851	1.29572	1.71589	2.12825	1.91506	1.41594
Ej00014902	0	0	0	0	0	0	0	0	0
Ej00080268	0	0	0	0	0	0	0	0	0
Ej00073609	0	0.022845	0.045312	0.066251	0	0.044918	0	0	0
Ej00066567	4.54978	3.81561	3.79429	3.13884	2.79268	3.68927	4.69295	4.39743	5.11036
Ej00028146	25.4629	21.8561	21.8089	33.0903	30.1674	36.4027	35.099	32.6644	29.8231
Ej00079099	0.332123	0.453834	0.373702	0.099487	0.208499	0.130074	0.301271	0.135651	0.321834
Ej00045476	17.9245	20.1566	17.5288	34.0822	38.3248	36.7966	31.3694	34.3323	38.2469
Ej00027908	0.495632	0.499799	0.494777	0.330687	0.177785	0.348679	0.322537	0.312592	0.177839
Ej00054590	0	0	0.049485	0	0	0	0	0	0
Ej00079962	6.31165	6.01183	6.38636	3.22649	3.39642	3.33807	3.45972	3.72661	3.42874
Ej00070665	68.675	65.9927	65.5713	37.742	35.7406	41.1276	37.8857	40.7528	38.6016
Ej00003055	152.272	160.208	155.051	212.444	211.546	203.824	241.72	218.246	242.429
Ej00066193	77.5856	70.2476	76.1567	31.542	31.481	30.6002	29.687	26.775	28.2749
Ej00085391	0	0	0	0	0	0	0	0	0
Ej00060749	0.056179	0.19672	0.120791	0.157104	0.373252	0.527339	0.316707	0.175362	0.540535
Ej00017958	1.23413	0.967393	0.665502	1.04445	0.399856	0.820063	1.41776	1.32829	1.17549
Ej00034818	0	0	0	0	0	0	0	0	0
Eriobotrya_japonica_newGene_10638	4.41807	3.89364	3.46077	2.3191	2.04632	2.73944	2.68335	3.22821	2.62957
Eriobotrya_japonica_newGene_10639	0	0	0.301711	0	0	0	0	0	0
Ej00075202	7.90932	9.21735	7.65616	3.44639	3.332	2.9184	3.98149	3.45979	3.92844
Eriobotrya_japonica_newGene_10634	2.39376	2.44165	2.66283	1.24399	1.40268	1.51862	1.29385	1.44956	1.37442
Eriobotrya_japonica_newGene_10635	68.5704	68.323	70.4732	19.139	23.8432	20.0753	22.4483	28.3501	21.8475
Ej00000875	0.02134	0	0	0	0	0	0	0	0
Ej00054619	24.4076	23.5942	22.0632	20.7395	19.5162	21.0452	16.575	18.1048	16.896
Ej00017257	34.2487	32.1482	30.8075	11.4645	12.1517	11.5769	6.14755	6.40984	6.99125
Ej00042486	35.3193	33.612	34.2445	50.209	48.455	51.0764	35.2652	34.303	36.5065
Ej00067068	3.3738	3.31879	2.59797	0.441628	0.55405	0.896406	1.0969	0.471663	0.664006
Ej00031240	0	0	0	0	0	0	0	0	0
Ej00058646	0	0	0	0	0	0	0	0	0
Ej00079024	178.435	178.035	179.649	156.162	147.517	156.388	158.436	144.766	163.812
Ej00056826	0	0	0.050688	0.277787	0.20601	0.206747	0.192651	0.337891	0.372069
Ej00079949	0.667021	0.574543	0.813285	0.705044	0.601852	0.735997	0.390651	0.332838	0.2116
Ej00063575	9.73564	10.1519	9.1611	14.3146	14.4602	13.0683	14.4687	12.8614	15.3077
Ej00069701	3.32696	3.14692	2.16428	1.24734	3.52808	3.30142	3.80022	1.76698	0.407628
Ej00001662	0	0	0	0	0	0	0	0	0
Ej00019923	0	0	0	0	0	0	0	0	0
Ej00021568	3.90352	3.45617	2.59604	1.91675	1.50352	1.28896	1.65954	0.758851	1.8917
Ej00086133	0.205305	0.279605	0.407407	0.280178	0.09593	0.084543	0	0.131844	0.073374
Eriobotrya_japonica_newGene_7589	3.82638	4.21599	3.71968	1.8077	1.45016	1.71208	2.1102	1.54542	2.17083
Ej00008687	10.4985	8.41022	8.26292	6.58585	6.72656	6.52838	7.87484	7.27899	7.53334
Ej00025033	1.4709	1.2504	1.2666	0.32296	0	0.098794	0.668788	0.254719	0.690619
Ej00058652	0.287152	1.0232	0.539483	8.33175	6.86386	5.8537	4.01044	4.0222	4.25115
Ej00049291	100.137	104.832	107.625	33.7032	33.1007	34.729	39.5781	39.1007	40.2646
Ej00006483	0	0.08178	0.112811	0	0.046376	0	0	0.057216	0
Ej00016305	0	0	0.044833	0.088592	0.055797	0.035772	0.034207	0.066628	0.083427
Ej00033048	11.733	12.2893	12.3758	19.3024	18.7239	22.6181	20.31	21.1117	21.7171
Ej00046785	2.13868	2.16423	2.18655	0.169362	0.335169	0.149536	0.223951	0	0.136331
Ej00040051	0	0	0	0	0	0	0	0	0
Ej00095890	0	0	0	0	0	0	0	0	0
Ej00017172	1.1284	0.805561	0.593615	0.242858	0.326203	0.230034	0.150935	0.353307	0.159003
Ej00022202	0	0	0	0	0	0	0	0	0
Eriobotrya_japonica_newGene_15576	2.31341	2.66866	2.09908	1.16152	1.23359	1.14466	1.86406	1.62272	2.20391
Eriobotrya_japonica_newGene_15577	0.443817	0.547706	0.760185	0.610818	0.277422	0.480596	0.611531	0.716156	0.665334
Eriobotrya_japonica_newGene_12706	0.044551	0.131212	0.039063	0.159071	0	0.052913	0.04688	0.02833	0.221553
Eriobotrya_japonica_newGene_12707	0.35106	0.386098	0.435377	0.243061	0.215205	0.201551	0.242705	0.232718	0.290161
Eriobotrya_japonica_newGene_12700	0.421083	0.355441	0.339538	0.244599	0.270067	0.307322	0.293444	0.336673	0.237014
Eriobotrya_japonica_newGene_15573	0.637742	0.557452	0.708506	0.424748	0.279656	0.195188	0.419493	0.559973	0.540089
Eriobotrya_japonica_newGene_15570	4.10224	4.00506	4.66663	6.69119	4.79867	4.96127	4.99225	5.40174	5.79122
Ej00020761	0	0	0	0	0	0	0	0	0
Ej00044153	0	0	0	0	0	0	0	0	0
Ej00003861	0	0	0	0	0	0	0	0	0
Ej00020399	3.97714	2.90152	3.39713	1.69323	1.38152	1.26155	1.22345	1.45177	2.16981
Eriobotrya_japonica_newGene_12709	0.128639	0.083593	0.034884	0.027507	0.089419	0.2283	0.148561	0	0.070823
Eriobotrya_japonica_newGene_15579	0.490392	0.57186	0.754173	0.097483	0.080813	0.123326	0.154017	0	0.242561
Ej00028371	3.75207	4.11792	4.33356	3.7734	3.17504	3.76271	3.71158	3.39346	3.73638
Ej00042350	0.409819	0.423824	0.358289	0.059074	0	0.108517	0.300562	0.082663	0.164188
Ej00026215	18.6377	18.2831	17.2628	16.4729	15.4299	16.782	15.2287	14.3983	16.8307
Ej00072315	3.81393	4.13749	4.35644	4.27216	3.18346	5.3209	4.92135	4.37743	3.59506
Ej00045923	2.02484	1.86254	2.07806	6.30286	6.05366	6.8449	6.43279	5.95399	6.70358
Ej00073572	0	0	0	0.019163	0	0.053177	0	0	0.084261
Ej00049894	19.5228	18.852	18.5896	5.18371	5.49534	5.0501	5.10935	5.26474	6.24716
Ej00052343	475.629	466.209	475.533	438.659	425.26	450.535	344.673	348.425	339.499
Ej00091990	4.05161	3.88466	3.76846	7.39548	7.63767	7.69844	3.52831	3.07116	3.72809
Ej00039288	0.358678	0.4817	0.233943	0.615381	0.575708	0.544231	1.84147	1.45797	1.18495
Ej00053501	0	0	0	0	0	0	0	0	0
Ej00054811	0	0	0	0	0	0	0	0	0
Ej00037649	0	0	0	0	0	0	0	0	0
Ej00011138	4.91157	5.4205	4.36619	4.70055	5.802	5.66126	7.38311	7.16092	7.54
Ej00060751	0.543104	0.52429	0.465828	0.467683	0.420195	0.445348	0.55352	0.507701	0.598997
Ej00018409	1.37621	1.65985	1.38344	1.75659	1.62483	0.887296	1.39713	1.28663	1.57962
Ej00020821	6.68039	4.89449	6.77235	5.50674	4.19799	5.39647	5.93949	5.94201	4.42246
Ej00013236	0	0	0	0	0	0	0	0	0
Ej00078011	11.4607	10.1862	10.6574	5.75389	5.6706	5.9681	5.45852	5.92495	5.8789
Ej00061623	45.1787	44.7316	43.17	40.6954	35.7277	36.8982	41.9528	40.0408	40.661
Ej00038692	0	0	0	0	0	0	0	0	0
Ej00029226	0	0.048978	0	0.389043	0.393942	0.548919	1.13453	0.927379	1.54133
Ej00034784	0	0	0	0	0	0	0	0	0
Ej00058920	0	0	0	0	0	0	0	0	0
Ej00082721	0	0	0	0	0	0	0	0	0
Ej00043385	0	0	0	0	0	0	0	0	0
Ej00071829	6.38868	5.41365	6.13643	0.176124	0.385712	0.194467	0.231409	0.540048	0.367921
Ej00073784	0	0	0	0	0	0	0	0	0
Ej00040186	0	0	0	0	0	0	0	0	0
Ej00032891	0.524859	1.20389	0.469413	0.145547	0.129493	0.183011	0.083873	0.127171	0.084061
Ej00080610	0	0	0	0	0	0	0	0	0
Ej00081439	71.3093	65.0288	71.2733	362.167	361.468	365.647	293.395	312.738	308.804
Eriobotrya_japonica_newGene_13546	0.453676	0.451662	0.088515	0	0.047291	0	0	0	0
Ej00094006	0	0	0	0	0	0	0	0	0
Ej00069207	0	0	0	0	0	0	0	0	0
Eriobotrya_japonica_newGene_13541	0	0	0	0.114511	0	0	0	0	0
Ej00079058	0	0	0	0	0	0	0	0	0
Ej00040057	0.310593	0.354154	0.380915	0.159463	0.079966	0.13937	0.022226	0.067785	0.017558
Ej00049997	0.421769	0.563642	0.499796	0.375662	0.245984	0.379078	0.721016	0.442916	0.433808
Ej00076324	1.30665	0.845405	1.0863	0	0	0	0	0	0
Ej00005746	6.40243	4.59428	5.25749	6.28031	5.42669	7.15365	5.41152	4.83999	6.05269
Ej00074866	0	0	0.045238	0	0	0	0	0	0
Ej00069900	0	0	0	0	0	0	0	0	0
Ej00060206	2.76774	4.27848	3.17469	1.87551	1.49878	1.77811	1.31267	1.12679	1.40516
Ej00005394	41.2183	40.0749	40.6498	9.0235	9.67764	9.43814	13.2974	12.5377	12.5562
Ej00031463	0	0	0	0.103145	0	0.100251	0	0	0
Ej00081487	20.9718	23.0455	20.858	31.3425	29.6335	31.4333	25.5707	22.8928	23.9829
Ej00035567	0	0	0	0	0	0	0	0	0
Eriobotrya_japonica_newGene_4587	1.93195	1.71012	1.07736	1.92466	1.5002	1.7139	0.848452	0.703982	1.64545
Eriobotrya_japonica_newGene_14620	0.526638	0.490367	0.550563	0.341453	0.422869	0.328228	0.378487	0.2988	0.355906
Eriobotrya_japonica_newGene_14623	17.8474	16.6475	15.0923	6.86897	6.92089	6.83351	7.9894	8.25222	7.99714
Eriobotrya_japonica_newGene_14625	31.4484	31.063	31.8853	31.1682	32.0411	33.1385	29.9159	30.1607	32.6553
Eriobotrya_japonica_newGene_14624	0	0.699437	0.380111	0	0	0	0	0	0
Eriobotrya_japonica_newGene_14627	5.57906	5.0491	5.18914	1.95153	2.37781	2.5488	2.38395	1.92518	2.20825
Eriobotrya_japonica_newGene_14626	3.17994	2.98639	2.9033	3.0025	2.63786	2.55476	2.8474	2.74156	3.11785
Ej00088331	0	0	0	0	0	0	0	0	0
Ej00072708	9.57655	8.38663	7.42011	9.40096	10.3472	10.6811	13.1376	11.1181	12.924
Ej00092280	0	0	0.048662	0	0	0	0	0	0
Ej00082804	3.57889	3.21373	3.25493	0.858175	0.775103	0.7141	0.316488	0.309803	0.419972
Ej00092242	0	0	0	0	0	0	0	0	0
Ej00088508	42.6481	44.2567	43.4804	168.008	164.732	174.938	166.273	150.025	165.013
Eriobotrya_japonica_newGene_4583	38.1769	37.4938	36.2656	21.1163	20.8325	20.373	23.942	22.0086	19.8456
Ej00012535	250.555	256.357	266.184	53.6005	52.6587	53.9538	72.3977	73.6311	74.8387
Ej00091012	0	0	0	0	0	0	0	0	0
Ej00023907	0	0.033591	0.219015	0.02202	0.03333	0	0	0	0
Ej00006537	7.34767	6.6272	5.73164	1.34573	1.05708	1.73918	1.38654	1.01654	1.81478
Ej00059113	6.45764	6.4997	6.11233	3.90535	3.04069	3.66503	2.72471	2.86676	2.72462
Ej00060774	0	0	0	0.391168	0.415479	0.25103	0.349326	0.460996	0.533166
Ej00008800	0	0	0	0	0	0	0	0	0
Ej00041264	0	0	0	0	0	0	0	0	0
Ej00002323	6.66369	8.11692	6.72885	11.5664	10.9525	11.3997	10.16	10.1757	8.32971
Ej00012502	0.834086	0.316857	1.1824	0.18599	0	0	0.224189	0.151965	0
Ej00018585	0.486109	0.649758	0.586037	0.137338	0.068336	0.117217	0.014193	0.061259	0.01224
Ej00033879	0	0	0	0	0	0	0	0	0
Ej00059028	0	0	0	0	0	0	0	0	0
Eriobotrya_japonica_newGene_5021	0	0.190389	0	0.426373	0.149354	0.06409	0.502958	0.288678	0.21426
Ej00080571	0	0	0	0	0	0	0	0	0
Ej00090111	0	0	0	0	0	0	0	0	0
Ej00027460	11.4535	12.4907	12.0085	14.9876	14.856	15.2988	30.058	26.8961	27.159
Ej00009384	46.7803	42.2359	43.0324	50.2056	46.5012	56.2682	43.5457	39.6866	42.1615
Ej00025660	0	0	0	0	0	0	0	0	0
Ej00019912	62.2066	64.5555	66.0682	62.4997	59.7823	62.1184	66.8611	65.6759	63.6174
Ej00077514	0	0	0	0	0	0	0	0	0
Ej00081891	0.62934	0.982413	0.821144	1.49918	1.3944	1.50461	1.23747	0.90481	0.88797
Ej00047937	11.4455	10.1965	11.7591	14.989	16.214	15.7577	15.7769	14.5107	14.8985
Ej00006695	25.7716	27.6832	25.8162	51.9069	51.8997	55.4892	63.1235	55.7785	61.587
Ej00012237	8.00328	10.9623	10.2868	2.39669	2.33241	2.47255	1.74082	2.36718	1.7019
Ej00001688	0	0.035272	0	0.011371	0	0	0	0.017065	0
Ej00004544	27.1314	30.625	33.0228	11.5597	10.4013	12.4759	7.40437	6.35634	6.72566
Ej00025335	0	0	0	0	0	0	0	0	0
Ej00066475	17.5955	16.0815	16.1636	14.6823	14.5582	15.4543	17.4958	16.9113	18.7254
Eriobotrya_japonica_newGene_236	0	0	0	0.143604	0.125253	0	0	0	0
Eriobotrya_japonica_newGene_231	3.68716	3.57965	2.76207	3.81367	3.47336	3.10527	3.85171	5.3809	5.70784
Eriobotrya_japonica_newGene_230	9.08279	9.42321	9.79016	9.28783	8.51505	7.88052	11.519	9.45394	12.4347
Ej00088108	9.38453	9.71208	8.78271	9.60497	10.5582	10.1859	10.0394	10.4887	10.5363
Eriobotrya_japonica_newGene_232	3.319	3.05742	4.36547	0.097614	0.248421	0.315791	0	0.094162	0.119098
Ej00009545	18.2652	17.9633	18.9718	6.45421	6.2149	5.91275	7.61937	8.02416	7.90195
Ej00002143	0.080858	0.07566	0.132495	0	0	0	0.068638	0	0
Ej00034581	1.88857	1.37318	1.75981	0.347618	0.39435	0.262551	0.738188	0.623643	0.806826
Ej00057508	0	0.139201	0.035791	0.065543	0	0.057399	0	0	0
Ej00073661	0	0.043001	0	0	0.028524	0	0	0	0
Ej00090419	22.781	25.2769	25.088	23.0654	21.5266	21.0853	17.9899	19.4889	21.749
Ej00080747	3.74126	4.96101	5.63274	62.2233	60.8858	67.0363	31.3704	28.292	29.1509
Ej00046418	0	0	0	0	0	0	0	0	0
Ej00052641	0	0	0	0	0	0	0	0	0
Ej00081157	24.497	25.1351	25.5455	19.6553	22.8294	22.0423	21.7886	19.8151	19.2703
Ej00081751	10.1954	7.45594	8.78631	5.39123	5.97372	5.89271	16.9667	16.8672	16.6308
Ej00010540	7.27468	8.72637	7.04324	7.56972	6.95507	7.8261	7.53064	6.91171	7.46306
Ej00013368	17.6845	20.351	19.266	16.5969	16.4802	16.4845	14.2431	14.345	14.9888
Ej00060829	0.219436	0.153633	0.17283	0.039736	0.071692	0.072458	0.055585	0.030003	0.015502
Ej00045553	37.9564	42.4454	41.4751	47.6016	45.781	45.0182	44.3094	44.1818	47.4815
Ej00088304	5.45102	4.67981	4.86854	1.85185	1.48404	2.03176	2.38476	1.99621	2.13448
Ej00054299	0	0	0	0	0	0	0	0	0
Ej00091170	0	0	0.019367	0.136413	0.086064	0	0	0.123811	0
Ej00040159	0.592147	0.57888	0.537072	0.018427	0.049413	0.058332	0.059912	0.074958	0.093568
Ej00010889	0	0	0	0	0	0	0	0	0
Ej00093205	0	0	0	0	0	0	0	0	0
Ej00011129	5.238	3.82933	3.50745	1.1534	0.710691	1.17248	3.50015	3.27419	3.59714
Ej00035250	0	0.005613	0	0	0	0	0	0	0
Ej00005135	4.15131	4.18372	3.4427	3.9319	4.7013	3.19724	3.49209	5.00799	4.0114
Ej00011461	1.74816	1.55215	1.59231	0.218433	0.556814	0.508388	0.15952	0.335459	0.458431
Ej00026582	0	0	0	0.006176	0	0	0	0.007193	0
Ej00082502	1.6096	1.16361	0.840415	4.52414	4.48313	5.38021	3.12385	2.58617	2.94873
Ej00024435	0	0	0	0	0	0	0	0	0
Ej00020759	0	0	0	0	0	0	0	0	0
Ej00050835	25.8052	28.7548	23.1932	31.8466	30.5604	29.4579	34.8076	33.098	33.4265
Ej00035890	0	0	0	0	0	0	0	0	0
Ej00037369	0	0	0	0	0	0	0	0	0
Ej00057180	0	0	0	0	0	0	0	0	0
Ej00048584	0	0	0.042366	0.173324	0	0.072864	0	0.631934	0
Ej00000356	0	0	0	0.04508	0	0	0.197691	0	0
Ej00090753	0	0	0	0	0	0	0	0	0
Ej00058977	0.784278	0.457826	0.527592	0.753189	0.81208	0.96216	1.36008	1.5738	1.23051
Ej00013783	0.549159	0.43538	0.518234	0.077804	0.033023	0.080612	0.197777	0.079236	0.032658
Ej00073739	0	0	0.03224	0	0.029473	0	0.018141	0	0
Ej00090762	0	0	0.106792	0	0	0	0	0.132255	0.111639
Ej00032998	0	0	0	0	0	0	0	0	0
Ej00024025	11.4914	13.5371	11.8619	6.65493	5.32398	6.58425	6.71241	7.63291	6.26235
Ej00057190	39.0105	35.3764	35.5147	45.8647	43.0057	47.279	44.02	42.2014	43.5071
Ej00039551	0	0.078996	0	0	0	0	0	0	0
Ej00071671	1.62963	2.15498	1.49135	0	0	0.039155	0.044429	0	0
Ej00023182	1.09329	0.998039	1.13616	0	0.040374	0.063865	0.091241	0	0
Ej00056458	0	0	0	0	0	0	0	0	0
Ej00063221	0	0	0	0	0	0	0	0	0
Ej00047896	6.48016	6.22049	6.52222	4.09102	3.3945	3.36942	4.70446	5.57457	5.36649
Ej00037346	2.532	2.38368	2.92731	0.423601	0.477015	0.433849	0.74263	0.479665	0.473662
Ej00047874	0	0	0	0	0	0	0	0	0
Eriobotrya_japonica_newGene_323	1.86172	1.4164	1.3084	0.728655	1.14054	1.26859	1.82666	2.1071	1.87592
Ej00011744	35.2855	33.6453	28.3649	61.8789	57.869	64.4236	48.9355	47.5667	50.6038
Ej00042676	5.46041	3.65969	4.64616	1.91561	2.36387	2.52423	3.04168	3.36298	3.92092
Ej00095907	0	0.004941	0	0	0	0	0	0	0
Ej00041967	0.024289	0	0	0	0	0	0	0	0
Ej00046891	0	0	0	0	0	0	0	0	0
Ej00094846	4.07397	3.83957	3.45433	5.08411	5.15864	6.35961	6.66862	6.20352	7.67827
Ej00064065	0	0	0	0	0	0	0	0	0
Ej00061950	1.87583	1.87197	2.45593	0.456141	0.457282	0.187604	0.642858	0.401467	0.425979
Ej00055040	233.758	228.456	232.751	367.655	372.554	363.737	309.121	300.849	302.788
Ej00044361	0	0	0	0	0	0	0	0	0
Ej00004258	9.38218	9.25689	8.00972	27.987	28.0553	29.8105	25.7837	26.3245	26.0263
Ej00021425	0	0	0	0	0.00369	0	0	0	0
Ej00002617	15.4633	14.1821	12.8416	5.4662	6.05213	6.42352	4.11634	4.03356	4.13277
Ej00078497	0	0.029316	0	0.059076	0	0	0	0.020053	0
Ej00027468	17.6588	23.6912	19.8729	14.0481	15.295	13.0748	15.2571	11.5331	14.3939
Ej00070600	13.9755	14.0747	13.0765	10.674	11.506	11.9878	12.0713	11.2116	12.4426
Ej00088239	51.5619	50.0534	47.6518	23.2996	24.7338	25.8069	35.8934	34.0203	34.1235
Ej00093592	0.680654	1.86903	1.35038	0.561169	0.773313	0.539293	0.882984	0.671694	0.69589
Ej00058011	0	0	0	0	0	0	0	0	0
Ej00041062	0	0	0	0	0	0	0	0	0
Ej00067674	0	0	0	0	0	0	0	0	0
Ej00073780	3.19678	3.36536	4.11255	0.606315	0.688179	0.940193	1.15057	1.4196	0.602927
Ej00028264	1.71378	0	2.73505	0	0.296601	0	0	0	0.424675
Ej00051977	7.92214	7.89594	6.82476	1.61832	1.89559	1.70516	1.44347	1.99257	2.7217
Ej00045328	42.0259	43.3602	44.9816	18.3669	18.2709	18.4928	16.926	16.6162	16.9957
Ej00079509	2.90155	2.5528	2.38114	0.274777	0.226771	0.29068	0	0.243874	0.121529
Ej00046864	0.863859	0.744089	0.864353	0.241901	0.201264	0.223486	0.894002	0.660145	0.522669
Ej00048825	5.41279	5.02645	5.17445	17.6189	18.9001	17.214	10.1311	9.53204	10.7754
Ej00056576	0	0	0	0	0	0	0	0	0
Ej00043577	0	0	0	0	0	0	0	0	0
Ej00013874	17.4731	15.3823	15.4464	20.1447	19.5165	22.1919	10.6708	11.2928	9.5437
Ej00075015	4.43422	4.86504	5.08189	3.65055	3.91769	3.83949	3.18102	3.2945	3.488
Ej00002484	15.9192	15.1081	15.166	20.8524	20.9202	20.3746	22.059	21.4384	23.9149
Ej00053726	2.02971	1.52005	1.16089	1.35444	1.01681	2.27657	2.66443	3.06164	3.49175
Ej00046222	6.86634	6.62112	7.80901	0.087726	0	0.096506	0.038703	0.100324	0.092944
Ej00023304	0	0	0	0	0	0	0	0	0
[truncated: 51,894 more rows]

## Sheet: CK_vs_MeJA-24h.annotation
ID	CK1_Count	CK2_Count	CK3_Count	MeJA-24h1_Count	MeJA-24h2_Count	MeJA-24h3_Count	CK1_FPKM	CK2_FPKM	CK3_FPKM	MeJA-24h1_FPKM	MeJA-24h2_FPKM	MeJA-24h3_FPKM	FDR	log2FC	regulated	COG_class	COG_class_annotation	GO_annotation	KEGG_annotation	KEGG_pathway_annotation	KOG_class	KOG_class_annotation	Pfam_annotation	Swiss-Prot_annotation	eggNOG_class	eggNOG_class_annotation	NR_annotation
Ej00060687	6084	6602	6056	38549	24672	27974	54.1355	49.0271	49.3282	187.667	181.651	197.676	0	2.52231	up	--	--	--	--	--	[T]	Signal transduction mechanisms	T-complex protein 11	--	T	Signal transduction mechanisms	hypothetical protein D8674_039375 [Pyrus ussuriensis x Pyrus communis]
Ej00081925	116	142	119	1277	760	888	8.14508	8.29095	7.59231	49.0602	44.1337	49.5153	5.37e-168	3.19266	up	[O]	Posttranslational modification, protein turnover, chaperones	Cellular Component: cellular_component (GO:0005575);; Cellular Component: intracellular (GO:0005622);; Cellular Component: cell (GO:0005623);; Cellular Component: nucleus (GO:0005634);; Cellular Component: cytoplasm (GO:0005737);; Cellular Component: chloroplast (GO:0009507);; Cellular Component: plastid (GO:0009536);; Cellular Component: organelle (GO:0043226);; Cellular Component: membrane-boun…	K03686|1.3e-12|cre:CHLREDRAFT_134605|K03686 molecular chaperone DnaJ | (RefSeq) CDJ2; chloroplast DnaJ-like protein	--	[O]	Posttranslational modification, protein turnover, chaperones	DnaJ domain	Chaperone protein dnaJ 11, chloroplastic OS=Arabidopsis thaliana OX=3702 GN=ATJ11 PE=1 SV=2	O	Posttranslational modification, protein turnover, chaperones	hypothetical protein DVH24_013007 [Malus domestica]
Ej00029927	79	69	62	29	13	18	1.50779	1.09496	1.07285	0.302059	0.196746	0.264855	1.56e-05	-1.59537	down	--	--	Cellular Component: spindle pole (GO:0000922);; Cellular Component: cytoplasm (GO:0005737);; Cellular Component: microtubule organizing center (GO:0005815);; Cellular Component: microtubule (GO:0005874);; Biological Process: microtubule nucleation (GO:0007020);; Molecular Function: gamma-tubulin binding (GO:0043015);;	K16570|5.3e-253|mdm:114821034|K16570 gamma-tubulin complex component 3 | (RefSeq) LOW QUALITY PROTEIN: gamma-tubulin complex component 3-like	--	[Z]	Cytoskeleton	Gamma tubulin complex component N-terminal	Gamma-tubulin complex component 3 OS=Arabidopsis thaliana OX=3702 GN=GCP3 PE=1 SV=1	Z	Cytoskeleton	gamma-tubulin complex component 3-like [Pyrus ussuriensis x Pyrus communis]
Ej00005890	788	1030	803	2668	1732	1768	19.6278	21.4103	18.2937	36.3672	35.6871	34.9718	5.61e-100	1.47808	up	--	--	Cellular Component: integral component of membrane (GO:0016021);;	K21596|2.2e-28|nta:107794376|K21596 calmodulin-binding transcription activator | (RefSeq) uncharacterized LOC107794376	--	--	--	F-box associated	F-box/kelch-repeat protein At3g06240 OS=Arabidopsis thaliana OX=3702 GN=At3g06240 PE=2 SV=1	S	Function unknown	PREDICTED: F-box/kelch-repeat protein At3g06240-like [Pyrus x bretschneideri]
Ej00074930	80	117	116	0	6	5	2.55637	3.1228	3.39805	0	0.159317	0.106713	3.42e-17	-4.53368	down	[G]	Carbohydrate transport and metabolism	Molecular Function: chitinase activity (GO:0004568);; Biological Process: carbohydrate metabolic process (GO:0005975);; Biological Process: chitin catabolic process (GO:0006032);; Biological Process: cell wall macromolecule catabolic process (GO:0016998);;	K20547|2.6e-50|mesc:110613854|K20547 basic endochitinase B [EC:3.2.1.14] | (RefSeq) endochitinase-like	Amino sugar and nucleotide sugar metabolism (ko00520);; MAPK signaling pathway - plant (ko04016)	[R]	General function prediction only	Chitinase class I	Chitinase-like protein 2 OS=Arabidopsis thaliana OX=3702 GN=CTL2 PE=2 SV=1	S	Function unknown	chitinase-like protein 2 [Pyrus ussuriensis x Pyrus communis]
Ej00001071	57	53	68	26	15	22	1.54777	1.18675	1.68614	0.374146	0.31613	0.469261	0.000895041	-1.26507	down	--	--	Molecular Function: RNA binding (GO:0003723);;	K14790|3.8e-205|mdm:103443623|K14790 nucleolar protein 9 | (RefSeq) pumilio homolog 23	--	[J]	Translation, ribosomal structure and biogenesis	--	Pumilio homolog 23 OS=Arabidopsis thaliana OX=3702 GN=APUM23 PE=1 SV=1	J	Translation, ribosomal structure and biogenesis	hypothetical protein DVH24_000534, partial [Malus domestica]
Ej00037094	3944	4868	4462	1443	898	1023	53.8018	55.4269	55.7186	10.7704	10.1274	11.0739	9.65e-210	-1.7392	down	--	--	Biological Process: reproduction (GO:0000003);; Molecular Function: regulatory region nucleic acid binding (GO:0001067);; Biological Process: response to acid chemical (GO:0001101);; Biological Process: developmental process involved in reproduction (GO:0003006);; Molecular Function: molecular_function (GO:0003674);; Molecular Function: nucleic acid binding (GO:0003676);; Molecular Function: DNA …	K12133|0.0e+00|pxb:103927985|K12133 MYB-related transcription factor LHY | (RefSeq) protein LHY-like isoform X1	Circadian rhythm - plant (ko04712)	[O]	Posttranslational modification, protein turnover, chaperones	--	Protein LHY OS=Arabidopsis thaliana OX=3702 GN=LHY PE=1 SV=2	K	Transcription	hypothetical protein C1H46_016869 [Malus baccata]
Eriobotrya_japonica_newGene_6340	0	0	0	184	116	167	0	0	0	3.22102	3.06719	4.24563	2.99e-16	9.97409	up	[O]	Posttranslational modification, protein turnover, chaperones	Molecular Function: molecular_function (GO:0003674);; Molecular Function: catalytic activity (GO:0003824);; Molecular Function: glutathione transferase activity (GO:0004364);; Molecular Function: protein binding (GO:0005515);; Cellular Component: cellular_component (GO:0005575);; Cellular Component: intracellular (GO:0005622);; Cellular Component: cell (GO:0005623);; Cellular Component: cytoplasm…	K00799|9.81e-160|mdm:103445755|K00799 glutathione S-transferase [EC:2.5.1.18] | (RefSeq) probable glutathione S-transferase	Glutathione metabolism (ko00480)	[O]	Posttranslational modification, protein turnover, chaperones	Glutathione S-transferase, N-terminal domain	Probable glutathione S-transferase parC OS=Nicotiana tabacum OX=4097 GN=PARC PE=2 SV=1	O	Posttranslational modification, protein turnover, chaperones	hypothetical protein C1H46_043605 [Malus baccata]
Ej00032638	78	124	107	5	18	9	2.02333	2.6873	2.52667	0.069215	0.375347	0.170064	2.72e-12	-2.94414	down	--	--	--	--	--	--	--	--	--	--	--	hypothetical protein C1H46_039193 [Malus baccata]
Ej00012053	30	49	36	0	2	0	0.693209	0.927728	0.762433	0	0.03397	0	1.26e-06	-5.56358	down	--	--	Molecular Function: molecular_function (GO:0003674);; Molecular Function: binding (GO:0005488);; Molecular Function: protein binding (GO:0005515);; Cellular Component: cellular_component (GO:0005575);; Cellular Component: intracellular (GO:0005622);; Cellular Component: cell (GO:0005623);; Cellular Component: nucleus (GO:0005634);; Cellular Component: cytoskeleton (GO:0005856);; Cellular Componen…	--	--	--	--	IQ calmodulin-binding motif	Protein IQ-DOMAIN 1 OS=Arabidopsis thaliana OX=3702 GN=IQD1 PE=1 SV=1	S	Function unknown	hypothetical protein C1H46_003126 [Malus baccata]
Ej00034793	78	90	60	31	22	17	1.18142	1.14139	0.832058	0.251636	0.26825	0.204005	2.63e-05	-1.46286	down	--	--	--	--	--	[R]	General function prediction only	Ankyrin repeats (3 copies)	--	S	Function unknown	E3 ubiquitin-protein ligase MIB2-like [Pyrus ussuriensis x Pyrus communis]
Ej00065219	453	571	490	249	174	148	20.9541	22.0591	20.7639	6.29535	6.64384	5.41913	8.97e-19	-1.16409	down	[J]	Translation, ribosomal structure and biogenesis	Molecular Function: structural constituent of ribosome (GO:0003735);; Cellular Component: ribosome (GO:0005840);; Biological Process: translation (GO:0006412);;	K02939|1.7e-117|pxb:103940163|K02939 large subunit ribosomal protein L9 | (RefSeq) uncharacterized protein LOC103940163	Ribosome (ko03010)	[J]	Translation, ribosomal structure and biogenesis	Ribosomal protein L9, N-terminal domain	--	J	Translation, ribosomal structure and biogenesis	PREDICTED: uncharacterized protein LOC103940163 [Pyrus x bretschneideri]
Ej00069430	139	205	158	54	30	39	2.28943	2.82609	2.38856	0.484426	0.398411	0.502818	2.67e-13	-1.78439	down	--	--	Molecular Function: methyltransferase activity (GO:0008168);; Cellular Component: integral component of membrane (GO:0016021);; Biological Process: methylation (GO:0032259);;	K23872|5.2e-143|ats:109765487|K23872 putative homogalacturonan methyltransferase [EC:2.1.1.-] | (RefSeq) LOC109765487; probable methyltransferase PMT13	--	--	--	Putative S-adenosyl-L-methionine-dependent methyltransferase	Probable methyltransferase PMT18 OS=Arabidopsis thaliana OX=3702 GN=At1g33170 PE=2 SV=1	S	Function unknown	probable methyltransferase PMT18 [Malus domestica]
Ej00061782	18	23	17	407	301	309	0.146733	0.16069	0.13171	1.90594	2.13185	2.09803	7.84e-74	4.3881	up	--		Molecular Function: protein kinase activity (GO:0004672);; Molecular Function: ATP binding (GO:0005524);; Cellular Component: integral component of membrane (GO:0016021);;	K13416|5.6e-61|lsv:111899016|K13416 brassinosteroid insensitive 1-associated receptor kinase 1 [EC:2.7.10.1 2.7.11.1] | (RefSeq) BRASSINOSTEROID INSENSITIVE 1-associated receptor kinase 1-like isoform X1	MAPK signaling pathway - plant (ko04016);; Plant hormone signal transduction (ko04075);; Plant-pathogen interaction (ko04626)	[T]	Signal transduction mechanisms	Protein kinase domain	Probable receptor-like protein kinase At1g11050 OS=Arabidopsis thaliana OX=3702 GN=At1g11050 PE=2 SV=1	T	Signal transduction mechanisms	hypothetical protein DVH24_039523 [Malus domestica]
Ej00045590	1167	1293	1284	83	55	68	21.7221	20.0894	21.8853	0.839884	0.843462	1.00512	1.52e-187	-3.94246	down	--	--	--	--	--	--	--	Remorin, C-terminal region	--	S	Function unknown	hypothetical protein DVH24_020708 [Malus domestica]
Eriobotrya_japonica_newGene_7931	129	164	141	397	247	237	2.4595	2.61413	2.47322	4.16082	3.91661	3.60845	4.92e-16	1.256	up	--	--	Molecular Function: DNA binding (GO:0003677);; Cellular Component: nucleus (GO:0005634);; Biological Process: regulation of transcription, DNA-templated (GO:0006355);; Biological Process: root cap development (GO:0048829);;	K00521|7.50e-41|cmos:111447866|K00521 ferric-chelate reductase [EC:1.16.1.7] | (RefSeq) ferric reduction oxidase 7, chloroplastic-like	--	--	--	No apical meristem (NAM) protein	Protein SOMBRERO OS=Arabidopsis thaliana OX=3702 GN=SMB PE=1 SV=1	K	Transcription	protein SOMBRERO [Malus domestica]
Ej00049016	553	708	651	250	153	214	10.2373	10.932	11.0375	2.52814	2.33091	3.13974	9.01e-28	-1.38306	down	[I]	Lipid transport and metabolism	Molecular Function: hydroxymethylglutaryl-CoA reductase (NADPH) activity (GO:0004420);; Cellular Component: endoplasmic reticulum membrane (GO:0005789);; Biological Process: isoprenoid biosynthetic process (GO:0008299);; Biological Process: coenzyme A metabolic process (GO:0015936);; Cellular Component: integral component of membrane (GO:0016021);;	K00021|2.7e-300|mdm:103406991|K00021 hydroxymethylglutaryl-CoA reductase (NADPH) [EC:1.1.1.34] | (RefSeq) 3-hydroxy-3-methylglutaryl-coenzyme A reductase 1	Terpenoid backbone biosynthesis (ko00900)	[I]	Lipid transport and metabolism	Hydroxymethylglutaryl-coenzyme A reductase	3-hydroxy-3-methylglutaryl-coenzyme A reductase 1 OS=Hevea brasiliensis OX=3981 GN=HMGR1 PE=2 SV=1	I	Lipid transport and metabolism	hypothetical protein DVH24_018328 [Malus domestica]
Ej00069685	1461	1923	1732	4660	3108	3094	101.858	111.929	110.569	177.836	179.371	171.367	7.79e-114	1.33076	up	[EH]	Amino acid transport and metabolism;; Coenzyme transport and metabolism	Molecular Function: magnesium ion binding (GO:0000287);; Molecular Function: catalytic activity (GO:0003824);; Molecular Function: thiamine pyrophosphate binding (GO:0030976);;	K12261|9.0e-54|pavi:110764468|K12261 2-hydroxyacyl-CoA lyase 1 [EC:4.1.-.-] | (RefSeq) 2-hydroxyacyl-CoA lyase	Peroxisome (ko04146)	[EH]	Amino acid transport and metabolism;; Coenzyme transport and metabolism	Thiamine pyrophosphate enzyme, C-terminal TPP binding domain	2-hydroxyacyl-CoA lyase OS=Oryza sativa subsp. japonica OX=39947 GN=Os01g0505400 PE=3 SV=3	--	--	hypothetical protein C1H46_003865 [Malus baccata]
Ej00012303	104	126	133	37	22	23	18.603	18.8918	21.8135	3.63649	3.22655	3.16841	3.59e-11	-1.91251	down	[S]	Function unknown	Cellular Component: integral component of membrane (GO:0016021);;	--	--	[R]	General function prediction only	Proteolipid membrane potential modulator	Hydrophobic protein LTI6B OS=Oryza sativa subsp. indica OX=39946 GN=LTI6B PE=3 SV=2	S	Function unknown	hydrophobic protein RCI2A-like [Pyrus ussuriensis x Pyrus communis]
Ej00034809	179	307	224	68	39	34	2.27995	3.25954	2.60605	0.470227	0.401182	0.341184	1.19e-19	-2.09217	down	--	--	--	K20456|0.0e+00|mdm:103452056|K20456 oxysterol-binding protein 1 | (RefSeq) oxysterol-binding protein-related protein 1D-like	--	[I]	Lipid transport and metabolism	Oxysterol-binding protein	Oxysterol-binding protein-related protein 1D OS=Arabidopsis thaliana OX=3702 GN=ORP1D PE=2 SV=1	T	Signal transduction mechanisms	oxysterol-binding protein-related protein 1D-like [Malus domestica]
Ej00080683	30	59	52	20	12	10	1.84151	3.09408	3.01001	0.66331	0.578285	0.479491	0.000912005	-1.50552	down	--	--	--	--	--	--	--	--	--	L	Replication, recombination and repair	hypothetical protein DVH24_042768 [Malus domestica]
Ej00010333	48	45	47	111	59	97	3.39775	2.67712	3.0431	4.37932	3.51761	5.52185	4.79e-05	1.16568	up	--	--	--	--	--	--	--	--	--	--	--	hypothetical protein DVH24_026131 [Malus domestica]
Eriobotrya_japonica_newGene_6820	78	81	75	21	20	17	1.7551	1.51597	1.54341	0.254151	0.372023	0.300912	5.95e-07	-1.75449	down	[E]	Amino acid transport and metabolism	Molecular Function: zinc ion binding (GO:0008270);; Biological Process: methionine biosynthetic process (GO:0009086);; Biological Process: methylation (GO:0032259);; Molecular Function: betaine-homocysteine S-methyltransferase activity (GO:0047150);;	K00547|4.59e-238|pxb:103957203|K00547 homocysteine S-methyltransferase [EC:2.1.1.10] | (RefSeq) homocysteine S-methyltransferase 2	Cysteine and methionine metabolism (ko00270)	[E]	Amino acid transport and metabolism	Homocysteine S-methyltransferase	Homocysteine S-methyltransferase 2 OS=Arabidopsis thaliana OX=3702 GN=HMT-2 PE=1 SV=1	E	Amino acid transport and metabolism	PREDICTED: homocysteine S-methyltransferase 2 [Pyrus x bretschneideri]
Ej00059513	730	1011	765	250	158	223	8.48721	9.80468	8.13389	1.58753	1.51454	2.05804	5.09e-44	-1.73304	down	[L]	Replication, recombination and repair	Molecular Function: DNA binding (GO:0003677);; Molecular Function: DNA-directed DNA polymerase activity (GO:0003887);; Biological Process: DNA-dependent DNA replication (GO:0006261);; Molecular Function: 3'-5' exonuclease activity (GO:0008408);;	K02335|0.0e+00|pxb:103957954|K02335 DNA polymerase I [EC:2.7.7.7] | (RefSeq) DNA polymerase I B, chloroplastic/mitochondrial-like	DNA replication (ko03030);; Base excision repair (ko03410);; Nucleotide excision repair (ko03420);; Homologous recombination (ko03440)	[R]	General function prediction only	3'-5' exonuclease	DNA polymerase I A, chloroplastic/mitochondrial OS=Arabidopsis thaliana OX=3702 GN=POLIA PE=2 SV=1	L	Replication, recombination and repair	hypothetical protein DVH24_003424, partial [Malus domestica]
Ej00047467	84	80	88	29	20	17	1.24855	0.994668	1.20519	0.238276	0.244247	0.200199	4.17e-07	-1.7017	down	--	--	Molecular Function: zinc ion binding (GO:0008270);;	K22733|3.7e-118|cit:102612526|K22733 magnesium transporter | (RefSeq) uncharacterized protein LOC102612526	--	[R]	General function prediction only	PPR repeat family	Putative pentatricopeptide repeat-containing protein At5g09950 OS=Arabidopsis thaliana OX=3702 GN=PCMP-H35 PE=3 SV=1	S	Function unknown	hypothetical protein C1H46_012041 [Malus baccata]
Ej00005489	44	54	52	16	7	5	0.977288	1.00469	1.06744	0.188325	0.120695	0.078556	3.78e-06	-2.21622	down	--	--	Cellular Component: integral component of membrane (GO:0016021);;	--	--	[R]	General function prediction only	Leucine rich repeat	--	S	Function unknown	hypothetical protein C1H46_030713 [Malus baccata]
Ej00033692	200	316	230	111	72	56	5.26912	6.93787	5.53139	1.59421	1.5674	1.16232	6.13e-12	-1.39982	down	--	--	--	--	--	--	--	--	--	--	--	hypothetical protein DVH24_005567 [Malus domestica]
Ej00029711	150	137	92	39	37	32	4.15115	3.16185	2.32248	0.583527	0.834549	0.684185	1.52e-07	-1.55176	down	[Z]	Cytoskeleton	Molecular Function: ATP binding (GO:0005524);; Cellular Component: cytoplasm (GO:0005737);; Cellular Component: cytoskeleton (GO:0005856);;	K10355|2.5e-217|mdm:103424317|K10355 actin, other eukaryote | (RefSeq) actin	--	[Z]	Cytoskeleton	Actin	Actin OS=Gossypium hirsutum OX=3635 PE=3 SV=1	Z	Cytoskeleton	actin [Prunus persica]
Ej00023179	1310	1426	1350	704	469	495	25.0931	22.7986	23.6804	7.37726	7.42414	7.52949	2.3e-38	-1.05229	down	[L]	Replication, recombination and repair	Molecular Function: nucleic acid binding (GO:0003676);; Molecular Function: helicase activity (GO:0004386);; Molecular Function: ATP binding (GO:0005524);;	K14805|9.4e-242|mdm:103454574|K14805 ATP-dependent RNA helicase DDX24/MAK5 [EC:3.6.4.13] | (RefSeq) DEAD-box ATP-dependent RNA helicase 13-like	--	[A]	RNA processing and modification	DEAD/DEAH box helicase	DEAD-box ATP-dependent RNA helicase 13 OS=Arabidopsis thaliana OX=3702 GN=RH13 PE=2 SV=3	A	RNA processing and modification	DEAD-box ATP-dependent RNA helicase 13-like [Malus domestica]
Ej00005338	236	296	284	31	26	19	2.33385	2.44741	2.57315	0.167286	0.207806	0.14494	8.62e-40	-3.17656	down	[N]	Cell motility	Cellular Component: plasma membrane (GO:0005886);; Cellular Component: integral component of membrane (GO:0016021);; Molecular Function: cellulose synthase (UDP-forming) activity (GO:0016760);; Biological Process: cellulose biosynthetic process (GO:0030244);; Molecular Function: metal ion binding (GO:0046872);; Biological Process: cell wall organization (GO:0071555);;	K10999|0.0e+00|mdm:103412167|K10999 cellulose synthase A [EC:2.4.1.12] | (RefSeq) cellulose synthase A catalytic subunit 4 [UDP-forming]-like	--	--	--	Cellulose synthase	Cellulose synthase A catalytic subunit 4 [UDP-forming] OS=Arabidopsis thaliana OX=3702 GN=CESA4 PE=1 SV=1	G	Carbohydrate transport and metabolism	cellulose synthase A catalytic subunit 4 [UDP-forming]-like [Malus domestica]
Eriobotrya_japonica_newGene_6154	49	29	47	119	98	98	2.68322	1.33219	2.3388	3.58279	4.45503	4.27146	6.44e-08	1.5792	up	--	--	Biological Process: reproduction (GO:0000003);; Biological Process: protein polyubiquitination (GO:0000209);; Biological Process: eye development (GO:0001654);; Biological Process: cell fate determination (GO:0001709);; Biological Process: morphogenesis of an epithelium (GO:0002009);; Biological Process: epithelial cell development (GO:0002064);; Biological Process: columnar/cuboidal epithelial c…	--	--	--	--	--	--	O	Posttranslational modification, protein turnover, chaperones	uncharacterized protein LOC103422884 [Malus domestica]
Ej00091941	180	205	173	61	51	49	4.61883	4.37785	4.05383	0.856112	1.07703	0.998461	3.48e-12	-1.53655	down	[M]	Cell wall/membrane/envelope biogenesis	Molecular Function: protein serine/threonine kinase activity (GO:0004674);; Molecular Function: ATP binding (GO:0005524);;	K20716|1.5e-204|mdm:103429258|K20716 mitogen-activated protein kinase kinase kinase 17/18 | (RefSeq) mitogen-activated protein kinase kinase kinase 18-like	MAPK signaling pathway - plant (ko04016)	[T]	Signal transduction mechanisms	Protein kinase domain	Mitogen-activated protein kinase kinase kinase 18 OS=Arabidopsis thaliana OX=3702 GN=MAPKKK18 PE=1 SV=1	T	Signal transduction mechanisms	mitogen-activated protein kinase kinase kinase 18-like [Malus domestica]
Ej00064954	6383	7993	7165	52719	33450	35702	197.033	205.904	202.461	890.334	854.35	875.192	0	2.7405	up	--	--	Molecular Function: transcription factor activity, sequence-specific DNA binding (GO:0003700);;	--	--	--	--	bZIP transcription factor	bZIP transcription factor 50 OS=Oryza sativa subsp. japonica OX=39947 GN=BZIP50 PE=2 SV=1	L	Replication, recombination and repair	putative bZIP transcription 60 [Pyrus pyrifolia]
Ej00028529	267	263	234	97	62	87	36.1592	29.747	29.0759	7.20027	6.93732	9.37009	6.94e-13	-1.39079	down	--	--	Molecular Function: DNA binding (GO:0003677);; Cellular Component: nucleus (GO:0005634);;	K09422|1.2e-09|csat:104738656|K09422 transcription factor MYB, plant | (RefSeq) MYB-like transcription factor ETC1	--	--	--	Myb-like DNA-binding domain	MYB-like transcription factor ETC1 OS=Arabidopsis thaliana OX=3702 GN=ETC1 PE=2 SV=1	K	Transcription	transcription factor CPC-like [Malus domestica]
Eriobotrya_japonica_newGene_13744	583	743	819	261	168	129	15.923	17.9127	20.8307	3.82134	3.70128	2.79367	6.85e-32	-1.71373	down	--	--	Molecular Function: catalytic activity (GO:0003824);;	K09753|7.91e-32|fve:101302179|K09753 cinnamoyl-CoA reductase [EC:1.2.1.44] | (RefSeq) cinnamoyl-CoA reductase 1-like	Phenylpropanoid biosynthesis (ko00940)	[V]	Defense mechanisms	--	Cinnamoyl-CoA reductase 1 OS=Arabidopsis thaliana OX=3702 GN=CCR1 PE=1 SV=1	V	Defense mechanisms	cinnamoyl-CoA reductase 1-like [Malus domestica]
Ej00046207	916	1158	995	28	25	19	23.5503	24.8482	23.419	0.379861	0.515259	0.382992	4.96e-153	-5.16623	down	--	--	--	K06630|6.8e-11|soe:110789589|K06630 14-3-3 protein epsilon | (RefSeq) uncharacterized protein LOC110789589	--	--	--	Transcription factor regulating root and shoot growth via Pin3	Protein Brevis radix-like 4 OS=Arabidopsis thaliana OX=3702 GN=BRXL4 PE=2 SV=1	S	Function unknown	hypothetical protein DVH24_029490 [Malus domestica]
Ej00093057	63	75	51	11	17	8	1.09393	1.0971	0.809833	0.099224	0.232055	0.097739	1.41e-06	-2.10637	down	[H]	Coenzyme transport and metabolism	Molecular Function: methyltransferase activity (GO:0008168);; Cellular Component: integral component of membrane (GO:0016021);; Biological Process: methylation (GO:0032259);;	K16302|3.6e-138|spen:107017059|K16302 metal transporter CNNM | (RefSeq) DUF21 domain-containing protein At1g47330	--	--	--	Putative S-adenosyl-L-methionine-dependent methyltransferase	Probable methyltransferase PMT23 OS=Arabidopsis thaliana OX=3702 GN=At2g40280 PE=2 SV=2	S	Function unknown	PREDICTED: probable methyltransferase PMT23 [Pyrus x bretschneideri]
Ej00059049	703	790	738	2869	1842	2053	22.0731	20.7004	21.2307	49.3167	47.8799	51.2197	5.89e-172	1.84099	up	--	--	Biological Process: SCF-dependent proteasomal ubiquitin-dependent protein catabolic process (GO:0031146);;	--	--	--	--	--	--	S	Function unknown	hypothetical protein DVH24_020118 [Malus domestica]
Ej00037178	790	963	953	476	300	327	16.2299	16.5095	17.9263	5.3496	5.09742	5.32359	1.94e-26	-1.05527	down	--	--	Biological Process: protein glycosylation (GO:0006486);; Cellular Component: integral component of membrane (GO:0016021);; Molecular Function: transferase activity, transferring glycosyl groups (GO:0016757);;	K20888|8.4e-285|mdm:103401656|K20888 xyloglucan galactosyltransferase MUR3 [EC:2.4.1.-] | (RefSeq) probable xyloglucan galactosyltransferase GT17	--	[GMW]	Carbohydrate transport and metabolism;; Cell wall/membrane/envelope biogenesis;; Extracellular structures	Exostosin family	Probable xyloglucan galactosyltransferase GT17 OS=Arabidopsis thaliana OX=3702 GN=GT17 PE=2 SV=1	--	--	probable xyloglucan galactosyltransferase GT17 [Malus domestica]
Ej00032089	985	1411	1190	572	372	385	36.6782	43.8434	40.555	11.6338	11.4616	11.3849	2.57e-36	-1.18492	down	--	--	Molecular Function: transcription factor activity, sequence-specific DNA binding (GO:0003700);; Cellular Component: nucleus (GO:0005634);; Molecular Function: sequence-specific DNA binding (GO:0043565);;	K13425|1.3e-24|ini:109188607|K13425 WRKY transcription factor 22 | (RefSeq) WRKY transcription factor 22-like	MAPK signaling pathway - plant (ko04016);; Plant-pathogen interaction (ko04626)	--	--	WRKY DNA -binding domain	Probable WRKY transcription factor 11 OS=Arabidopsis thaliana OX=3702 GN=WRKY11 PE=2 SV=2	K	Transcription	PREDICTED: probable WRKY transcription factor 11 [Pyrus x bretschneideri]
Ej00054023	5087	6139	5098	24814	17245	17011	239.745	241.483	219.966	639.909	672.585	636.753	0	2.10335	up	[J]	Translation, ribosomal structure and biogenesis	Molecular Function: structural constituent of ribosome (GO:0003735);; Cellular Component: ribosome (GO:0005840);; Biological Process: translation (GO:0006412);;	K02866|9.1e-127|pxb:103946161|K02866 large subunit ribosomal protein L10e | (RefSeq) 60S ribosomal protein L10	Ribosome (ko03010)	[J]	Translation, ribosomal structure and biogenesis	Ribosomal protein L16p/L10e	60S ribosomal protein L10 OS=Euphorbia esula OX=3993 GN=RPL10 PE=2 SV=1	J	Translation, ribosomal structure and biogenesis	PREDICTED: 60S ribosomal protein L10 [Pyrus x bretschneideri]
Ej00031818	2539	3372	3022	338	254	194	32.2387	35.7339	35.1299	2.34745	2.66223	1.94913	3.77e-277	-3.25963	down	--	--	Cellular Component: integral component of membrane (GO:0016021);; Biological Process: transmembrane transport (GO:0055085);;	K04773|4.3e-12|mtr:MTR_5g082990|K04773 protease IV [EC:3.4.21.-] | (RefSeq) S49 protease IV family peptidase	--	[T]	Signal transduction mechanisms	OPT oligopeptide transporter protein	Oligopeptide transporter 3 OS=Arabidopsis thaliana OX=3702 GN=OPT3 PE=2 SV=3	T	Signal transduction mechanisms	hypothetical protein DVH24_033603 [Malus domestica]
Ej00039520	364	496	390	160	94	109	8.34333	9.49346	8.17566	1.99771	1.76742	1.9736	1e-24	-1.5419	down	[O]	Posttranslational modification, protein turnover, chaperones	Molecular Function: translation elongation factor activity (GO:0003746);;	K03233|2.8e-223|mdm:103402211|K03233 elongation factor 1-gamma | (RefSeq) elongation factor 1-gamma-like	--	[O]	Posttranslational modification, protein turnover, chaperones	Elongation factor 1 gamma, conserved domain	Elongation factor 1-gamma OS=Prunus avium OX=42229 PE=2 SV=1	--	--	hypothetical protein DVH24_016559 [Malus domestica]
Ej00047344	61	41	42	0	0	0	2.90832	1.60544	1.79492	0	0	0	1.45e-09	-7.77955	down	--	--	Molecular Function: metal ion binding (GO:0046872);;	K19720|4.7e-11|cvr:CHLNCDRAFT_142094|K19720 collagen type III alpha | (RefSeq) hypothetical protein	--	[R]	General function prediction only	Zn-finger in Ran binding protein and others	--	S	Function unknown	transcription initiation factor TFIID subunit 15-like [Malus domestica]
Ej00095960	147	260	261	776	480	534	5.32419	7.8818	8.68797	15.4695	14.4512	15.4351	8.09e-31	1.66834	up	--	--	--	K19042|8.1e-136|pxb:103946634|K19042 E3 ubiquitin-protein ligase BOI and related proteins [EC:2.3.2.27] | (RefSeq) probable BOI-related E3 ubiquitin-protein ligase 2	--	[O]	Posttranslational modification, protein turnover, chaperones	Zinc finger, C3HC4 type (RING finger)	Probable BOI-related E3 ubiquitin-protein ligase 3 OS=Arabidopsis thaliana OX=3702 GN=BRG3 PE=1 SV=1	O	Posttranslational modification, protein turnover, chaperones	PREDICTED: probable BOI-related E3 ubiquitin-protein ligase 2 [Pyrus x bretschneideri]
Ej00004215	102	113	98	14	11	6	1.46017	1.34459	1.27425	0.108125	0.12541	0.067393	4.07e-16	-3.09812	down	--	--	--	--	--	--	--	Domain of unknown function (DUF3527)	--	K	Transcription	hypothetical protein D8674_028986 [Pyrus ussuriensis x Pyrus communis]
Eriobotrya_japonica_newGene_3462	214	254	193	515	334	414	1.22809	1.0127	0.845099	1.64655	1.64486	2.10912	8.31e-19	1.18364	up	--	--	--	--	--	--	--	--	--	L	Replication, recombination and repair	hypothetical protein C1H46_044946 [Malus baccata]
Ej00079393	124	104	103	544	420	422	3.10484	2.17495	2.36779	7.47822	8.73437	8.41729	9.64e-51	2.31671	up	--	--	--	K19043|2.5e-202|pxb:103952715|K19043 E3 ubiquitin-protein ligase RHF [EC:2.3.2.27] | (RefSeq) E3 ubiquitin-protein ligase RHF2A-like	--	[O]	Posttranslational modification, protein turnover, chaperones	Ring finger domain	E3 ubiquitin-protein ligase RHF2A OS=Arabidopsis thaliana OX=3702 GN=RHF2A PE=2 SV=1	O	Posttranslational modification, protein turnover, chaperones	hypothetical protein C1H46_028161 [Malus baccata]
Ej00003164	7819	8677	7799	2012	1492	1646	140.584	130.204	128.366	19.7922	22.1876	23.5013	1.02e-245	-1.98335	down	[O]	Posttranslational modification, protein turnover, chaperones	Molecular Function: protein disulfide isomerase activity (GO:0003756);; Cellular Component: integral component of membrane (GO:0016021);; Biological Process: cell redox homeostasis (GO:0045454);;	K09580|2.3e-310|pxb:103956775|K09580 protein disulfide-isomerase A1 [EC:5.3.4.1] | (RefSeq) protein disulfide isomerase-like 1-4	Protein processing in endoplasmic reticulum (ko04141)	[O]	Posttranslational modification, protein turnover, chaperones	Thioredoxin	Protein disulfide isomerase-like 1-4 OS=Arabidopsis thaliana OX=3702 GN=PDIL1-4 PE=1 SV=1	O	Posttranslational modification, protein turnover, chaperones	hypothetical protein DVH24_038846 [Malus domestica]
Ej00072745	1323	1571	1553	697	512	458	49.5998	49.1671	53.2986	14.2933	15.8779	13.6249	1.74e-40	-1.16951	down	[O]	Posttranslational modification, protein turnover, chaperones	Cellular Component: mitochondrial inner membrane (GO:0005743);;	K17080|2.9e-146|pxb:103959670|K17080 prohibitin 1 | (RefSeq) prohibitin-3, mitochondrial	--	[O]	Posttranslational modification, protein turnover, chaperones	SPFH domain / Band 7 family	Prohibitin-3, mitochondrial OS=Arabidopsis thaliana OX=3702 GN=PHB3 PE=1 SV=1	O	Posttranslational modification, protein turnover, chaperones	hypothetical protein DVH24_037364 [Malus domestica]
Ej00005609	39	39	49	15	21	6	0.757476	0.63131	0.867303	0.153374	0.324614	0.091195	0.00756737	-1.32568	down	--	--	--	K15111|3.2e-29|spen:107015750|K15111 solute carrier family 25 (mitochondrial S-adenosylmethionine transporter), member 26 | (RefSeq) LOW QUALITY PROTEIN: protein MITOFERRINLIKE 1, chloroplastic	--	--	--	Plant organelle RNA recognition domain	Protein WHAT'S THIS FACTOR 1 homolog, chloroplastic OS=Arabidopsis thaliana OX=3702 GN=At4g01037 PE=3 SV=1	S	Function unknown	protein ROOT PRIMORDIUM DEFECTIVE 1-like [Pyrus ussuriensis x Pyrus communis]
Ej00048779	87	116	98	58	24	31	2.18126	2.40954	2.23898	0.783458	0.480199	0.607826	4.13e-05	-1.19894	down	--	--	Molecular Function: ubiquitin-protein transferase activity (GO:0004842);;	K10260|5.5e-16|csl:COCSUDRAFT_23114|K10260 F-box and WD-40 domain protein 7 | (RefSeq) WD40 repeat-like protein	Ubiquitin mediated proteolysis (ko04120)	--	--	U-box domain	U-box domain-containing protein 26 OS=Arabidopsis thaliana OX=3702 GN=PUB26 PE=2 SV=1	H	Coenzyme transport and metabolism	U-box domain-containing protein 26-like [Pyrus ussuriensis x Pyrus communis]
Ej00018882	57	57	38	0	0	0	0.884821	0.737683	0.533545	0	0	0	8.75e-10	-7.84063	down	[S]	Function unknown	Molecular Function: 2 iron, 2 sulfur cluster binding (GO:0051537);; Biological Process: oxidation-reduction process (GO:0055114);;	K12486|4.8e-14|han:110942573|K12486 stromal membrane-associated protein | (RefSeq) probable ADP-ribosylation factor GTPase-activating protein AGD5	Endocytosis (ko04144)	--	--	--	IQ domain-containing protein IQM2 OS=Arabidopsis thaliana OX=3702 GN=IQM2 PE=2 SV=1	S	Function unknown	IQ domain-containing protein IQM2-like [Malus domestica]
Eriobotrya_japonica_newGene_7728	102	79	110	146280	92143	99751	1.99794	0.999949	1.5603	1472.39	1429.6	1461	0	10.4079	up	--	--	--	K12447|4.25e-32|thj:104808371|K12447 UDP-sugar pyrophosphorylase [EC:2.7.7.64] | (RefSeq) uncharacterized protein LOC104808371	Pentose and glucuronate interconversions (ko00040);; Galactose metabolism (ko00052);; Ascorbate and aldarate metabolism (ko00053);; Amino sugar and nucleotide sugar metabolism (ko00520)	[R]	General function prediction only	Reverse transcriptase (RNA-dependent DNA polymerase)	Retrovirus-related Pol polyprotein from transposon RE1 OS=Arabidopsis thaliana OX=3702 GN=RE1 PE=2 SV=1	L	Replication, recombination and repair	hypothetical protein C1H46_001702 [Malus baccata]
Eriobotrya_japonica_newGene_4777	43	41	44	13	5	6	1.1142	0.877583	1.02513	0.176204	0.105767	0.111388	1.62e-05	-2.21251	down	--	--	Biological Process: signal transduction (GO:0007165);; Molecular Function: ADP binding (GO:0043531);;	K00695|3.70e-78|mtr:MTR_6g478030|K00695 sucrose synthase [EC:2.4.1.13] | (RefSeq) sucrose synthase	Starch and sucrose metabolism (ko00500)	--	--	TIR domain	Disease resistance protein RPV1 OS=Vitis rotundifolia OX=103349 GN=RPV1 PE=1 SV=1	T	Signal transduction mechanisms	hypothetical protein C1H46_030767 [Malus baccata]
Ej00046901	4821	5526	4988	55697	36414	39044	68.3505	65.3892	64.739	432.075	427.223	439.652	0	3.33806	up	[O]	Posttranslational modification, protein turnover, chaperones	Molecular Function: ATP binding (GO:0005524);; Cellular Component: integral component of membrane (GO:0016021);;	K09490|0.0e+00|mdm:103452588|K09490 endoplasmic reticulum chaperone BiP [EC:3.6.4.10] | (RefSeq) luminal-binding protein 5	Protein export (ko03060);; Protein processing in endoplasmic reticulum (ko04141)	[O]	Posttranslational modification, protein turnover, chaperones	Hsp70 protein	Luminal-binding protein 5 OS=Nicotiana tabacum OX=4097 GN=BIP5 PE=2 SV=1	O	Posttranslational modification, protein turnover, chaperones	luminal-binding protein 5 [Pyrus ussuriensis x Pyrus communis]
Ej00029675	92	93	67	33	23	22	1.16591	0.981934	0.773399	0.229567	0.233217	0.215797	1.03e-05	-1.45164	down	--	--	Molecular Function: zinc ion binding (GO:0008270);;	K22262|1.9e-153|qsu:112034235|K22262 WD repeat and FYVE domain-containing protein 3 | (RefSeq) protein SPIRRIG	--	[R]	General function prediction only	PPR repeat family	Pentatricopeptide repeat-containing protein At3g16610 OS=Arabidopsis thaliana OX=3702 GN=PCMP-E91 PE=2 SV=1	L	Replication, recombination and repair	pentatricopeptide repeat-containing protein At3g16610 [Malus domestica]
Ej00023750	320	354	398	105	74	67	6.32662	5.849	7.21179	1.13493	1.211	1.04126	7.53e-27	-1.88501	down	[I]	Lipid transport and metabolism	Molecular Function: acetyl-CoA carboxylase activity (GO:0003989);; Molecular Function: biotin carboxylase activity (GO:0004075);; Molecular Function: ATP binding (GO:0005524);; Biological Process: fatty acid biosynthetic process (GO:0006633);; Molecular Function: metal ion binding (GO:0046872);; Biological Process: malonyl-CoA biosynthetic process (GO:2001295);;	K01961|3.5e-302|pxb:103952198|K01961 acetyl-CoA carboxylase, biotin carboxylase subunit [EC:6.4.1.2 6.3.4.14] | (RefSeq) biotin carboxylase 1, chloroplastic	Fatty acid biosynthesis (ko00061);; Pyruvate metabolism (ko00620);; Propanoate metabolism (ko00640);; Carbon metabolism (ko01200);; Fatty acid metabolism (ko01212)	[IE]	Lipid transport and metabolism;; Amino acid transport and metabolism	Carbamoyl-phosphate synthase L chain, ATP binding domain	Biotin carboxylase 1, chloroplastic OS=Populus trichocarpa OX=3694 GN=POPTRDRAFT_831870 PE=2 SV=1	--	--	PREDICTED: biotin carboxylase 1, chloroplastic [Pyrus x bretschneideri]
Ej00031140	446	511	443	160	92	72	40.8775	39.0793	37.1816	8.00491	6.92429	5.18008	2.65e-32	-1.89017	down	--	--	Cellular Component: integral component of membrane (GO:0016021);;	--	--	--	--	--	Uncharacterized protein At5g65660 OS=Arabidopsis thaliana OX=3702 GN=At5g65660 PE=2 SV=1	--	--	uncharacterized protein At5g65660-like [Malus domestica]
Ej00078102	395	483	535	212	115	150	15.2333	15.5592	18.9052	4.47312	3.66342	4.57791	6.07e-19	-1.33488	down	--	--	Molecular Function: transcription factor activity, sequence-specific DNA binding (GO:0003700);; Cellular Component: nucleus (GO:0005634);; Molecular Function: sequence-specific DNA binding (GO:0043565);;	K13424|1.9e-25|lsv:111917576|K13424 WRKY transcription factor 33 | (RefSeq) probable WRKY transcription factor 26	MAPK signaling pathway - plant (ko04016);; Plant-pathogen interaction (ko04626)	--	--	WRKY DNA -binding domain	Probable WRKY transcription factor 13 OS=Arabidopsis thaliana OX=3702 GN=WRKY13 PE=1 SV=1	K	Transcription	probable WRKY transcription factor 13 [Malus domestica]
Ej00091314	1541	1772	1572	8035	5208	5781	17.4616	16.7609	16.3095	49.8346	48.8485	52.0417	0	2.20403	up	--	--	--	K15728|0.0e+00|mdm:103423408|K15728 phosphatidate phosphatase LPIN [EC:3.1.3.4] | (RefSeq) phosphatidate phosphatase PAH1-like	Glycerolipid metabolism (ko00561);; Glycerophospholipid metabolism (ko00564)	[NI]	Cell motility;; Lipid transport and metabolism	LNS2 (Lipin/Ned1/Smp2)	Phosphatidate phosphatase PAH1 OS=Arabidopsis thaliana OX=3702 GN=PAH1 PE=1 SV=1	--	--	hypothetical protein C1H46_030970 [Malus baccata]
Ej00046459	564	654	528	1996	1494	1454	52.6177	50.9979	45.1462	101.981	115.432	107.867	2.05e-100	1.75602	up	--	--	--	K00326|2.0e-10|ccav:112516820|K00326 cytochrome-b5 reductase [EC:1.6.2.2] | (RefSeq) NADH-cytochrome b5 reductase-like protein	Amino sugar and nucleotide sugar metabolism (ko00520)	--	--	Domain of unknown function (DUF4666)	MAPK kinase substrate protein At1g80180 OS=Arabidopsis thaliana OX=3702 GN=At1g80180 PE=1 SV=1	S	Function unknown	hypothetical protein D8674_040176 [Pyrus ussuriensis x Pyrus communis]
Ej00068469	287	393	419	36	43	28	14.7532	16.8961	19.7644	1.00741	1.81673	1.10783	1.69e-42	-3.09052	down	--	--	--	--	--	--	--	Domain of unknown function (DUF4228)	--	S	Function unknown	uncharacterized protein LOC103420322 [Malus domestica]
Ej00032201	653	751	688	14	2	5	6.48872	6.22822	6.25041	0.070754	0.014143	0.036587	9.28e-80	-6.40704	down	--	--	Cellular Component: cellular_component (GO:0005575);; Cellular Component: intracellular (GO:0005622);; Cellular Component: cell (GO:0005623);; Cellular Component: cytoplasm (GO:0005737);; Biological Process: transport (GO:0006810);; Biological Process: biological_process (GO:0008150);; Cellular Component: chloroplast (GO:0009507);; Cellular Component: plastid (GO:0009536);; Biological Process: va…	K03695|2.7e-11|vvi:100232966|K03695 ATP-dependent Clp protease ATP-binding subunit ClpB | (RefSeq) HSP101; heat shock protein 101	--	[O]	Posttranslational modification, protein turnover, chaperones	Clp amino terminal domain, pathogenicity island component	Protein SMAX1-LIKE 4 OS=Arabidopsis thaliana OX=3702 GN=SMXL4 PE=1 SV=1	O	Posttranslational modification, protein turnover, chaperones	hypothetical protein D8674_017495 [Pyrus ussuriensis x Pyrus communis]
Ej00039497	52	83	58	168	99	123	0.677767	0.90808	0.694681	1.21386	1.07476	1.29369	7.05e-08	1.2621	up	[T]	Signal transduction mechanisms	Molecular Function: protein kinase activity (GO:0004672);; Molecular Function: ATP binding (GO:0005524);; Cellular Component: integral component of membrane (GO:0016021);;	K13436|4.5e-59|ini:109161589|K13436 pto-interacting protein 1 [EC:2.7.11.1] | (RefSeq) PTI1-like tyrosine-protein kinase 2	Plant-pathogen interaction (ko04626)	[T]	Signal transduction mechanisms	Protein kinase domain	Serine/threonine-protein kinase-like protein CCR4 OS=Arabidopsis thaliana OX=3702 GN=CCR4 PE=1 SV=1	T	Signal transduction mechanisms	serine/threonine-protein kinase-like protein CCR4 [Malus domestica]
Ej00014879	543	658	587	1656	1039	1017	10.7951	10.9175	10.6818	18.0246	17.0881	16.0669	3.72e-55	1.28839	up	--	--	--	--	--	--	--	--	--	S	Function unknown	hypothetical protein DVH24_000792 [Malus domestica]
Ej00063545	1503	1925	1779	871	542	567	63.9249	68.3296	69.277	20.2555	19.0434	19.1373	1.87e-51	-1.1561	down	--	--	Biological Process: cytidine to uridine editing (GO:0016554);;	K00655|4.0e-67|sind:105166581|K00655 1-acyl-sn-glycerol-3-phosphate acyltransferase [EC:2.3.1.51] | (RefSeq) uncharacterized protein LOC105166581	Glycerolipid metabolism (ko00561);; Glycerophospholipid metabolism (ko00564)	--	--	--	Multiple organellar RNA editing factor 2, chloroplastic OS=Arabidopsis thaliana OX=3702 GN=MORF2 PE=1 SV=1	S	Function unknown	hypothetical protein DVH24_001910 [Malus domestica]
Ej00014087	37	60	47	29	3	7	0.50607	0.696047	0.600492	0.215129	0.023769	0.072733	0.000941632	-1.75162	down	--	--	Molecular Function: molecular_function (GO:0003674);; Molecular Function: nucleic acid binding (GO:0003676);; Molecular Function: RNA binding (GO:0003723);; Molecular Function: catalytic activity (GO:0003824);; Molecular Function: nuclease activity (GO:0004518);; Molecular Function: endonuclease activity (GO:0004519);; Molecular Function: binding (GO:0005488);; Cellular Component: cellular_compon…	K22733|2.3e-89|cit:102612526|K22733 magnesium transporter | (RefSeq) uncharacterized protein LOC102612526	--	[R]	General function prediction only	PPR repeat family	Pentatricopeptide repeat-containing protein At4g04370 OS=Arabidopsis thaliana OX=3702 GN=PCMP-E99 PE=3 SV=1	S	Function unknown	PREDICTED: pentatricopeptide repeat-containing protein At4g04370-like [Pyrus x bretschneideri]
Ej00024807	16	11	6	133	83	108	0.278345	0.162593	0.092757	1.2895	1.21937	1.52402	8.97e-22	3.53541	up	--	--	Cellular Component: integral component of membrane (GO:0016021);;	--	--	--	--	--	Uncharacterized membrane protein At3g27390 OS=Arabidopsis thaliana OX=3702 GN=At3g27390 PE=1 SV=2	S	Function unknown	PREDICTED: uncharacterized membrane protein At3g27390-like [Pyrus x bretschneideri]
Ej00000039	539	744	580	4	0	0	9.27289	10.6798	9.12981	0.031995	0	0	3.54e-31	-8.6205	down	--	--	Cellular Component: cellular_component (GO:0005575);; Cellular Component: intracellular (GO:0005622);; Cellular Component: cell (GO:0005623);; Cellular Component: nucleus (GO:0005634);; Cellular Component: cytoplasm (GO:0005737);; Cellular Component: cytosol (GO:0005829);; Cellular Component: plasma membrane (GO:0005886);; Cellular Component: membrane (GO:0016020);; Cellular Component: organelle …	K19996|1.2e-117|egu:105055685|K19996 phosphatidylinositol transfer protein SFH5 | (RefSeq) patellin-4	--	[I]	Lipid transport and metabolism	CRAL/TRIO domain	Patellin-4 OS=Arabidopsis thaliana OX=3702 GN=PATL4 PE=1 SV=2	I	Lipid transport and metabolism	hypothetical protein C1H46_002414 [Malus baccata]
Ej00042687	120	138	151	24	26	23	3.51875	3.39215	4.07045	0.383734	0.615718	0.518962	4.5e-14	-2.21938	down	--	--	--	--	--	--	--	--	--	--	--	PREDICTED: uncharacterized protein LOC103947482 [Pyrus x bretschneideri]
Ej00050815	25990	29045	26885	103997	66071	74359	123.12	114.832	116.59	269.534	258.974	279.738	0	1.81605	up	[E]	Amino acid transport and metabolism	Molecular Function: iron ion binding (GO:0005506);; Biological Process: glutamate biosynthetic process (GO:0006537);; Molecular Function: FMN binding (GO:0010181);; Molecular Function: glutamate synthase (NADH) activity (GO:0016040);; Molecular Function: flavin adenine dinucleotide binding (GO:0050660);; Molecular Function: 3 iron, 4 sulfur cluster binding (GO:0051538);;	K00264|0.0e+00|mdm:103443818|K00264 glutamate synthase (NADH) [EC:1.4.1.14] | (RefSeq) glutamate synthase [NADH], amyloplastic isoform X1	Alanine, aspartate and glutamate metabolism (ko00250);; Nitrogen metabolism (ko00910);; Biosynthesis of amino acids (ko01230)	[E]	Amino acid transport and metabolism	Glutamine amidotransferases class-II	Glutamate synthase [NADH], amyloplastic OS=Medicago sativa OX=3879 PE=1 SV=1	E	Amino acid transport and metabolism	glutamate synthase [NADH], amyloplastic isoform X1 [Malus domestica]
Ej00055941	59	52	35	3	0	4	1.85367	1.35735	1.00047	0.046759	0	0.089842	5.84e-09	-4.15578	down	[J]	Translation, ribosomal structure and biogenesis	--	--	--	--	--	Conserved hypothetical protein 95	--	L	Replication, recombination and repair	uncharacterized protein LOC103442309 [Malus domestica]
Ej00055217	402	494	431	38	34	20	8.11706	8.33859	7.96821	0.416526	0.566852	0.314944	8.64e-68	-3.60286	down	[G]	Carbohydrate transport and metabolism	Molecular Function: ATP binding (GO:0005524);; Biological Process: glycogen biosynthetic process (GO:0005978);; Molecular Function: glucose-1-phosphate adenylyltransferase activity (GO:0008878);; Cellular Component: chloroplast (GO:0009507);; Biological Process: starch biosynthetic process (GO:0019252);;	K00975|3.4e-294|mdm:103405088|K00975 glucose-1-phosphate adenylyltransferase [EC:2.7.7.27] | (RefSeq) glucose-1-phosphate adenylyltransferase small subunit, chloroplastic/amyloplastic	Starch and sucrose metabolism (ko00500);; Amino sugar and nucleotide sugar metabolism (ko00520)	[M]	Cell wall/membrane/envelope biogenesis	Nucleotidyl transferase	Glucose-1-phosphate adenylyltransferase small subunit 2, chloroplastic OS=Vicia faba OX=3906 GN=AGPP PE=2 SV=1	M	Cell wall/membrane/envelope biogenesis	glucose-1-phosphate adenylyltransferase small subunit, chloroplastic/amyloplastic [Malus domestica]
Ej00040971	141	177	146	645	409	384	1.99036	2.08343	1.87487	4.98104	4.77754	4.29734	1.44e-43	1.86721	up	--	--	Biological Process: lipid metabolic process (GO:0006629);; Molecular Function: phosphatidylcholine 1-acylhydrolase activity (GO:0008970);; Cellular Component: integral component of membrane (GO:0016021);;	--	--	--	--	Lipase (class 3)	Phospholipase A1 PLIP2, chloroplastic OS=Arabidopsis thaliana OX=3702 GN=PLIP2 PE=1 SV=1	T	Signal transduction mechanisms	PREDICTED: uncharacterized protein LOC103967158 isoform X1 [Pyrus x bretschneideri]
Ej00051197	98	146	150	10	10	0	2.27189	2.83441	3.19585	0.117821	0.178711	0	6.2e-06	-4.06176	down	--	--	Molecular Function: GTPase activity (GO:0003924);; Molecular Function: structural constituent of cytoskeleton (GO:0005200);; Molecular Function: GTP binding (GO:0005525);; Cellular Component: cytoplasm (GO:0005737);; Cellular Component: microtubule (GO:0005874);; Biological Process: microtubule-based process (GO:0007017);;	K07375|1.1e-264|pxb:103932202|K07375 tubulin beta | (RefSeq) tubulin beta-1 chain	Phagosome (ko04145)	[Z]	Cytoskeleton	Tubulin/FtsZ family, GTPase domain	Tubulin beta-1 chain OS=Lupinus albus OX=3870 GN=TUBB1 PE=3 SV=1	Z	Cytoskeleton	PREDICTED: tubulin beta-1 chain [Pyrus x bretschneideri]
Ej00062558	32	57	48	109	89	83	1.13533	1.6796	1.54907	2.11638	2.59952	2.31859	2.91e-06	1.30646	up	--	--	--	--	--	--	--	Protein of unknown function (DUF3110)	--	--	--	hypothetical protein C1H46_027048 [Malus baccata]
Ej00000677	101	135	165	34	18	35	1.27551	1.41486	1.90487	0.23017	0.182582	0.345593	1.14e-10	-1.95666	down	[V]	Defense mechanisms	Molecular Function: ATP binding (GO:0005524);; Cellular Component: integral component of membrane (GO:0016021);; Molecular Function: ATPase activity (GO:0016887);; Molecular Function: ATPase activity, coupled to transmembrane movement of substances (GO:0042626);;	K05658|0.0e+00|mdm:103446263|K05658 ATP-binding cassette, subfamily B (MDR/TAP), member 1 [EC:7.6.2.2] | (RefSeq) ABC transporter B family member 9-like	ABC transporters (ko02010)	[Q]	Secondary metabolites biosynthesis, transport and catabolism	ABC transporter transmembrane region	ABC transporter B family member 9 OS=Arabidopsis thaliana OX=3702 GN=ABCB9 PE=3 SV=2	Q	Secondary metabolites biosynthesis, transport and catabolism	hypothetical protein DVH24_017417 [Malus domestica]
Ej00069003	103	121	103	6	6	8	1.44735	1.42434	1.32231	0.040537	0.062008	0.079477	7.41e-19	-3.77246	down	[O]	Posttranslational modification, protein turnover, chaperones	Molecular Function: serine-type endopeptidase activity (GO:0004252);;	K15333|6.7e-65|nsy:104224633|K15333 tRNA guanosine-2'-O-methyltransferase [EC:2.1.1.34] | (RefSeq) uncharacterized protein LOC104224633	--	--	--	Subtilase family	Subtilisin-like protease SBT3 OS=Solanum lycopersicum OX=4081 GN=sbt3 PE=1 SV=1	O	Posttranslational modification, protein turnover, chaperones	subtilisin-like protease [Pyrus ussuriensis x Pyrus communis]
Ej00016921	7	20	13	146	79	110	0.464023	1.10358	0.810507	5.48791	4.47616	5.99434	3.16e-21	3.31299	up	--	--	Molecular Function: phospholipase A2 activity (GO:0004623);; Molecular Function: calcium ion binding (GO:0005509);; Cellular Component: extracellular region (GO:0005576);; Biological Process: phospholipid metabolic process (GO:0006644);; Biological Process: lipid catabolic process (GO:0016042);; Biological Process: arachidonic acid secretion (GO:0050482);;	K01047|3.3e-19|pda:103721392|K01047 secretory phospholipase A2 [EC:3.1.1.4] | (RefSeq) phospholipase A2 homolog 3-like	Glycerophospholipid metabolism (ko00564);; Ether lipid metabolism (ko00565);; Arachidonic acid metabolism (ko00590);; Linoleic acid metabolism (ko00591);; alpha-Linolenic acid metabolism (ko00592)	--	--	--	Probable phospholipase A2 homolog 1 OS=Oryza sativa subsp. japonica OX=39947 GN=PLA2-I PE=2 SV=1	T	Signal transduction mechanisms	probable phospholipase A2 homolog 1 [Malus domestica]
Ej00051328	89	127	138	40	32	35	1.42903	1.71594	2.04163	0.347363	0.424827	0.445363	2.8e-07	-1.46429	down	[G]	Carbohydrate transport and metabolism	Molecular Function: glycogen (starch) synthase activity (GO:0004373);; Cellular Component: amyloplast (GO:0009501);; Cellular Component: chloroplast (GO:0009507);; Biological Process: starch biosynthetic process (GO:0019252);;	K00703|0.0e+00|pxb:103943441|K00703 starch synthase [EC:2.4.1.21] | (RefSeq) starch synthase 1, chloroplastic/amyloplastic-like isoform X1	Starch and sucrose metabolism (ko00500)	--	--	Starch synthase catalytic domain	Starch synthase 1, chloroplastic/amyloplastic OS=Arabidopsis thaliana OX=3702 GN=SS1 PE=2 SV=1	G	Carbohydrate transport and metabolism	hypothetical protein C1H46_019846 [Malus baccata]
Ej00082702	667	792	791	2720	1867	1854	39.8728	39.5108	43.2667	88.9696	92.332	88.0349	1.18e-133	1.76141	up	--	--	Molecular Function: DNA binding (GO:0003677);; Molecular Function: zinc ion binding (GO:0008270);;	--	--	[R]	General function prediction only	A20-like zinc finger	Zinc finger A20 and AN1 domain-containing stress-associated protein 3 OS=Arabidopsis thaliana OX=3702 GN=SAP3 PE=2 SV=1	S	Function unknown	zinc finger A20 and AN1 domain-containing stress-associated protein 3-like [Malus domestica]
Ej00075473	416	593	455	12	24	35	10.1251	12.0637	10.1526	0.158722	0.480357	0.664577	5.17e-14	-4.00717	down	--		Molecular Function: protein serine/threonine kinase activity (GO:0004674);; Molecular Function: ATP binding (GO:0005524);;	K00924|1.5e-106|bna:106396925|K00924 kinase [EC:2.7.1.-] | (RefSeq) probable serine/threonine-protein kinase PBL1 isoform X1	--	[T]	Signal transduction mechanisms	Protein tyrosine and serine/threonine kinase	Probable serine/threonine-protein kinase PBL17 OS=Arabidopsis thaliana OX=3702 GN=PBL17 PE=1 SV=1	T	Signal transduction mechanisms	hypothetical protein DVH24_018728 [Malus domestica]
Ej00026880	1111	1587	1490	6748	4161	4111	50.7529	60.507	62.3278	168.682	157.322	149.17	5.54e-180	2.07862	up	--	--	Molecular Function: molecular_function (GO:0003674);; Molecular Function: transcription cofactor activity (GO:0003712);; Molecular Function: transcription corepressor activity (GO:0003714);; Cellular Component: cellular_component (GO:0005575);; Cellular Component: intracellular (GO:0005622);; Cellular Component: cell (GO:0005623);; Cellular Component: nucleus (GO:0005634);; Biological Process: re…	K13464|7.7e-97|mdm:103442657|K13464 jasmonate ZIM domain-containing protein | (RefSeq) protein TIFY 3B-like	Plant hormone signal transduction (ko04075)	--	--	tify domain	Protein TIFY 3B OS=Arabidopsis thaliana OX=3702 GN=TIFY3B PE=1 SV=1	S	Function unknown	jasmonate zim-domain protein [Eriobotrya japonica]
Eriobotrya_japonica_newGene_6537	21	47	21	60	45	44	1.08462	2.02577	0.980528	1.72149	1.92206	1.79667	0.00809593	1.02028	up	--	--	Cellular Component: extracellular region (GO:0005576);; Molecular Function: growth factor activity (GO:0008083);; Biological Process: cell proliferation (GO:0008283);;	--	--	--	--	Phytosulfokine precursor protein (PSK)	Phytosulfokines 3 OS=Arabidopsis thaliana OX=3702 GN=PSK3 PE=2 SV=2	S	Function unknown	phytosulfokines 3-like [Pyrus ussuriensis x Pyrus communis]
Ej00044221	6445	8055	7191	2739	1797	1812	88.0373	91.8315	89.9315	20.4702	20.3115	19.653	1.97e-223	-1.53062	down	[E]	Amino acid transport and metabolism	Molecular Function: 5-methyltetrahydropteroyltriglutamate-homocysteine S-methyltransferase activity (GO:0003871);; Molecular Function: zinc ion binding (GO:0008270);; Biological Process: methionine biosynthetic process (GO:0009086);; Biological Process: methylation (GO:0032259);;	K00549|0.0e+00|pxb:103944383|K00549 5-methyltetrahydropteroyltriglutamate--homocysteine methyltransferase [EC:2.1.1.14] | (RefSeq) 5-methyltetrahydropteroyltriglutamate-- homocysteine methyltransferase	Cysteine and methionine metabolism (ko00270);; Selenocompound metabolism (ko00450);; Biosynthesis of amino acids (ko01230)	[E]	Amino acid transport and metabolism	Cobalamin-independent synthase, Catalytic domain	5-methyltetrahydropteroyltriglutamate--homocysteine methyltransferase OS=Mesembryanthemum crystallinum OX=3544 GN=METE PE=2 SV=1	E	Amino acid transport and metabolism	PREDICTED: 5-methyltetrahydropteroyltriglutamate--homocysteine methyltransferase [Pyrus x bretschneideri]
Ej00055515	380	398	332	1458	1137	1149	17.0442	14.9062	13.6157	35.8023	42.2257	40.9779	7.64e-91	2.01198	up	--	--	Cellular Component: integral component of membrane (GO:0016021);;	--	--	--	--	--	Uncharacterized protein At5g19025 OS=Arabidopsis thaliana OX=3702 GN=At5g19025 PE=2 SV=3	S	Function unknown	uncharacterized protein At5g19025-like [Malus domestica]
Ej00027575	198	280	240	108	59	68	14.1757	16.7493	15.7099	4.20345	3.48755	3.85233	9.56e-13	-1.37552	down	[S]	Function unknown	--	--	--	--	--	Protein of unknown function (DUF952)	--	S	Function unknown	uncharacterized protein LOC103405939 [Malus domestica]
Ej00046724	1049	1271	1063	6811	4442	4706	49.4203	49.9981	45.8683	175.649	173.222	176.141	0	2.48088	up	[K]	Transcription	Molecular Function: GTPase activity (GO:0003924);; Molecular Function: GTP binding (GO:0005525);; Cellular Component: nucleus (GO:0005634);; Biological Process: nucleocytoplasmic transport (GO:0006913);; Biological Process: protein transport (GO:0015031);; Cellular Component: integral component of membrane (GO:0016021);;	K07936|1.3e-128|mdm:103424931|K07936 GTP-binding nuclear protein Ran | (RefSeq) GTP-binding nuclear protein Ran-3	Ribosome biogenesis in eukaryotes (ko03008);; RNA transport (ko03013)	[U]	Intracellular trafficking, secretion, and vesicular transport	Ras family	GTP-binding nuclear protein Ran-2 OS=Arabidopsis thaliana OX=3702 GN=RAN2 PE=1 SV=3	A	RNA processing and modification	GTP-binding nuclear protein Ran-3 [Malus domestica]
Ej00009863	538	632	547	1259	785	877	10.6814	10.4643	9.94318	13.677	12.8944	13.8147	2.37e-33	1.00588	up	[P]	Inorganic ion transport and metabolism	Cellular Component: integral component of membrane (GO:0016021);;	--	--	--	--	CorA-like Mg2+ transporter protein	--	P	Inorganic ion transport and metabolism	unnamed protein product [Prunus armeniaca]
Ej00004546	2471	2929	2840	851	592	561	43.2272	42.7664	45.4897	8.14638	8.55858	7.78656	2.53e-140	-1.79706	down	[R]	General function prediction only	Molecular Function: phosphoglycerate dehydrogenase activity (GO:0004617);; Biological Process: L-serine biosynthetic process (GO:0006564);; Molecular Function: NAD binding (GO:0051287);;	K00058|0.0e+00|mdm:103436439|K00058 D-3-phosphoglycerate dehydrogenase / 2-oxoglutarate reductase [EC:1.1.1.95 1.1.1.399] | (RefSeq) D-3-phosphoglycerate dehydrogenase 1, chloroplastic-like	Glycine, serine and threonine metabolism (ko00260);; Cysteine and methionine metabolism (ko00270);; Carbon metabolism (ko01200);; Biosynthesis of amino acids (ko01230)	[E]	Amino acid transport and metabolism	D-isomer specific 2-hydroxyacid dehydrogenase, NAD binding domain	D-3-phosphoglycerate dehydrogenase 1, chloroplastic OS=Arabidopsis thaliana OX=3702 GN=PGDH1 PE=1 SV=1	E	Amino acid transport and metabolism	hypothetical protein DVH24_021704, partial [Malus domestica]
Ej00078697	820	879	731	141	121	150	11.0747	9.90752	9.03567	1.03887	1.34695	1.6088	7.61e-60	-2.29521	down	--	--	Cellular Component: exocyst (GO:0000145);; Biological Process: exocytosis (GO:0006887);;	K19986|0.0e+00|pxb:103948003|K19986 exocyst complex component 8 | (RefSeq) exocyst complex component EXO84C-like	--	[U]	Intracellular trafficking, secretion, and vesicular transport	Exocyst component 84 C-terminal	Exocyst complex component EXO84C OS=Arabidopsis thaliana OX=3702 GN=EXO84C PE=2 SV=1	U	Intracellular trafficking, secretion, and vesicular transport	PREDICTED: exocyst complex component EXO84C-like [Pyrus x bretschneideri]
Ej00086482	378	380	411	23	0	4	10.0704	8.44878	10.0285	0.334647	0	0.069959	3.54e-06	-5.43468	down	--	--	--	--	--	--	--	Auxin canalisation	VAN3-binding protein OS=Arabidopsis thaliana OX=3702 GN=VAB PE=1 SV=1	T	Signal transduction mechanisms	hypothetical protein D8674_028698 [Pyrus ussuriensis x Pyrus communis]
Ej00058753	369	376	377	2396	1488	1657	6.23374	5.30374	5.82808	22.1547	20.8006	22.2346	2.12e-215	2.53882	up	--	--	--	K02433|6.4e-45|apro:F751_6020|K02433 aspartyl-tRNA(Asn)/glutamyl-tRNA(Gln) amidotransferase subunit A [EC:6.3.5.6 6.3.5.7] | (RefSeq) Glutamyl-tRNA(Gln) amidotransferase subunit A	Aminoacyl-tRNA biosynthesis (ko00970)	[I]	Lipid transport and metabolism	CRAL/TRIO domain	Phosphatidylinositol/phosphatidylcholine transfer protein SFH9 OS=Arabidopsis thaliana OX=3702 GN=SFH9 PE=2 SV=1	I	Lipid transport and metabolism	hypothetical protein DVH24_010395 [Malus domestica]
Ej00009326	123	150	141	20	35	15	2.26745	2.31459	2.37908	0.201919	0.529884	0.211041	2.96e-12	-2.27033	down	--	--	--	K01051|6.5e-12|var:108341535|K01051 pectinesterase [EC:3.1.1.11] | (RefSeq) probable pectinesterase/pectinesterase inhibitor 58	Pentose and glucuronate interconversions (ko00040)	[K]	Transcription	Myb/SANT-like DNA-binding domain	Trihelix transcription factor PTL OS=Arabidopsis thaliana OX=3702 GN=PTL PE=1 SV=1	K	Transcription	hypothetical protein DVH24_013675 [Malus domestica]
Ej00071277	657	830	675	246	184	165	37.5586	39.606	35.3085	7.6893	8.67478	7.49046	3.36e-42	-1.61098	down	--	--	--	--	--	--	--	--	--	S	Function unknown	hypothetical protein C1H46_037878 [Malus baccata]
Ej00062717	198	260	207	24	0	12	2.06507	2.2581	1.96831	0.132351	0	0.0923	0.000200756	-4.10414	down	[K]	Transcription	Molecular Function: DNA binding (GO:0003677);; Molecular Function: DNA-directed 5'-3' RNA polymerase activity (GO:0003899);; Biological Process: transcription, DNA-templated (GO:0006351);;	K10908|0.0e+00|pxb:103947300|K10908 DNA-directed RNA polymerase, mitochondrial [EC:2.7.7.6] | (RefSeq) DNA-directed RNA polymerase 1, mitochondrial-like	--	[KL]	Transcription;; Replication, recombination and repair	DNA-dependent RNA polymerase	DNA-directed RNA polymerase 1, mitochondrial OS=Nicotiana sylvestris OX=4096 GN=RPOT1 PE=2 SV=1	K	Transcription	PREDICTED: DNA-directed RNA polymerase 1, mitochondrial-like [Pyrus x bretschneideri]
Ej00062258	200	222	174	11	7	0	6.12836	5.68356	4.9017	0.173889	0.157042	0	9.94e-32	-4.82356	down	--	--	Cellular Component: host cell nucleus (GO:0042025);;	K18810|2.2e-172|mdm:103451925|K18810 cyclin D1/2/4, plant | (RefSeq) cyclin-D1-1-like	--	[D]	Cell cycle control, cell division, chromosome partitioning	Cyclin, N-terminal domain	Cyclin-D1-1 OS=Arabidopsis thaliana OX=3702 GN=CYCD1-1 PE=1 SV=3	D	Cell cycle control, cell division, chromosome partitioning	hypothetical protein C1H46_039167 [Malus baccata]
Ej00071606	319	381	303	1120	765	746	8.66851	8.63869	7.52703	16.6502	17.1909	16.0914	7.79e-62	1.63578	up	--	--	Molecular Function: protein serine/threonine phosphatase activity (GO:0004722);; Cellular Component: integral component of membrane (GO:0016021);; Molecular Function: metal ion binding (GO:0046872);;	K01102|1.2e-187|fve:101314129|K01102 pyruvate dehydrogenase phosphatase [EC:3.1.3.43] | (RefSeq) probable protein phosphatase 2C 38	--	[T]	Signal transduction mechanisms	Protein phosphatase 2C	Probable protein phosphatase 2C 38 OS=Arabidopsis thaliana OX=3702 GN=PP2C38 PE=1 SV=1	T	Signal transduction mechanisms	hypothetical protein C1H46_009518 [Malus baccata]
Eriobotrya_japonica_newGene_10468	3914	4692	3790	10802	6999	7632	62.1625	62.0344	55.0212	93.6262	91.7409	95.9919	3.06e-172	1.28058	up	--	--	Cellular Component: cellular_component (GO:0005575);; Cellular Component: intracellular (GO:0005622);; Cellular Component: cell (GO:0005623);; Cellular Component: nucleus (GO:0005634);; Biological Process: response to stress (GO:0006950);; Biological Process: biological_process (GO:0008150);; Biological Process: response to temperature stimulus (GO:0009266);; Biological Process: response to cold …	K18729|3.25e-14|gsl:Gasu_52160|K18729 protein angel | (RefSeq) calcium-binding EF hand family protein	--	[K]	Transcription	Endonuclease/Exonuclease/phosphatase family	Uncharacterized calcium-binding protein At1g02270 OS=Arabidopsis thaliana OX=3702 GN=At1g02270 PE=2 SV=2	K	Transcription	PREDICTED: uncharacterized calcium-binding protein At1g02270-like [Pyrus x bretschneideri]
Ej00054479	568	660	544	1382	996	1069	18.3174	17.7815	16.0578	24.4051	26.5988	27.4055	1.16e-45	1.21357	up	--	--	Molecular Function: chorismate mutase activity (GO:0004106);; Biological Process: aromatic amino acid family biosynthetic process (GO:0009073);; Biological Process: chorismate metabolic process (GO:0046417);;	K01850|1.5e-183|mdm:103404478|K01850 chorismate mutase [EC:5.4.99.5] | (RefSeq) chorismate mutase 1, chloroplastic	Phenylalanine, tyrosine and tryptophan biosynthesis (ko00400);; Biosynthesis of amino acids (ko01230)	[E]	Amino acid transport and metabolism	--	Chorismate mutase 1, chloroplastic OS=Arabidopsis thaliana OX=3702 GN=CM1 PE=1 SV=3	E	Amino acid transport and metabolism	chorismate mutase 1, chloroplastic [Malus domestica]
Ej00089116	1233	1342	1318	433	303	311	10.7852	9.79885	10.5558	2.0716	2.18906	2.15618	5.76e-73	-1.65182	down	[T]	Signal transduction mechanisms	Molecular Function: protein serine/threonine kinase activity (GO:0004674);; Molecular Function: ATP binding (GO:0005524);; Cellular Component: integral component of membrane (GO:0016021);;	K13415|7.2e-170|nnu:104605494|K13415 protein brassinosteroid insensitive 1 [EC:2.7.10.1 2.7.11.1] | (RefSeq) systemin receptor SR160-like	Plant hormone signal transduction (ko04075)	--	--	Leucine rich repeat	Receptor-like protein kinase BRI1-like 3 OS=Arabidopsis thaliana OX=3702 GN=BRL3 PE=1 SV=1	T	Signal transduction mechanisms	receptor-like protein kinase BRI1-like 3 [Pyrus ussuriensis x Pyrus communis]
Ej00013156	568	605	580	1523	939	1214	13.4418	11.9481	12.5603	19.7245	18.3895	22.818	3.48e-47	1.30968	up	--	--	--	K14495|6.2e-10|smo:SELMODRAFT_423923|K14495 F-box protein GID2 | (RefSeq) GID2a-1; hypothetical protein	Plant hormone signal transduction (ko04075)	--	--	--	F-box protein At2g27310 OS=Arabidopsis thaliana OX=3702 GN=At2g27310 PE=2 SV=1	S	Function unknown	probable F-box protein At2g36090 [Malus domestica]
Ej00009918	710	904	796	2111	1419	1573	15.7275	16.716	16.1506	25.5938	26.0147	27.685	2.18e-79	1.33147	up	--	--	Molecular Function: ATP transmembrane transporter activity (GO:0005347);; Cellular Component: integral component of membrane (GO:0016021);;	K15121|1.3e-167|mdm:103421527|K15121 solute carrier family 25, member 44 | (RefSeq) solute carrier family 25 member 44-like	--	[C]	Energy production and conversion	Mitochondrial carrier protein	Protein MITOFERRINLIKE 1, chloroplastic OS=Arabidopsis thaliana OX=3702 GN=MFL1 PE=2 SV=1	C	Energy production and conversion	solute carrier family 25 member 44 [Pyrus ussuriensis x Pyrus communis]
Ej00029462	511	606	405	107	33	64	4.60383	4.55666	3.34404	0.524586	0.241941	0.458403	4.8e-42	-2.69087	down	[L]	Replication, recombination and repair	Molecular Function: DNA binding (GO:0003677);; Molecular Function: DNA-directed DNA polymerase activity (GO:0003887);; Molecular Function: ATP binding (GO:0005524);; Biological Process: DNA replication (GO:0006260);; Cellular Component: DNA polymerase III complex (GO:0009360);;	K10755|8.4e-14|gsl:Gasu_03420|K10755 replication factor C subunit 2/4 | (RefSeq) replication factor C	DNA replication (ko03030);; Nucleotide excision repair (ko03420);; Mismatch repair (ko03430)	[L]	Replication, recombination and repair	DNA polymerase III, delta subunit	Protein STICHEL-like 3 OS=Arabidopsis thaliana OX=3702 GN=At4g18820 PE=3 SV=1	L	Replication, recombination and repair	hypothetical protein DVH24_011384 [Malus domestica]
Eriobotrya_japonica_newGene_12167	1174	1483	1317	407	299	289	23.9084	24.962	24.0733	4.44264	4.84838	4.43499	1.58e-82	-1.74752	down	--	--	Molecular Function: FAD binding (GO:0071949);;	--	--	--	--	--	--	C	Energy production and conversion	monooxygenase 1-like isoform X2 [Malus domestica]
Ej00038886	276	308	343	21	9	15	10.2476	9.55607	11.6695	0.422621	0.254538	0.4425	7.78e-50	-4.13384	down	--	--	Molecular Function: DNA binding (GO:0003677);; Cellular Component: nucleus (GO:0005634);; Biological Process: regulation of transcription, DNA-templated (GO:0006355);;	K00521|3.2e-20|cmos:111447866|K00521 ferric-chelate reductase [EC:1.16.1.7] | (RefSeq) ferric reduction oxidase 7, chloroplastic-like	--	--	--	No apical meristem (NAM) protein	NAC domain-containing protein 21/22 OS=Arabidopsis thaliana OX=3702 GN=NAC021 PE=1 SV=2	K	Transcription	hypothetical protein DVH24_010773 [Malus domestica]
Eriobotrya_japonica_newGene_2788	35	43	40	265	191	184	1.01168	1.04005	1.06121	4.24499	4.63082	4.26051	8.61e-35	2.68855	up	--	--	Cellular Component: integral component of membrane (GO:0016021);;	K23877|3.16e-39|bna:106355848|K23877 xyloglucan O-acetyltransferase | (RefSeq) protein ALTERED XYLOGLUCAN 4-like	--	--	--	GDSL/SGNH-like Acyl-Esterase family found in Pmr5 and Cas1p	Protein trichome birefringence-like 8 OS=Arabidopsis thaliana OX=3702 GN=TBL8 PE=2 SV=1	S	Function unknown	PREDICTED: protein trichome birefringence-like 8 [Pyrus x bretschneideri]
Ej00015200	167	150	131	318	219	255	7.57668	5.66448	5.42581	7.91405	8.2379	9.19202	2.93e-10	1.0664	up	--	--	Molecular Function: DNA binding (GO:0003677);;	K05857|6.1e-25|aip:107646178|K05857 phosphatidylinositol phospholipase C, delta [EC:3.1.4.11] | (RefSeq) LOW QUALITY PROTEIN: phosphoinositide phospholipase C 8	Inositol phosphate metabolism (ko00562);; Phosphatidylinositol signaling system (ko04070)	--	--	NUMOD3 motif	--	S	Function unknown	hypothetical protein C1H46_005712 [Malus baccata]
Eriobotrya_japonica_newGene_4457	167	140	110	70	39	45	7.42024	5.17801	4.44343	1.6891	1.4114	1.58859	3.96e-06	-1.21717	down	--	--	Cellular Component: integral component of membrane (GO:0016021);;	--	--	--	--	EXPERA (EXPanded EBP superfamily)	--	S	Function unknown	sigma intracellular receptor 2-like [Malus domestica]
Eriobotrya_japonica_newGene_10160	1405	1686	1475	830	476	618	20.3023	20.2781	19.3104	6.97184	5.96601	7.21105	2.24e-35	-1.00857	down	--	--	--	K14782|9.22e-48|mdm:103426878|K14782 protein AATF/BFR2 | (RefSeq) protein AATF-like	--	[KU]	Transcription;; Intracellular trafficking, secretion, and vesicular transport	Apoptosis antagonizing transcription factor	--	--	--	hypothetical protein C1H46_005338 [Malus baccata]
Ej00006432	33	58	43	3	3	7	0.712683	1.05774	0.856341	0.034231	0.03651	0.116169	2.83e-07	-3.075	down	--	--	Molecular Function: protein binding (GO:0005515);;	--	--	--	--	IQ calmodulin-binding motif	Protein IQ-DOMAIN 1 OS=Arabidopsis thaliana OX=3702 GN=IQD1 PE=1 SV=1	S	Function unknown	PREDICTED: protein IQ-DOMAIN 1-like [Pyrus x bretschneideri]
Ej00042063	1565	2183	2123	2	0	5	35.0476	40.8136	43.5463	0.02305	0	0.081857	1.11e-64	-9.46555	down	--	--	Molecular Function: aspartic-type endopeptidase activity (GO:0004190);;	K22683|2.6e-46|bvg:104882986|K22683 aspartyl protease family protein [EC:3.4.23.-] | (RefSeq) aspartyl protease family protein 2	--	[O]	Posttranslational modification, protein turnover, chaperones	Xylanase inhibitor N-terminal	Aspartyl protease AED3 OS=Arabidopsis thaliana OX=3702 GN=AED3 PE=1 SV=1	O	Posttranslational modification, protein turnover, chaperones	protein ASPARTIC PROTEASE IN GUARD CELL 2-like [Pyrus ussuriensis x Pyrus communis]
Ej00011182	108	105	86	30	32	30	1.29315	1.04269	0.934665	0.195449	0.311429	0.285259	3.77e-06	-1.43005	down	--	--	Molecular Function: molecular_function (GO:0003674);; Molecular Function: nucleic acid binding (GO:0003676);; Molecular Function: RNA binding (GO:0003723);; Molecular Function: catalytic activity (GO:0003824);; Molecular Function: nuclease activity (GO:0004518);; Molecular Function: endonuclease activity (GO:0004519);; Molecular Function: binding (GO:0005488);; Cellular Component: cellular_compon…	K17964|4.8e-06|sot:102582022|K17964 leucine-rich PPR motif-containing protein, mitochondrial | (RefSeq) pentatricopeptide repeat-containing protein At5g61990, mitochondrial	--	[R]	General function prediction only	PPR repeat family	Pentatricopeptide repeat-containing protein At1g05670, mitochondrial OS=Arabidopsis thaliana OX=3702 GN=At1g05670 PE=2 SV=1	O	Posttranslational modification, protein turnover, chaperones	pentatricopeptide repeat-containing protein [Pyrus ussuriensis x Pyrus communis]
Ej00002061	69	67	66	24	6	20	9.99274	8.06732	8.71501	1.86599	0.646183	2.19684	8.45e-06	-1.80461	down	--	--	--	--	--	--	--	--	--	--	--	hypothetical protein C1H46_009684 [Malus baccata]
Ej00031303	301	349	319	935	663	737	15.7421	15.21	15.278	26.7402	28.6872	30.5836	2.5e-50	1.52121	up	--	--	Molecular Function: zinc ion binding (GO:0008270);; Cellular Component: integral component of membrane (GO:0016021);;	--	--	--	--	--	--	S	Function unknown	hypothetical protein C1H46_020456 [Malus baccata]
Ej00002848	91	158	118	46	47	40	2.84043	4.12012	3.38134	0.788347	1.2063	0.995903	2.37e-05	-1.17792	down	--	--	Cellular Component: integral component of membrane (GO:0016021);; Molecular Function: protein-cysteine S-palmitoyltransferase activity (GO:0019706);;	K20032|2.2e-177|mdm:103421159|K20032 palmitoyltransferase ZDHHC13/17 [EC:2.3.1.225] | (RefSeq) probable protein S-acyltransferase 23	--	[R]	General function prediction only	DHHC palmitoyltransferase	--	S	Function unknown	hypothetical protein C1H46_011152 [Malus baccata]
Ej00084967	1759	2073	1847	725	417	496	41.3554	40.6726	39.7535	9.3184	8.09777	9.26008	6.68e-95	-1.55881	down	--	--	--	--	--	--	--	Protein of unknown function (DUF1005)	--	S	Function unknown	uncharacterized protein LOC114826623 [Malus domestica]
Ej00032540	4977	5894	5080	2654	1721	1855	186.64	184.475	174.405	54.4443	53.3854	55.2439	2.64e-121	-1.11421	down	--	--	Molecular Function: structural constituent of ribosome (GO:0003735);; Cellular Component: ribosome (GO:0005840);; Biological Process: translation (GO:0006412);;	K02934|4.3e-126|pxb:103945833|K02934 large subunit ribosomal protein L6e | (RefSeq) 60S ribosomal protein L6-1-like	Ribosome (ko03010)	[J]	Translation, ribosomal structure and biogenesis	Ribosomal protein L6e	60S ribosomal protein L6-1 OS=Arabidopsis thaliana OX=3702 GN=RPL6A PE=2 SV=1	J	Translation, ribosomal structure and biogenesis	PREDICTED: 60S ribosomal protein L6-1-like [Pyrus x bretschneideri]
Ej00052538	82	101	103	28	8	13	1.48724	1.53859	1.71388	0.273783	0.114942	0.186872	9.07e-11	-2.34504	down	[CO]	Energy production and conversion;; Posttranslational modification, protein turnover, chaperones	Cellular Component: integral component of membrane (GO:0016021);;	K07399|6.9e-304|mdm:103425764|K07399 cytochrome c biogenesis protein | (RefSeq) cytochrome c biogenesis protein CCS1, chloroplastic	--	--	--	ResB-like family	Cytochrome c biogenesis protein CCS1, chloroplastic OS=Arabidopsis thaliana OX=3702 GN=CCS1 PE=1 SV=1	O	Posttranslational modification, protein turnover, chaperones	hypothetical protein C1H46_037742 [Malus baccata]
Ej00080842	338	411	339	33	25	23	4.27858	4.34249	3.9238	0.226132	0.254375	0.224566	3.98e-57	-3.50079	down	[E]	Amino acid transport and metabolism	Molecular Function: serine-type endopeptidase activity (GO:0004252);;	K01303|0.0e+00|pxb:103929772|K01303 acylaminoacyl-peptidase [EC:3.4.19.1] | (RefSeq) acylamino-acid-releasing enzyme-like isoform X1	--	[O]	Posttranslational modification, protein turnover, chaperones	Prolyl oligopeptidase family	Acylamino-acid-releasing enzyme OS=Arabidopsis thaliana OX=3702 GN=AARE PE=1 SV=1	O	Posttranslational modification, protein turnover, chaperones	hypothetical protein C1H46_024077 [Malus baccata]
Ej00025642	26	28	32	88	60	50	0.783232	0.7159	0.90575	1.48718	1.52924	1.23306	1.56e-05	1.43637	up	--	--	Molecular Function: single-stranded DNA binding (GO:0003697);; Molecular Function: peptidyl-prolyl cis-trans isomerase activity (GO:0003755);;	K03768|1.9e-168|mdm:114820844|K03768 peptidyl-prolyl cis-trans isomerase B (cyclophilin B) [EC:5.2.1.8] | (RefSeq) peptidyl-prolyl cis-trans isomerase CYP26-2, chloroplastic	--	[O]	Posttranslational modification, protein turnover, chaperones	Cyclophilin type peptidyl-prolyl cis-trans isomerase/CLD	Peptidyl-prolyl cis-trans isomerase CYP26-2, chloroplastic OS=Arabidopsis thaliana OX=3702 GN=CYP26-2 PE=2 SV=1	O	Posttranslational modification, protein turnover, chaperones	hypothetical protein DVH24_023644 [Malus domestica]
Ej00022456	192893	305441	307157	61086	44945	39487	4303.94	5687.88	6274.03	745.692	829.742	699.666	1.68e-31	-2.21127	down	--	--	--	--	--	--	--	Extensin-like region	--	--	--	PREDICTED: extensin-3-like [Pyrus x bretschneideri]
Ej00010702	201	221	228	91	73	58	6.12394	5.62896	6.36525	1.52215	1.8353	1.39946	1.15e-10	-1.30346	down	--	--	Biological Process: mitotic sister chromatid segregation (GO:0000070);; Biological Process: cell cycle checkpoint (GO:0000075);; Cellular Component: ubiquitin ligase complex (GO:0000151);; Biological Process: mitotic cell cycle (GO:0000278);; Biological Process: nuclear division (GO:0000280);; Cellular Component: chromosome, centromeric region (GO:0000775);; Cellular Component: kinetochore (GO:00…	K02180|1.9e-200|pxb:103938797|K02180 cell cycle arrest protein BUB3 | (RefSeq) mitotic checkpoint protein BUB3.2	--	[D]	Cell cycle control, cell division, chromosome partitioning	WD domain, G-beta repeat	Mitotic checkpoint protein BUB3.2 OS=Arabidopsis thaliana OX=3702 GN=BUB3.2 PE=2 SV=1	D	Cell cycle control, cell division, chromosome partitioning	PREDICTED: mitotic checkpoint protein BUB3.2 [Pyrus x bretschneideri]
Ej00048491	32	34	36	86	32	70	1.1199	0.973325	1.1439	1.65067	0.928638	1.93734	0.00199356	1.09762	up	--	--	--	--	--	--	--	Myb/SANT-like DNA-binding domain	--	S	Function unknown	hypothetical protein D8674_004645 [Pyrus ussuriensis x Pyrus communis]
Ej00010621	72	105	80	4	3	7	2.9042	3.58103	2.96929	0.083642	0.070188	0.221178	5.69e-15	-3.93214	down	--	--	Molecular Function: DNA binding (GO:0003677);; Cellular Component: nucleus (GO:0005634);;	K09422|5.2e-150|pxb:103965608|K09422 transcription factor MYB, plant | (RefSeq) myb-related protein 308-like	--	[K]	Transcription	Myb-like DNA-binding domain	Myb-related protein 308 OS=Antirrhinum majus OX=4151 GN=MYB308 PE=2 SV=1	--	--	myb-related protein 308-like [Pyrus ussuriensis x Pyrus communis]
Ej00056205	93	147	92	47	37	42	3.81579	5.05264	3.47046	1.05166	1.25942	1.36468	6.61e-05	-1.1253	down	--	--	Cellular Component: integral component of membrane (GO:0016021);;	--	--	[R]	General function prediction only	--	--	S	Function unknown	uncharacterized protein LOC103403379 [Malus domestica]
Ej00000024	1053	1137	1089	4124	2565	2891	18.9279	17.0588	17.9216	40.5664	38.1517	41.279	4.06e-192	1.78297	up	[T]	Signal transduction mechanisms	Molecular Function: protein serine/threonine kinase activity (GO:0004674);; Molecular Function: ATP binding (GO:0005524);;	K08790|0.0e+00|pxb:103945079|K08790 serine/threonine kinase 38 [EC:2.7.11.1] | (RefSeq) serine/threonine-protein kinase tricorner-like	--	[R]	General function prediction only	Protein kinase domain	Probable serine/threonine protein kinase IRE4 OS=Arabidopsis thaliana OX=3702 GN=IRE4 PE=2 SV=1	T	Signal transduction mechanisms	hypothetical protein C1H46_002404 [Malus baccata]
Eriobotrya_japonica_newGene_5885	67	78	44	8	7	0	1.27144	1.23093	0.767381	0.075359	0.109643	0	8.33e-10	-3.42363	down	--	--	--	--	--	--	--	--	--	L	Replication, recombination and repair	hypothetical protein CK203_062006 [Vitis vinifera]
Ej00071564	1108	1165	925	50	47	56	40.7928	35.8236	31.1795	0.996596	1.41443	1.6287	1.36e-141	-4.12972	down	[G]	Carbohydrate transport and metabolism	Molecular Function: channel activity (GO:0015267);; Cellular Component: integral component of membrane (GO:0016021);;	K09872|4.2e-153|pxb:103936639|K09872 aquaporin PIP | (RefSeq) probable aquaporin PIP2-5 isoform X1	--	[G]	Carbohydrate transport and metabolism	Major intrinsic protein	Probable aquaporin PIP2-5 OS=Arabidopsis thaliana OX=3702 GN=PIP2-5 PE=1 SV=1	G	Carbohydrate transport and metabolism	PREDICTED: probable aquaporin PIP2-5 isoform X1 [Pyrus x bretschneideri]
Ej00036421	140	157	128	39	34	45	4.15663	3.88793	3.47168	0.633633	0.8277	1.04585	2.23e-09	-1.57936	down	--	--	Biological Process: reproduction (GO:0000003);; Cellular Component: histone acetyltransferase complex (GO:0000123);; Biological Process: developmental process involved in reproduction (GO:0003006);; Molecular Function: molecular_function (GO:0003674);; Molecular Function: binding (GO:0005488);; Molecular Function: protein binding (GO:0005515);; Cellular Component: cellular_component (GO:0005575);…	K14963|5.8e-51|mdm:114822021|K14963 COMPASS component SWD3 | (RefSeq) COMPASS-like H3K4 histone methylase component WDR5A	--	[R]	General function prediction only	WD domain, G-beta repeat	COMPASS-like H3K4 histone methylase component WDR5A OS=Arabidopsis thaliana OX=3702 GN=WDR5A PE=1 SV=1	S	Function unknown	COMPASS-like H3K4 histone methylase component WDR5A [Malus domestica]
Ej00062462	465	540	565	2313	1491	1701	9.22183	8.94193	10.2546	25.1242	24.4827	26.8157	6.34e-148	2.05226	up	--	--	Molecular Function: UDP-glucose 6-dehydrogenase activity (GO:0003979);; Molecular Function: NAD binding (GO:0051287);;	K02470|5.0e-22|bna:106372518|K02470 DNA gyrase subunit B [EC:5.6.2.2] | (RefSeq) DNA gyrase subunit B-like isoform X2	--	--	--	--	AT-rich interactive domain-containing protein 2 OS=Arabidopsis thaliana OX=3702 GN=ARID2 PE=1 SV=1	S	Function unknown	PREDICTED: uncharacterized protein LOC103947237 isoform X1 [Pyrus x bretschneideri]
Ej00074127	30	25	32	264	142	173	1.10075	0.767305	1.04816	5.31154	4.30813	5.0484	1.02e-32	2.95432	up	--	--	--	K07904|1.2e-06|crb:17879594|K07904 Ras-related protein Rab-11A | (RefSeq) LOW QUALITY PROTEIN: ras and EF-hand domain-containing protein	Endocytosis (ko04144)	--	--	Protein of unknown function (DUF1645)	--	S	Function unknown	hypothetical protein D8674_018270 [Pyrus ussuriensis x Pyrus communis]
Eriobotrya_japonica_newGene_8814	51	71	47	18	17	24	0.837281	0.980493	0.707789	0.163351	0.221161	0.312608	0.0020888	-1.23064	down	[R]	General function prediction only	Molecular Function: copper ion binding (GO:0005507);; Biological Process: lignin catabolic process (GO:0046274);; Cellular Component: apoplast (GO:0048046);; Molecular Function: hydroquinone:oxygen oxidoreductase activity (GO:0052716);;	K05909|0.0|mdm:103443908|K05909 laccase [EC:1.10.3.2] | (RefSeq) putative laccase-9	--	[Q]	Secondary metabolites biosynthesis, transport and catabolism	Multicopper oxidase	Putative laccase-9 OS=Oryza sativa subsp. japonica OX=39947 GN=LAC9 PE=3 SV=1	Q	Secondary metabolites biosynthesis, transport and catabolism	laccase-9 [Pyrus ussuriensis x Pyrus communis]
Ej00081465	446	572	525	1476	953	1047	12.8749	13.788	13.8732	23.3356	22.7876	24.0273	2.08e-65	1.41567	up	--	--	Biological Process: regulation of cellular response to heat (GO:1900034);;	--	--	--	--	--	Protein HEAT INTOLERANT 4 OS=Arabidopsis thaliana OX=3702 GN=HIT4 PE=1 SV=1	--	--	PREDICTED: uncharacterized protein LOC103950048 [Pyrus x bretschneideri]
Ej00095753	662	749	612	3307	2331	2223	96.1059	90.8034	81.3224	262.941	280.234	256.545	5.56e-202	2.20415	up	--	--	Molecular Function: zinc ion binding (GO:0008270);;	K02995|2.0e-11|mtr:MTR_8g012330|K02995 small subunit ribosomal protein S8e | (RefSeq) 40S ribosomal protein S8	Ribosome (ko03010)	--	--	Plant PEC family metallothionein	Metallothionein-like protein 4B OS=Arabidopsis thaliana OX=3702 GN=MT4B PE=2 SV=2	S	Function unknown	metallothionein-like protein 4B [Malus domestica]
Eriobotrya_japonica_newGene_5717	1430	1609	1446	3474	2173	2808	26.2125	24.5649	24.1562	34.6969	32.8154	40.8857	1.82e-60	1.15969	up	--	--	Cellular Component: integral component of membrane (GO:0016021);;	--	--	[DKT]	Cell cycle control, cell division, chromosome partitioning;; Transcription;; Signal transduction mechanisms	LEM3 (ligand-effect modulator 3) family / CDC50 family	ALA-interacting subunit 3 OS=Arabidopsis thaliana OX=3702 GN=ALIS3 PE=1 SV=1	--	--	PREDICTED: ALA-interacting subunit 3-like [Pyrus x bretschneideri]
Eriobotrya_japonica_newGene_5681	736	801	731	2653	1566	1876	2.90769	2.92579	3.79851	5.99791	4.71577	5.78334	9.4e-116	1.65987	up	--	--	--	K10640|5.58e-26|mdm:114823266|K10640 E3 ubiquitin-protein ligase RNF25 [EC:2.3.2.27] | (RefSeq) LOW QUALITY PROTEIN: uncharacterized protein LOC114823266	--	[R]	General function prediction only	Retrotransposon gag protein	--	L	Replication, recombination and repair	uncharacterized protein LOC103426874 [Malus domestica]
Ej00085696	68	71	82	536	328	255	4.07599	3.56039	4.47635	17.6361	16.3142	12.1373	5.27e-42	2.55642	up	--	--	Molecular Function: transcription factor activity, sequence-specific DNA binding (GO:0003700);; Cellular Component: nucleus (GO:0005634);; Molecular Function: sequence-specific DNA binding (GO:0043565);;	K12835|1.4e-10|cmax:111493042|K12835 ATP-dependent RNA helicase DDX42 [EC:3.6.4.13] | (RefSeq) DEAD-box ATP-dependent RNA helicase 24 isoform X1	Spliceosome (ko03040)	--	--	WRKY DNA -binding domain	Probable WRKY transcription factor 75 OS=Arabidopsis thaliana OX=3702 GN=WRKY75 PE=1 SV=1	K	Transcription	WRKY75 [Malus baccata]
Eriobotrya_japonica_newGene_830	43	63	55	23	20	12	0.727068	0.890642	0.84188	0.204809	0.280091	0.156762	0.00137644	-1.29373	down	[O]	Posttranslational modification, protein turnover, chaperones	Molecular Function: ATP binding (GO:0005524);;	K03283|0.0|pxb:103935315|K03283 heat shock 70kDa protein 1/2/6/8 | (RefSeq) heat shock cognate 70 kDa protein-like	Spliceosome (ko03040);; Protein processing in endoplasmic reticulum (ko04141);; Endocytosis (ko04144)	[O]	Posttranslational modification, protein turnover, chaperones	Hsp70 protein	Heat shock cognate 70 kDa protein OS=Petunia hybrida OX=4102 GN=HSP70 PE=2 SV=1	O	Posttranslational modification, protein turnover, chaperones	PREDICTED: heat shock cognate 70 kDa protein-like [Pyrus x bretschneideri]
Eriobotrya_japonica_newGene_11048	100	138	99	35	11	11	3.77384	4.4411	3.41225	0.671976	0.299288	0.303994	8.15e-12	-2.36797	down	--	--	Biological Process: mRNA splicing, via spliceosome (GO:0000398);; Cellular Component: U12-type spliceosomal complex (GO:0005689);;	K13153|6.75e-41|mdm:103440223|K13153 U11/U12 small nuclear ribonucleoprotein 25 kDa protein | (RefSeq) U11/U12 small nuclear ribonucleoprotein 25 kDa protein	--	--	--	--	U11/U12 small nuclear ribonucleoprotein 25 kDa protein OS=Arabidopsis thaliana OX=3702 GN=SNRNP25 PE=2 SV=1	O	Posttranslational modification, protein turnover, chaperones	U11/U12 small nuclear ribonucleoprotein 25 kDa protein [Pyrus ussuriensis x Pyrus communis]
Ej00000970	365	378	322	116	82	67	5.69108	4.91788	4.59185	0.989064	1.04962	0.820113	1.24e-24	-1.7705	down	--	--	Cellular Component: integral component of membrane (GO:0016021);;	--	--	--	--	--	--	--	--	uncharacterized protein LOC103446431 [Malus domestica]
Ej00016573	1374	1731	1427	5247	3415	3515	31.115	32.7141	29.571	65.0129	63.9984	63.2103	1.83e-212	1.66853	up	--	--	Cellular Component: integral component of membrane (GO:0016021);;	K19476|5.3e-20|cic:CICLE_v10026997mg|K19476 vacuolar protein sorting-associated protein IST1 | (RefSeq) hypothetical protein	Endocytosis (ko04144)	[E]	Amino acid transport and metabolism	Transmembrane amino acid transporter protein	Lysine histidine transporter 1 OS=Arabidopsis thaliana OX=3702 GN=LHT1 PE=1 SV=1	E	Amino acid transport and metabolism	hypothetical protein C1H46_014848 [Malus baccata]
Ej00071775	574	606	623	308	192	197	17.0029	14.9826	16.9047	4.98854	4.70308	4.62943	5.01e-21	-1.13942	down	[CR]	Energy production and conversion;; General function prediction only	Molecular Function: zinc ion binding (GO:0008270);; Molecular Function: oxidoreductase activity (GO:0016491);;	K00344|3.5e-189|mdm:114826140|K00344 NADPH:quinone reductase [EC:1.6.5.5] | (RefSeq) quinone oxidoreductase-like protein 2 homolog	--	[CR]	Energy production and conversion;; General function prediction only	Zinc-binding dehydrogenase	--	C	Energy production and conversion	quinone oxidoreductase-like protein 2 homolog [Malus domestica]
Eriobotrya_japonica_newGene_10846	712	834	865	3077	1886	2014	9.47362	10.1448	12.5128	25.378	23.8881	24.4574	4.24e-133	1.7662	up	--	--	Molecular Function: copper ion binding (GO:0005507);; Cellular Component: integral component of membrane (GO:0016021);; Biological Process: lignin catabolic process (GO:0046274);; Cellular Component: apoplast (GO:0048046);; Molecular Function: hydroquinone:oxygen oxidoreductase activity (GO:0052716);;	K10601|0.0|pxb:103951511|K10601 E3 ubiquitin-protein ligase synoviolin [EC:2.3.2.27] | (RefSeq) ERAD-associated E3 ubiquitin-protein ligase HRD1B-like isoform X2	Ubiquitin mediated proteolysis (ko04120);; Protein processing in endoplasmic reticulum (ko04141)	[O]	Posttranslational modification, protein turnover, chaperones	Ring finger domain	ERAD-associated E3 ubiquitin-protein ligase HRD1A OS=Arabidopsis thaliana OX=3702 GN=HRD1A PE=2 SV=1	O	Posttranslational modification, protein turnover, chaperones	hypothetical protein DVH24_025052 [Malus domestica]
Ej00066508	76	78	44	5	10	12	0.868704	0.743737	0.453622	0.031164	0.088683	0.100758	7.93e-08	-2.57053	down	--	--	Molecular Function: oxidoreductase activity, acting on single donors with incorporation of molecular oxygen, incorporation of two atoms of oxygen (GO:0016702);; Biological Process: oxylipin biosynthetic process (GO:0031408);; Molecular Function: metal ion binding (GO:0046872);;	K00454|0.0e+00|mdm:103434797|K00454 lipoxygenase [EC:1.13.11.12] | (RefSeq) linoleate 13S-lipoxygenase 3-1, chloroplastic-like	Linoleic acid metabolism (ko00591);; alpha-Linolenic acid metabolism (ko00592)	--	--	Lipoxygenase	Linoleate 13S-lipoxygenase 3-1, chloroplastic OS=Solanum tuberosum OX=4113 GN=LOX3.1 PE=1 SV=1	C	Energy production and conversion	linoleate 13S-lipoxygenase 3-1, chloroplastic-like [Malus domestica]
Ej00005785	301	270	301	105	50	52	23.2635	17.4402	21.3348	4.44009	3.19553	3.16796	3.62e-20	-1.87049	down	[J]	Translation, ribosomal structure and biogenesis	Molecular Function: RNA binding (GO:0003723);; Molecular Function: structural constituent of ribosome (GO:0003735);; Cellular Component: ribosome (GO:0005840);; Biological Process: translation (GO:0006412);;	K02875|2.1e-65|pxb:103958860|K02875 large subunit ribosomal protein L14e | (RefSeq) 60S ribosomal protein L14-1	Ribosome (ko03010)	[J]	Translation, ribosomal structure and biogenesis	Ribosomal protein L14	60S ribosomal protein L14-1 OS=Arabidopsis thaliana OX=3702 GN=RPL14A PE=2 SV=1	J	Translation, ribosomal structure and biogenesis	hypothetical protein DVH24_010577 [Malus domestica]
Ej00028024	162	155	161	2	2	3	3.07076	2.45409	2.79085	0.018495	0.021267	0.037303	2.18e-22	-5.85416	down	--	--	--	--	--	--	--	Domain of unknown function (DUF966)	Protein UPSTREAM OF FLC OS=Arabidopsis thaliana OX=3702 GN=UFC PE=2 SV=1	S	Function unknown	hypothetical protein DVH24_005833 [Malus domestica]
Ej00054372	16	33	37	53	39	62	0.426824	0.753326	0.924796	0.794065	0.864944	1.3484	0.00443795	1.1227	up	--	--	Cellular Component: integral component of membrane (GO:0016021);;	K15503|1.5e-15|hbr:110673220|K15503 serine/threonine-protein phosphatase 6 regulatory ankyrin repeat subunit B | (RefSeq) uncharacterized protein LOC110673220	--	[R]	General function prediction only	Domain of unknown function	--	S	Function unknown	ankyrin repeat-containing protein [Pyrus ussuriensis x Pyrus communis]
Ej00013788	289	281	285	844	587	583	8.16183	6.61115	7.36441	13.0503	13.72	13.0928	1.02e-39	1.47655	up	--	--	Cellular Component: integral component of membrane (GO:0016021);;	--	--	--	--	--	--	--	--	hypothetical protein C1H46_025991 [Malus baccata]
Ej00095528	98	129	119	40	38	31	2.49945	2.75689	2.77879	0.553109	0.80141	0.63074	4.9e-07	-1.40032	down	--	--	Cellular Component: nucleus (GO:0005634);;	K10752|4.8e-166|pxb:103946637|K10752 histone-binding protein RBBP4 | (RefSeq) WD-40 repeat-containing protein MSI3-like	--	[B]	Chromatin structure and dynamics	WD domain, G-beta repeat	WD-40 repeat-containing protein MSI3 OS=Arabidopsis thaliana OX=3702 GN=MSI3 PE=1 SV=2	B	Chromatin structure and dynamics	PREDICTED: WD-40 repeat-containing protein MSI3-like [Pyrus x bretschneideri]
Ej00056692	2674	3361	3040	14032	9162	10104	81.5666	85.555	84.8986	234.209	231.261	244.801	0	2.12101	up	--	--	--	--	--	--	--	Protein of unknown function (DUF1645)	--	S	Function unknown	hypothetical protein D8674_034499 [Pyrus ussuriensis x Pyrus communis]
Ej00046759	252	311	284	632	364	453	5.0921	5.26198	5.26855	7.00923	6.09543	7.28674	2.54e-17	1.01115	up	--	--	Molecular Function: ATP transmembrane transporter activity (GO:0005347);; Molecular Function: calcium ion binding (GO:0005509);; Cellular Component: integral component of membrane (GO:0016021);;	K14684|3.6e-283|pxb:103962649|K14684 solute carrier family 25 (mitochondrial phosphate transporter), member 23/24/25/41 | (RefSeq) calcium-binding mitochondrial carrier protein SCaMC-1 isoform X1	--	[F]	Nucleotide transport and metabolism	Mitochondrial carrier protein	Calcium-dependent mitochondrial ATP-magnesium/phosphate carrier protein 2 OS=Arabidopsis thaliana OX=3702 GN=APC2 PE=1 SV=1	C	Energy production and conversion	calcium-binding mitochondrial carrier protein SCaMC-1 [Pyrus ussuriensis x Pyrus communis]
Ej00044648	232	282	255	93	67	92	3.946	4.01331	3.98249	0.867653	0.942619	1.24442	1e-12	-1.35036	down	--	--	--	K03549|5.8e-14|cann:107865483|K03549 KUP system potassium uptake protein | (RefSeq) potassium transporter 5-like	--	--	--	Peptide N-acetyl-beta-D-glucosaminyl asparaginase amidase A	Peptide-N4-(N-acetyl-beta-glucosaminyl)asparagine amidase A OS=Prunus dulcis OX=3755 PE=1 SV=2	S	Function unknown	hypothetical protein C1H46_034186 [Malus baccata]
Ej00018175	62	51	66	9	4	10	2.02318	1.38757	1.97575	0.156081	0.084818	0.238941	1.47e-08	-2.72964	down	--		Molecular Function: protein kinase activity (GO:0004672);; Molecular Function: ATP binding (GO:0005524);;	K01968|2.5e-149|tcc:18613295|K01968 3-methylcrotonyl-CoA carboxylase alpha subunit [EC:6.4.1.4] | (RefSeq) methylcrotonoyl-CoA carboxylase subunit alpha, mitochondrial	Valine, leucine and isoleucine degradation (ko00280)	[T]	Signal transduction mechanisms	Protein tyrosine and serine/threonine kinase	Serine/threonine-protein kinase STY13 OS=Arabidopsis thaliana OX=3702 GN=STY13 PE=1 SV=2	T	Signal transduction mechanisms	hypothetical protein C1H46_010210 [Malus baccata]
Ej00037982	75	79	75	179	107	129	1.37698	1.22447	1.27096	1.81756	1.63241	1.89147	4.2e-07	1.09286	up	[G]	Carbohydrate transport and metabolism	Molecular Function: 6-phosphofructokinase activity (GO:0003872);; Molecular Function: ATP binding (GO:0005524);; Cellular Component: cytoplasm (GO:0005737);; Biological Process: fructose 6-phosphate metabolic process (GO:0006002);; Molecular Function: metal ion binding (GO:0046872);; Molecular Function: diphosphate-fructose-6-phosphate 1-phosphotransferase activity (GO:0047334);;	K00895|0.0e+00|pxb:103954969|K00895 diphosphate-dependent phosphofructokinase [EC:2.7.1.90] | (RefSeq) pyrophosphate--fructose 6-phosphate 1-phosphotransferase subunit beta-like	Glycolysis / Gluconeogenesis (ko00010);; Pentose phosphate pathway (ko00030);; Fructose and mannose metabolism (ko00051)	[G]	Carbohydrate transport and metabolism	Phosphofructokinase	Pyrophosphate--fructose 6-phosphate 1-phosphotransferase subunit beta OS=Solanum tuberosum OX=4113 GN=PFP-BETA PE=1 SV=3	G	Carbohydrate transport and metabolism	pyrophosphate--fructose 6-phosphate 1-phosphotransferase 2 [Eriobotrya japonica]
Eriobotrya_japonica_newGene_5254	8	15	6	111	91	91	0.212678	0.375909	0.140189	2.2286	2.69733	2.66157	9.35e-21	3.61098	up	--	--	--	--	--	--	--	--	--	S	Function unknown	PREDICTED: uncharacterized protein LOC103938959 [Pyrus x bretschneideri]
Ej00073415	20	18	36	316	191	187	0.775628	0.576046	1.305	6.86125	6.27124	5.8803	4.69e-41	3.45181	up	[P]	Inorganic ion transport and metabolism	Molecular Function: ferroxidase activity (GO:0004322);; Biological Process: iron ion transport (GO:0006826);; Biological Process: cellular iron ion homeostasis (GO:0006879);; Molecular Function: ferric iron binding (GO:0008199);;	K00522|1.2e-133|mdm:103450693|K00522 ferritin heavy chain [EC:1.16.3.2] | (RefSeq) ferritin-4, chloroplastic-like	--	[P]	Inorganic ion transport and metabolism	Ferritin-like domain	Ferritin-3, chloroplastic OS=Glycine max OX=3847 PE=2 SV=1	P	Inorganic ion transport and metabolism	iron-binding protein [Pyrus betulifolia]
Eriobotrya_japonica_newGene_13955	89	113	82	258	139	131	7.72642	8.14046	6.46042	12.2288	9.94963	8.99328	7.41e-08	1.11361	up	--	--	Molecular Function: peroxisome targeting sequence binding (GO:0000268);; Molecular Function: molecular_function (GO:0003674);; Molecular Function: signal sequence binding (GO:0005048);; Molecular Function: peroxisome matrix targeting signal-1 binding (GO:0005052);; Molecular Function: binding (GO:0005488);; Cellular Component: cellular_component (GO:0005575);; Cellular Component: intracellular (G…	K13342|5.64e-53|mdm:103447566|K13342 peroxin-5 | (RefSeq) LOW QUALITY PROTEIN: peroxisome biogenesis protein 5-like	Peroxisome (ko04146)	[R]	General function prediction only	--	Peroxisome biogenesis protein 5 OS=Arabidopsis thaliana OX=3702 GN=PEX5 PE=1 SV=1	S	Function unknown	hypothetical protein DVH24_041805 [Malus domestica]
Ej00059673	49	20	20	88	73	100	1.24579	0.426645	0.468296	1.23133	1.54518	2.03397	1.56e-06	1.80189	up	[P]	Inorganic ion transport and metabolism	Molecular Function: copper ion binding (GO:0005507);; Molecular Function: ATP binding (GO:0005524);; Cellular Component: integral component of membrane (GO:0016021);; Molecular Function: cation-transporting ATPase activity (GO:0019829);; Biological Process: metal ion transport (GO:0030001);;	K17686|5.2e-213|mdm:103436047|K17686 P-type Cu+ transporter [EC:7.2.2.8] | (RefSeq) LOW QUALITY PROTEIN: copper-transporting ATPase HMA4-like	MAPK signaling pathway - plant (ko04016)	[P]	Inorganic ion transport and metabolism	E1-E2 ATPase	Copper-transporting ATPase HMA4 OS=Oryza sativa subsp. japonica OX=39947 GN=HMA4 PE=1 SV=1	P	Inorganic ion transport and metabolism	hypothetical protein DVH24_002431 [Malus domestica]
Ej00031812	730	781	678	1586	1034	1186	27.7578	24.7782	23.6064	33.0094	32.5548	35.8229	5.68e-38	1.04072	up	--	--	--	--	--	[I]	Lipid transport and metabolism	CRAL/TRIO domain	--	I	Lipid transport and metabolism	PREDICTED: random slug protein 5-like [Pyrus x bretschneideri]
Ej00044872	312	340	270	43	12	23	11.5596	10.525	9.16575	0.857833	0.368243	0.659083	2.76e-42	-3.35176	down	--	--	--	--	--	--	--	--	--	S	Function unknown	hypothetical protein C1H46_038798 [Malus baccata]
Ej00031825	123	160	137	57	60	47	5.65919	6.13024	5.75045	1.42315	2.27512	1.7199	1.47e-05	-1.08053	down	--	--	--	--	--	--	--	--	--	S	Function unknown	hypothetical protein D8674_034039 [Pyrus ussuriensis x Pyrus communis]
Ej00024266	380	426	381	14	8	13	11.1775	10.473	10.2807	0.220622	0.193171	0.282316	6.99e-64	-4.84279	down	--	--	--	--	--	--	--	--	--	--	--	hypothetical protein D8674_037762 [Pyrus ussuriensis x Pyrus communis]
Ej00041587	56	54	61	110	85	94	7.28773	5.88576	7.29347	7.82206	9.11035	9.75835	0.000102448	1.01135	up	--	--	--	--	--	--	--	--	--	--	--	hypothetical protein DVH24_015280 [Malus domestica]
Ej00085894	1111	1392	1123	7584	4708	5239	16.2567	16.9916	15.0367	60.7211	57.0015	60.8914	0	2.51385	up	--	--	Cellular Component: cellular_component (GO:0005575);; Cellular Component: cell (GO:0005623);; Cellular Component: plasma membrane (GO:0005886);; Cellular Component: membrane (GO:0016020);; Cellular Component: cell part (GO:0044464);; Cellular Component: cell periphery (GO:0071944);;	--	--	--	--	--	Uncharacterized protein At2g33490 OS=Arabidopsis thaliana OX=3702 GN=At2g33490 PE=4 SV=2	S	Function unknown	PREDICTED: uncharacterized protein At2g33490-like [Pyrus x bretschneideri]
Ej00092355	2412	2943	2709	827	552	604	151.129	153.911	155.378	28.3422	28.6052	30.0126	7.02e-157	-1.77854	down	--	--	Molecular Function: DNA binding (GO:0003677);; Molecular Function: protein dimerization activity (GO:0046983);;	K05765|3.5e-14|gra:105781290|K05765 cofilin | (RefSeq) uncharacterized LOC105781290	--	--	--	--	Transcription factor bHLH153 OS=Arabidopsis thaliana OX=3702 GN=BHLH153 PE=1 SV=1	K	Transcription	basic helix-loop-helix DNA-binding superfamily protein 113b [Eriobotrya japonica]
Ej00066807	198	258	190	15	7	8	5.14085	5.58955	4.51318	0.205082	0.138709	0.151597	4.68e-36	-4.19111	down	[E]	Amino acid transport and metabolism	Molecular Function: aminomethyltransferase activity (GO:0004047);; Cellular Component: mitochondrion (GO:0005739);; Biological Process: glycine catabolic process (GO:0006546);; Molecular Function: transaminase activity (GO:0008483);;	K00605|6.3e-203|pxb:103949713|K00605 aminomethyltransferase [EC:2.1.2.10] | (RefSeq) aminomethyltransferase, mitochondrial	Glycine, serine and threonine metabolism (ko00260);; Glyoxylate and dicarboxylate metabolism (ko00630);; One carbon pool by folate (ko00670);; Carbon metabolism (ko01200)	[E]	Amino acid transport and metabolism	Aminomethyltransferase folate-binding domain	Aminomethyltransferase, mitochondrial OS=Solanum tuberosum OX=4113 GN=GDCST PE=2 SV=1	E	Amino acid transport and metabolism	hypothetical protein DVH24_011734 [Malus domestica]
Ej00007544	308	429	353	159	121	71	14.7839	17.1556	15.4687	4.15366	4.76881	2.69919	4.25e-14	-1.39118	down	--	--	--	--	--	--	--	Protein of unknown function (DUF1442)	--	S	Function unknown	hypothetical protein D8674_030932 [Pyrus ussuriensis x Pyrus communis]
Eriobotrya_japonica_newGene_2393	128	120	106	295	217	165	2.20327	1.72339	1.66994	2.7794	3.09173	2.25648	8.78e-10	1.17117	up	--	--	Molecular Function: microtubule motor activity (GO:0003777);; Molecular Function: ATP binding (GO:0005524);; Biological Process: microtubule-based movement (GO:0007018);; Molecular Function: microtubule binding (GO:0008017);; Biological Process: chloroplast accumulation movement (GO:0009904);;	--	--	--	--	--	Kinesin-like protein KIN-14L OS=Oryza sativa subsp. japonica OX=39947 GN=KIN14L PE=2 SV=1	Z	Cytoskeleton	hypothetical protein DVH24_021255 [Malus domestica]
Eriobotrya_japonica_newGene_3083	81	118	88	326	194	214	2.73358	3.33269	2.69818	6.60687	5.3861	5.7508	2.58e-19	1.59436	up	--	--	Cellular Component: chloroplast (GO:0009507);;	K12198|9.20e-16|sita:101765827|K12198 charged multivesicular body protein 5 | (RefSeq) vacuolar protein sorting-associated protein 60.1	Endocytosis (ko04144)	--	--	Light regulated protein Lir1	Light-regulated protein 1, chloroplastic OS=Arabidopsis thaliana OX=3702 GN=LIR1 PE=1 SV=1	S	Function unknown	PREDICTED: light-regulated protein-like [Pyrus x bretschneideri]
Eriobotrya_japonica_newGene_6409	174	233	233	34	16	33	4.06518	4.57029	5.12299	0.425166	0.303924	0.609403	2.14e-25	-2.70266	down	--	--	Molecular Function: protein binding (GO:0005515);;	K10523|2.03e-105|pmum:103343460|K10523 speckle-type POZ protein | (RefSeq) MATH domain and coiled-coil domain-containing protein At3g58370-like	--	[O]	Posttranslational modification, protein turnover, chaperones	MATH domain	Ubiquitin carboxyl-terminal hydrolase 12 OS=Arabidopsis thaliana OX=3702 GN=UBP12 PE=1 SV=2	O	Posttranslational modification, protein turnover, chaperones	PREDICTED: MATH domain and coiled-coil domain-containing protein At3g58370-like [Pyrus x bretschneideri]
Ej00071820	720	923	798	401	256	248	11.4547	12.2592	11.6221	3.48605	3.36984	3.13185	1.8e-30	-1.19203	down	--	--	Molecular Function: dolichyl-diphosphooligosaccharide-protein glycotransferase activity (GO:0004579);; Cellular Component: endoplasmic reticulum membrane (GO:0005789);; Biological Process: protein glycosylation (GO:0006486);; Cellular Component: integral component of membrane (GO:0016021);;	K12666|7.6e-238|mdm:103406266|K12666 oligosaccharyltransferase complex subunit alpha (ribophorin I) | (RefSeq) dolichyl-diphosphooligosaccharide--protein glycosyltransferase subunit 1B-like	N-Glycan biosynthesis (ko00510);; Various types of N-glycan biosynthesis (ko00513);; Protein processing in endoplasmic reticulum (ko04141)	[O]	Posttranslational modification, protein turnover, chaperones	Ribophorin I	Dolichyl-diphosphooligosaccharide--protein glycosyltransferase subunit 1B OS=Arabidopsis thaliana OX=3702 GN=OST1B PE=1 SV=1	O	Posttranslational modification, protein turnover, chaperones	hypothetical protein DVH24_005242 [Malus domestica]
Ej00047712	354	443	318	183	91	169	6.23765	6.51289	5.12935	1.75753	1.32706	2.36481	1.13e-09	-1.08676	down	[T]	Signal transduction mechanisms	Molecular Function: protein kinase activity (GO:0004672);; Molecular Function: ATP binding (GO:0005524);;	K14510|2.0e-32|dct:110110861|K14510 serine/threonine-protein kinase CTR1 [EC:2.7.11.1] | (RefSeq) serine/threonine-protein kinase CTR1	MAPK signaling pathway - plant (ko04016);; Plant hormone signal transduction (ko04075)	[T]	Signal transduction mechanisms	Protein tyrosine and serine/threonine kinase	Integrin-linked protein kinase 1 OS=Arabidopsis thaliana OX=3702 GN=ILK1 PE=1 SV=1	T	Signal transduction mechanisms	integrin-linked protein kinase 1-like isoform X1 [Malus domestica]
Ej00059832	338	536	383	267	114	147	23.6744	31.3877	24.5982	10.2208	6.61225	8.1708	8.78e-10	-1.03251	down	--	--	--	--	--	--	--	Pollen protein Ole e 1 like	--	S	Function unknown	hypothetical protein DVH24_003418 [Malus domestica]
Eriobotrya_japonica_newGene_3036	248	325	247	2008	1272	1223	12.0405	13.1544	10.9691	53.3812	51.1395	47.1767	7.61e-180	2.69434	up	--	--	Cellular Component: integral component of membrane (GO:0016021);;	--	--	--	--	NADH-ubiquinone reductase complex 1 MLRQ subunit	--	S	Function unknown	uncharacterized protein LOC103403120 [Malus domestica]
Ej00077094	57	71	33	12	0	12	2.35803	2.48012	1.25636	0.253375	0	0.382938	6.87e-06	-2.53262	down	--	--	Molecular Function: methyltransferase activity (GO:0008168);;	K22857|1.2e-127|mdm:103438452|K22857 EEF1A lysine methyltransferase 4 [EC:2.1.1.-] | (RefSeq) LOW QUALITY PROTEIN: EEF1A lysine methyltransferase 4	--	[E]	Amino acid transport and metabolism	Methyltransferase domain	--	E	Amino acid transport and metabolism	hypothetical protein C1H46_001370 [Malus baccata]
Ej00093105	683	743	757	1856	1118	1171	24.4705	22.1989	24.8299	36.3839	33.1508	33.3228	2.91e-46	1.15379	up	[O]	Posttranslational modification, protein turnover, chaperones	Cellular Component: cellular_component (GO:0005575);; Cellular Component: intracellular (GO:0005622);; Cellular Component: cell (GO:0005623);; Cellular Component: cytoplasm (GO:0005737);; Cellular Component: vacuole (GO:0005773);; Cellular Component: vacuolar membrane (GO:0005774);; Cellular Component: Golgi apparatus (GO:0005794);; Cellular Component: plasma membrane (GO:0005886);; Cellular Comp…	--	--	[C]	Energy production and conversion	SPFH domain / Band 7 family	Hypersensitive-induced response protein 4 OS=Arabidopsis thaliana OX=3702 GN=HIR4 PE=1 SV=1	C	Energy production and conversion	PREDICTED: hypersensitive-induced response protein 4 [Pyrus x bretschneideri]
Ej00000424	362	397	347	147	114	102	6.3343	5.79211	5.5466	1.40402	1.65056	1.41534	2.45e-18	-1.35907	down	[R]	General function prediction only	Cellular Component: exocyst (GO:0000145);; Biological Process: exocytosis (GO:0006887);; Molecular Function: zinc ion binding (GO:0008270);;	K06874|9.8e-277|mdm:103413869|K06874 zinc finger protein | (RefSeq) zinc finger protein ZPR1-like	--	[R]	General function prediction only	ZPR1 zinc-finger domain	--	--	--	hypothetical protein DVH24_022108 [Malus domestica]
Ej00083048	1348	1669	1444	3469	2161	2550	11.2017	11.5762	10.9854	15.775	14.8574	16.8305	1.52e-79	1.11782	up	--	--	--	--	--	--	--	--	--	--	--	uncharacterized protein LOC103446586 [Malus domestica]
Ej00095442	50	26	31	97	68	78	0.694555	0.295415	0.397834	0.73876	0.7821	0.859954	1.7e-05	1.41384	up	--	--	Molecular Function: DNA binding (GO:0003677);;	K03255|2.0e-45|smo:SELMODRAFT_442478|K03255 protein TIF31 | (RefSeq) hypothetical protein	--	--	--	--	Telomere repeat-binding protein 5 OS=Arabidopsis thaliana OX=3702 GN=TRP5 PE=1 SV=2	K	Transcription	PREDICTED: telomere repeat-binding protein 5-like isoform X1 [Pyrus x bretschneideri]
Ej00034557	6134	7658	7055	806	586	636	130.99	136.486	137.912	9.40624	10.3388	10.7722	0	-3.10943	down	[QV]	Secondary metabolites biosynthesis, transport and catabolism;; Defense mechanisms	Molecular Function: monooxygenase activity (GO:0004497);; Molecular Function: iron ion binding (GO:0005506);; Molecular Function: oxidoreductase activity, acting on paired donors, with incorporation or reduction of molecular oxygen (GO:0016705);; Molecular Function: heme binding (GO:0020037);;	K05917|2.2e-282|mdm:103452498|K05917 sterol 14alpha-demethylase [EC:1.14.14.154 1.14.15.36] | (RefSeq) sterol 14-demethylase-like	Steroid biosynthesis (ko00100)	[Q]	Secondary metabolites biosynthesis, transport and catabolism	Cytochrome P450	Sterol 14-demethylase OS=Arabidopsis thaliana OX=3702 GN=CYP51G1 PE=1 SV=1	Q	Secondary metabolites biosynthesis, transport and catabolism	hypothetical protein C1H46_035029 [Malus baccata]
Ej00032785	620	817	842	59	40	48	7.50829	8.25907	9.34316	0.390614	0.399918	0.457724	1.23e-105	-3.70706	down	--	--	Cellular Component: integral component of membrane (GO:0016021);;	K21989|0.0e+00|mdm:103436835|K21989 calcium permeable stress-gated cation channel | (RefSeq) CSC1-like protein At1g32090	--	[R]	General function prediction only	Calcium-dependent channel, 7TM region, putative phosphate	CSC1-like protein At1g32090 OS=Arabidopsis thaliana OX=3702 GN=At1g32090 PE=1 SV=1	S	Function unknown	CSC1-like protein At1g32090 [Malus domestica]
Ej00034676	42	7	16	391	229	246	1.82858	0.242522	0.645664	9.42919	8.35798	8.61418	1.22e-07	3.89986	up	[O]	Posttranslational modification, protein turnover, chaperones	Biological Process: fucose metabolic process (GO:0006004);; Cellular Component: integral component of membrane (GO:0016021);; Molecular Function: transferase activity, transferring glycosyl groups (GO:0016757);; Molecular Function: raffinose alpha-galactosidase activity (GO:0052692);;	K03517|2.6e-47|jre:109005552|K03517 quinolinate synthase [EC:2.5.1.72] | (RefSeq) quinolinate synthase, chloroplastic	Nicotinate and nicotinamide metabolism (ko00760)	--	--	Fe-S metabolism associated domain	SufE-like protein 2, chloroplastic OS=Arabidopsis thaliana OX=3702 GN=SUFE2 PE=2 SV=1	S	Function unknown	sufE-like protein 2, chloroplastic [Malus domestica]
Ej00025144	85	97	65	14	23	10	5.86273	5.60015	4.10475	0.503262	1.30623	0.543746	1.12e-07	-2.10362	down	[J]	Translation, ribosomal structure and biogenesis	Molecular Function: structural constituent of ribosome (GO:0003735);; Cellular Component: ribosome (GO:0005840);; Biological Process: translation (GO:0006412);;	K02955|1.1e-78|pxb:103961665|K02955 small subunit ribosomal protein S14e | (RefSeq) 40S ribosomal protein S14	Ribosome (ko03010)	[J]	Translation, ribosomal structure and biogenesis	Ribosomal protein S11	40S ribosomal protein S14 OS=Zea mays OX=4577 PE=3 SV=1	J	Translation, ribosomal structure and biogenesis	40S ribosomal protein S14-like [Pyrus ussuriensis x Pyrus communis]
Ej00040070	25	37	37	735	492	504	2.49187	3.07233	3.38668	40.8442	41.334	40.5945	5.22e-123	4.37289	up	--	--	--	--	--	--	--	--	--	--	--	hypothetical protein C1H46_013595 [Malus baccata]
Ej00076282	199	195	170	79	48	98	2.96114	2.42375	2.32058	0.638024	0.591728	1.15198	1.23e-05	-1.06813	down	--	--	Cellular Component: integral component of membrane (GO:0016021);;	K01728|1.1e-21|zju:107419134|K01728 pectate lyase [EC:4.2.2.2] | (RefSeq) pectate lyase 1-like	Pentose and glucuronate interconversions (ko00040)	--	--	Domain of unknown function (DUF4220)	--	S	Function unknown	PREDICTED: uncharacterized protein LOC101298623 [Fragaria vesca subsp. vesca]
Ej00044989	27	50	40	2	6	1	0.578796	0.904869	0.793721	0.017371	0.108424	0.011623	9.15e-07	-3.39708	down	--	--	Molecular Function: UDP-glycosyltransferase activity (GO:0008194);;	K18823|3.7e-93|gmx:100793463|K18823 soyasaponin III rhamnosyltransferase [EC:2.4.1.273] | (RefSeq) GMSGT3; soyasaponin III rhamnosyltransferase	--	[GC]	Carbohydrate transport and metabolism;; Energy production and conversion	UDP-glucoronosyl and UDP-glucosyl transferase	Putative UDP-rhamnose:rhamnosyltransferase 1 OS=Fragaria ananassa OX=3747 GN=GT4 PE=2 SV=1	--	--	soyasaponin III rhamnosyltransferase-like [Malus domestica]
Ej00042738	2843	3659	3266	453	301	322	71.6699	76.983	75.3767	6.23734	6.27622	6.43536	0	-2.93664	down	--	--	Molecular Function: molecular_function (GO:0003674);; Molecular Function: transcription factor activity, sequence-specific DNA binding (GO:0003700);; Molecular Function: binding (GO:0005488);; Molecular Function: protein binding (GO:0005515);; Molecular Function: phospholipid binding (GO:0005543);; Cellular Component: cellular_component (GO:0005575);; Cellular Component: intracellular (GO:0005622…	K19600|2.8e-44|mis:MICPUN_63330|K19600 tubby-related protein 1 | (RefSeq) tubby-like protein	--	[R]	General function prediction only	Tub family	Tubby-like F-box protein 5 OS=Oryza sativa subsp. japonica OX=39947 GN=TULP5 PE=2 SV=1	S	Function unknown	PREDICTED: tubby-like F-box protein 5 [Pyrus x bretschneideri]
Ej00040533	710	876	800	1984	1257	1337	8.7675	9.03008	9.0464	13.4096	12.8407	13.1121	3.08e-62	1.17974	up	--	--	--	K23951|0.0e+00|pxb:103961138|K23951 dymeclin | (RefSeq) dymeclin-like isoform X1	--	[R]	General function prediction only	Dyggve-Melchior-Clausen syndrome protein	--	S	Function unknown	dymeclin-like [Pyrus ussuriensis x Pyrus communis]
Ej00031683	38	68	56	25	10	9	2.28039	3.45739	3.10403	0.805156	0.492169	0.409844	0.000145358	-1.67023	down	--	--	Cellular Component: integral component of membrane (GO:0016021);;	K12165|8.7e-53|mdm:103402032|K12165 ufm1-conjugating enzyme 1 | (RefSeq) ubiquitin-fold modifier-conjugating enzyme 1	--	[S]	Function unknown	Ubiquitin-fold modifier-conjugating enzyme 1	Ubiquitin-fold modifier-conjugating enzyme 1 OS=Arabidopsis thaliana OX=3702 GN=At1g27530 PE=2 SV=1	S	Function unknown	hypothetical protein DVH24_039980 [Malus domestica]
Ej00069242	223	235	224	98	73	59	26.2164	23.0569	24.0315	6.27629	7.04844	5.463	1.33e-11	-1.32803	down	--	--	Cellular Component: mitochondrial inner membrane (GO:0005743);; Cellular Component: mitochondrial intermembrane space (GO:0005758);; Molecular Function: metal ion binding (GO:0046872);; Biological Process: chaperone-mediated protein transport (GO:0072321);;	K17781|9.5e-11|mdm:103431075|K17781 mitochondrial import inner membrane translocase subunit TIM13 | (RefSeq) mitochondrial import inner membrane translocase subunit Tim13-like	--	--	--	Tim10/DDP family zinc finger	--	U	Intracellular trafficking, secretion, and vesicular transport	mitochondrial import inner membrane translocase subunit Tim13-like [Pyrus ussuriensis x Pyrus communis]
Eriobotrya_japonica_newGene_3754	137	146	139	475	243	336	1.80277	1.68691	1.74556	3.69058	2.76738	3.49305	6.06e-23	1.54507	up	--	--	--	--	--	--	--	--	--	--	--	hypothetical protein D8674_000912 [Pyrus ussuriensis x Pyrus communis]
Ej00000429	211	216	181	651	331	380	8.59761	7.35106	6.75305	14.5487	11.1808	12.328	2.59e-22	1.37703	up	--	--	Cellular Component: integral component of membrane (GO:0016021);;	--	--	--	--	Protein of unknown function, DUF599	--	S	Function unknown	hypothetical protein D8674_002277 [Pyrus ussuriensis x Pyrus communis]
Ej00014906	548	730	560	5541	3450	3723	9.02505	10.0319	8.44358	49.9523	47.03	48.7189	0	3.03085	up	[P]	Inorganic ion transport and metabolism	Molecular Function: secondary active sulfate transmembrane transporter activity (GO:0008271);; Cellular Component: chloroplast (GO:0009507);; Cellular Component: integral component of membrane (GO:0016021);;	K17471|0.0e+00|mdm:103432413|K17471 sulfate transporter 3 | (RefSeq) sulfate transporter 3.1	--	[P]	Inorganic ion transport and metabolism	Sulfate permease family	Sulfate transporter 3.1 OS=Arabidopsis thaliana OX=3702 GN=SULTR3;1 PE=2 SV=1	P	Inorganic ion transport and metabolism	hypothetical protein DVH24_002868 [Malus domestica]
Ej00029384	44	65	63	9	4	4	2.61098	3.25428	3.43688	0.278355	0.173086	0.147525	2.04e-09	-3.11132	down	--	--	--	K12761|7.5e-44|ini:109164801|K12761 carbon catabolite-derepressing protein kinase [EC:2.7.11.1] | (RefSeq) CBL-interacting serine/threonine-protein kinase 7-like	--	--	--	Domain of unknown function (DUF4228)	--	S	Function unknown	hypothetical protein DVH24_011412 [Malus domestica]
Ej00092907	101	102	112	8	2	2	1.07844	0.908233	1.09867	0.044097	0.013659	0.011571	2.95e-18	-4.50499	down	[K]	Transcription	Molecular Function: protein kinase activity (GO:0004672);; Molecular Function: ATP binding (GO:0005524);; Cellular Component: integral component of membrane (GO:0016021);;	K13418|2.9e-52|ats:109731779|K13418 somatic embryogenesis receptor kinase 1 [EC:2.7.10.1 2.7.11.1] | (RefSeq) LOC109731779; somatic embryogenesis receptor kinase 1-like	--	--	--	Protein tyrosine and serine/threonine kinase	Probable LRR receptor-like serine/threonine-protein kinase IRK OS=Arabidopsis thaliana OX=3702 GN=IRK PE=1 SV=1	T	Signal transduction mechanisms	inactive leucine-rich repeat receptor-like protein kinase [Pyrus ussuriensis x Pyrus communis]
Ej00011101	672	1041	787	324	231	207	20.9061	27.0427	22.4152	5.50884	5.94862	5.11536	8.62e-33	-1.45942	down	[E]	Amino acid transport and metabolism	Biological Process: polyamine biosynthetic process (GO:0006596);; Molecular Function: transferase activity (GO:0016740);;	K00797|5.0e-185|mdm:103451952|K00797 spermidine synthase [EC:2.5.1.16] | (RefSeq) uncharacterized protein LOC103451952	Cysteine and methionine metabolism (ko00270);; Arginine and proline metabolism (ko00330);; Glutathione metabolism (ko00480)	[E]	Amino acid transport and metabolism	Spermine/spermidine synthase domain	Spermidine synthase 1 OS=Arabidopsis thaliana OX=3702 GN=SPDSYN1 PE=1 SV=1	E	Amino acid transport and metabolism	hypothetical protein C1H46_042548 [Malus baccata]
Ej00022523	89	126	120	35	26	11	9.51453	11.2667	11.8113	2.05832	2.24992	0.893609	1.59e-09	-1.98388	down	--	--	--	--	--	--	--	--	--	--	--	protein NUCLEAR FUSION DEFECTIVE 6, chloroplastic/mitochondrial-like isoform X1 [Malus domestica]
Ej00073631	88	206	158	70	36	21	2.80918	5.51784	4.63727	1.21204	0.936569	0.524184	3.58e-07	-1.61135	down	--	--	Molecular Function: nicotianamine synthase activity (GO:0030410);; Biological Process: nicotianamine biosynthetic process (GO:0030418);;	K05953|7.2e-181|mdm:103450853|K05953 nicotianamine synthase [EC:2.5.1.43] | (RefSeq) LOW QUALITY PROTEIN: nicotianamine synthase-like	--	--	--	Nicotianamine synthase protein	Nicotianamine synthase OS=Solanum lycopersicum OX=4081 GN=CHLN PE=2 SV=1	S	Function unknown	LOW QUALITY PROTEIN: nicotianamine synthase-like [Malus domestica]
Ej00047528	335	454	419	1238	858	852	4.9122	5.56853	5.62987	9.95059	10.4266	9.94285	3.22e-59	1.53589	up	--	--	Cellular Component: cellular_component (GO:0005575);; Cellular Component: extracellular region (GO:0005576);; Cellular Component: apoplast (GO:0048046);;	K13172|7.0e-88|cmos:111450450|K13172 serine/arginine repetitive matrix protein 2 | (RefSeq) uncharacterized protein LOC111450450 isoform X1	--	--	--	QWRF family	AUGMIN subunit 8 OS=Arabidopsis thaliana OX=3702 GN=AUG8 PE=1 SV=1	S	Function unknown	AUGMIN subunit 8 [Malus domestica]
Eriobotrya_japonica_newGene_5369	143	108	165	5	5	3	2.70765	1.71448	2.86848	0.111609	0.06759	0.043919	3.25e-22	-4.77103	down	--	--	Cellular Component: integral component of membrane (GO:0016021);;	--	--	[E]	Amino acid transport and metabolism	Transmembrane amino acid transporter protein	GABA transporter 1 OS=Arabidopsis thaliana OX=3702 GN=GAT1 PE=1 SV=1	E	Amino acid transport and metabolism	PREDICTED: GABA transporter 1-like [Pyrus x bretschneideri]
Eriobotrya_japonica_newGene_9825	62	45	51	7	0	5	1.58265	0.946365	1.18781	0.084003	0	0.08121	5.46e-09	-3.53032	down	[M]	Cell wall/membrane/envelope biogenesis	Molecular Function: catalytic activity (GO:0003824);;	K09753|1.72e-94|sbi:8077848|K09753 cinnamoyl-CoA reductase [EC:1.2.1.44] | (RefSeq) cinnamoyl-CoA reductase 1	Phenylpropanoid biosynthesis (ko00940)	[V]	Defense mechanisms	NAD dependent epimerase/dehydratase family	Phenylacetaldehyde reductase OS=Rosa hybrid cultivar OX=128735 GN=PAR PE=1 SV=1	--	--	hypothetical protein C1H46_001361 [Malus baccata]
Ej00063069	65	63	54	24	9	14	0.787709	0.637317	0.591595	0.157915	0.085947	0.134151	1.58e-05	-1.74561	down	--	--	Molecular Function: inositol hexakisphosphate binding (GO:0000822);; Cellular Component: cytoplasm (GO:0005737);; Cellular Component: Golgi apparatus (GO:0005794);; Cellular Component: trans-Golgi network (GO:0005802);; Cellular Component: plasma membrane (GO:0005886);; Biological Process: phosphate ion transport (GO:0006817);; Molecular Function: phosphate ion transmembrane transporter activity …	K24195|6.6e-125|gra:105777906|K24195 xenotropic and polytropic retrovirus receptor 1 | (RefSeq) phosphate transporter PHO1	--	[U]	Intracellular trafficking, secretion, and vesicular transport	EXS family	Phosphate transporter PHO1 homolog 10 OS=Arabidopsis thaliana OX=3702 GN=PHO1-H10 PE=2 SV=1	U	Intracellular trafficking, secretion, and vesicular transport	LOW QUALITY PROTEIN: phosphate transporter PHO1 homolog 10-like [Malus domestica]
Eriobotrya_japonica_newGene_9320	134	224	275	57	43	76	2.92096	4.07468	5.48483	0.676086	0.777382	1.31469	1.32e-08	-1.56451	down	[E]	Amino acid transport and metabolism	Biological Process: cellular amino acid metabolic process (GO:0006520);; Molecular Function: pyridoxal phosphate binding (GO:0030170);;	K12235|2.96e-234|mdm:103429307|K12235 serine racemase [EC:5.1.1.18] | (RefSeq) serine racemase isoform X1	Glycine, serine and threonine metabolism (ko00260)	[TE]	Signal transduction mechanisms;; Amino acid transport and metabolism	Pyridoxal-phosphate dependent enzyme	Serine racemase OS=Arabidopsis thaliana OX=3702 GN=SR PE=1 SV=1	--	--	serine racemase isoform X2 [Malus domestica]
Ej00084883	149	177	147	352	240	278	2.97282	2.94205	2.6925	3.84315	3.9693	4.40686	8.25e-14	1.13	up	--	--	Molecular Function: UDP-glycosyltransferase activity (GO:0008194);;	K22845|7.3e-252|mdm:103420359|K22845 phlorizin synthase [EC:2.4.1.357] | (RefSeq) UDP-glycosyltransferase 88F4-like	Flavonoid biosynthesis (ko00941)	[GC]	Carbohydrate transport and metabolism;; Energy production and conversion	UDP-glucoronosyl and UDP-glucosyl transferase	UDP-glycosyltransferase 88F3 OS=Pyrus communis OX=23211 GN=UGT88F3 PE=2 SV=1	--	--	hypothetical protein DVH24_033343 [Malus domestica]
Ej00079921	187	250	217	524	330	361	12.6812	14.1633	13.4471	19.4545	18.5175	19.475	8.64e-19	1.13615	up	[O]	Posttranslational modification, protein turnover, chaperones	Molecular Function: structural molecule activity (GO:0005198);; Molecular Function: iron-sulfur cluster binding (GO:0051536);; Biological Process: protein maturation by iron-sulfur cluster transfer (GO:0097428);;	K22063|4.0e-65|mdm:103451765|K22063 iron-sulfur cluster assembly 1 | (RefSeq) iron-sulfur assembly protein IscA-like 1, mitochondrial	--	[P]	Inorganic ion transport and metabolism	Iron-sulphur cluster biosynthesis	Iron-sulfur assembly protein IscA-like 1, mitochondrial OS=Arabidopsis thaliana OX=3702 GN=At2g16710 PE=2 SV=2	P	Inorganic ion transport and metabolism	hypothetical protein C1H46_030056 [Malus baccata]
Ej00056190	3039	3646	3292	11285	7245	7928	73.7701	73.8742	73.1584	149.902	145.53	152.858	0	1.64874	up	--	--	Cellular Component: integral component of membrane (GO:0016021);;	--	--	--	--	--	Uncharacterized protein At5g23160 OS=Arabidopsis thaliana OX=3702 GN=At5g23160 PE=2 SV=1	--	--	PREDICTED: flocculation protein FLO11-like [Pyrus x bretschneideri]
Ej00070686	160	162	190	17	12	10	12.2011	10.3157	13.2577	0.705133	0.712824	0.583944	5.62e-27	-3.4811	down	--	--	Biological Process: G-protein coupled receptor signaling pathway (GO:0007186);;	K09566|3.0e-11|bna:111205258|K09566 peptidyl-prolyl isomerase G (cyclophilin G) [EC:5.2.1.8] | (RefSeq) peptidyl-prolyl cis-trans isomerase CYP63-like isoform X1	--	--	--	GGL domain	--	S	Function unknown	hypothetical protein C1H46_030657 [Malus baccata]
Ej00060250	27	26	19	73	41	38	1.95589	1.59285	1.26545	2.95857	2.50891	2.25462	0.000637778	1.29408	up	--	--	Cellular Component: nucleosome (GO:0000786);; Molecular Function: DNA binding (GO:0003677);; Cellular Component: nucleus (GO:0005634);; Molecular Function: protein heterodimerization activity (GO:0046982);;	K11252|1.5e-63|mdm:103450199|K11252 histone H2B | (RefSeq) histone H2B.9-like	--	[B]	Chromatin structure and dynamics	Core histone H2A/H2B/H3/H4	Histone H2B OS=Gossypium hirsutum OX=3635 GN=HIS2B PE=2 SV=3	B	Chromatin structure and dynamics	histone H2B.9-like [Malus domestica]
Ej00015407	124	188	149	32	6	15	8.25038	10.4095	9.03456	1.14199	0.319869	0.756218	6.96e-19	-2.91756	down	--	--	--	K19891|5.4e-25|nsy:104223074|K19891 glucan endo-1,3-beta-glucosidase 1/2/3 [EC:3.2.1.39] | (RefSeq) glucan endo-1,3-beta-glucosidase 1	Starch and sucrose metabolism (ko00500)	--	--	X8 domain	Glucan endo-1,3-beta-glucosidase 1 OS=Arabidopsis thaliana OX=3702 GN=At1g11820 PE=2 SV=3	S	Function unknown	hypothetical protein C1H46_033487, partial [Malus baccata]
Eriobotrya_japonica_newGene_5244	111	137	142	67	28	38	2.05091	1.91002	2.28441	0.679956	0.455469	0.457892	4.44e-07	-1.33883	down	[QV]	Secondary metabolites biosynthesis, transport and catabolism;; Defense mechanisms	Molecular Function: monooxygenase activity (GO:0004497);; Molecular Function: iron ion binding (GO:0005506);; Cellular Component: integral component of membrane (GO:0016021);; Molecular Function: oxidoreductase activity, acting on paired donors, with incorporation or reduction of molecular oxygen (GO:0016705);; Molecular Function: heme binding (GO:0020037);;	K20495|6.33e-37|ppp:112291140|K20495 long-chain fatty acid omega-monooxygenase [EC:1.14.14.80] | (RefSeq) cytochrome P450 704B1-like	Fatty acid degradation (ko00071);; Cutin, suberine and wax biosynthesis (ko00073)	[QI]	Secondary metabolites biosynthesis, transport and catabolism;; Lipid transport and metabolism	Cytochrome P450	Cytochrome P450 704C1 OS=Pinus taeda OX=3352 GN=CYP704C1 PE=2 SV=1	Q	Secondary metabolites biosynthesis, transport and catabolism	cytochrome P450 704C1 [Malus domestica]
Ej00014800	2187	2902	2474	15251	10037	10041	33.5493	37.1617	34.7419	128.022	127.422	122.344	0	2.46778	up	--	--	Molecular Function: ubiquitin-protein transferase activity (GO:0004842);;	K10260|1.1e-16|mpp:MICPUCDRAFT_56233|K10260 F-box and WD-40 domain protein 7 | (RefSeq) WD40 repeat protein	Ubiquitin mediated proteolysis (ko04120)	[S]	Function unknown	U-box domain	U-box domain-containing protein 16 OS=Arabidopsis thaliana OX=3702 GN=PUB16 PE=2 SV=1	S	Function unknown	hypothetical protein C1H46_043433 [Malus baccata]
Ej00075351	890	1082	943	5475	3529	3801	20.8219	21.1389	20.2032	70.1153	68.348	70.6614	0	2.37715	up	--	--	Biological Process: defense response to fungus (GO:0050832);;	--	--	[R]	General function prediction only	ENT domain	Protein EMSY-LIKE 3 OS=Arabidopsis thaliana OX=3702 GN=EML3 PE=1 SV=1	D	Cell cycle control, cell division, chromosome partitioning	protein EMSY-LIKE 1-like isoform X3 [Malus domestica]
Ej00001517	842	1053	1071	307	212	192	20.0552	20.9406	23.3706	3.99338	4.16599	3.63316	6.34e-59	-1.81894	down	--	--	Molecular Function: transferase activity, transferring acyl groups other than amino-acyl groups (GO:0016747);;	K13065|1.0e-254|mdm:103405591|K13065 shikimate O-hydroxycinnamoyltransferase [EC:2.3.1.133] | (RefSeq) shikimate O-hydroxycinnamoyltransferase-like	Phenylpropanoid biosynthesis (ko00940);; Flavonoid biosynthesis (ko00941);; Stilbenoid, diarylheptanoid and gingerol biosynthesis (ko00945)	--	--	Transferase family	Shikimate O-hydroxycinnamoyltransferase OS=Arabidopsis thaliana OX=3702 GN=HST PE=1 SV=1	S	Function unknown	hypothetical protein DVH24_031156 [Malus domestica]
Ej00013193	96	137	117	36	19	37	6.0142	7.17683	6.70138	1.21355	0.971628	1.82557	1.58e-08	-1.67389	down	--	--	Molecular Function: GTP binding (GO:0005525);;	K07943|2.3e-90|mdm:103427404|K07943 ADP-ribosylation factor-like protein 2 | (RefSeq) ADP-ribosylation factor-like protein 2	--	[UZ]	Intracellular trafficking, secretion, and vesicular transport;; Cytoskeleton	ADP-ribosylation factor family	ADP-ribosylation factor-like protein 2 OS=Arabidopsis thaliana OX=3702 GN=ARL2 PE=2 SV=1	U	Intracellular trafficking, secretion, and vesicular transport	hypothetical protein DVH24_002789 [Malus domestica]
Ej00076610	2519	2691	2530	1298	919	1017	51.7848	46.1706	47.6056	14.5915	15.6284	16.5979	7.45e-48	-1.01108	down	--	--	Cellular Component: integral component of membrane (GO:0016021);;	--	--	[S]	Function unknown	Lung seven transmembrane receptor	--	S	Function unknown	transmembrane protein 87A [Malus domestica]
Ej00079485	60	62	36	133	83	97	1.54103	1.32677	0.839582	1.8845	1.77657	1.98884	5.52e-06	1.22669	up	[L]	Replication, recombination and repair	Molecular Function: ubiquitin-protein transferase activity (GO:0004842);;	K10260|2.7e-12|cre:CHLREDRAFT_205525|K10260 F-box and WD-40 domain protein 7 | (RefSeq) predicted protein	Ubiquitin mediated proteolysis (ko04120)	--	--	U-box domain	E3 ubiquitin-protein ligase PUB24 OS=Arabidopsis thaliana OX=3702 GN=PUB24 PE=1 SV=1	O	Posttranslational modification, protein turnover, chaperones	hypothetical protein C1H46_006388 [Malus baccata]
Ej00031635	800	1070	1005	3945	2455	2513	20.2581	22.6272	23.3051	54.6847	51.4641	50.5631	7.77e-164	1.86952	up	--	--	--	--	--	--	--	VQ motif	VQ motif-containing protein 22 OS=Arabidopsis thaliana OX=3702 GN=VQ22 PE=2 SV=1	S	Function unknown	endochitinase A [Malus domestica]
Eriobotrya_japonica_newGene_15385	3618	4317	3851	1637	1120	1257	152.664	152.005	148.745	37.7893	39.0714	42.0945	6.17e-119	-1.30517	down	[J]	Translation, ribosomal structure and biogenesis	Molecular Function: structural constituent of ribosome (GO:0003735);; Cellular Component: ribosome (GO:0005840);; Biological Process: translation (GO:0006412);;	K02889|4.07e-116|pmum:103339525|K02889 large subunit ribosomal protein L21e | (RefSeq) 60S ribosomal protein L21-1-like	Ribosome (ko03010)	[J]	Translation, ribosomal structure and biogenesis	Ribosomal protein L21e	60S ribosomal protein L21-1 OS=Arabidopsis thaliana OX=3702 GN=RPL21A PE=2 SV=2	J	Translation, ribosomal structure and biogenesis	60S ribosomal protein L21-1 [Prunus persica]
Ej00081587	1303	1576	1371	3196	2069	2278	27.0456	27.3057	26.0553	36.3011	35.535	37.5548	1.77e-79	1.07115	up	--	--	--	--	--	[L]	Replication, recombination and repair	DDE superfamily endonuclease	--	L	Replication, recombination and repair	protein ANTAGONIST OF LIKE HETEROCHROMATIN PROTEIN 1 [Malus domestica]
Ej00051151	666	805	744	6045	3777	4131	17.9912	18.1502	18.408	89.4167	84.4878	88.6895	0	2.89365	up	[G]	Carbohydrate transport and metabolism	Molecular Function: trehalose-phosphatase activity (GO:0004805);; Biological Process: trehalose biosynthetic process (GO:0005992);;	K01087|3.0e-218|pxb:103932672|K01087 trehalose 6-phosphate phosphatase [EC:3.1.3.12] | (RefSeq) trehalose-phosphate phosphatase A-like	Starch and sucrose metabolism (ko00500)	[G]	Carbohydrate transport and metabolism	Trehalose-phosphatase	Trehalose-phosphate phosphatase A OS=Arabidopsis thaliana OX=3702 GN=TPPA PE=1 SV=1	G	Carbohydrate transport and metabolism	trehalose-phosphate phosphatase A-like [Pyrus ussuriensis x Pyrus communis]
Ej00064578	744	1043	916	2868	1737	1939	12.1598	14.2256	13.7019	25.656	23.4887	25.1726	4.29e-98	1.51576	up	--	--	Cellular Component: Golgi apparatus (GO:0005794);; Biological Process: protein glycosylation (GO:0006486);; Cellular Component: integral component of membrane (GO:0016021);; Molecular Function: transferase activity, transferring glycosyl groups (GO:0016757);; Molecular Function: carbohydrate binding (GO:0030246);;	K14413|0.0e+00|mdm:103431846|K14413 beta-1,3-galactosyltransferase [EC:2.4.1.-] | (RefSeq) beta-1,3-galactosyltransferase GALT1-like	Various types of N-glycan biosynthesis (ko00513)	[G]	Carbohydrate transport and metabolism	Galactosyltransferase	Beta-1,3-galactosyltransferase GALT1 OS=Arabidopsis thaliana OX=3702 GN=GALT1 PE=1 SV=1	G	Carbohydrate transport and metabolism	beta-1,3-galactosyltransferase GALT1-like [Malus domestica]
Ej00022671	217	244	285	50	51	37	3.16992	2.97564	3.8131	0.397642	0.606138	0.419513	1.41e-21	-2.17458	down	--	--	--	--	--	--	--	--	Uncharacterized protein At1g65710 OS=Arabidopsis thaliana OX=3702 GN=At1g65710 PE=2 SV=1	S	Function unknown	PREDICTED: uncharacterized protein At1g65710 [Pyrus x bretschneideri]
Eriobotrya_japonica_newGene_146	27	28	25	66	58	42	0.743159	0.661325	0.635122	1.01453	1.36478	0.949876	0.000260282	1.30929	up	[O]	Posttranslational modification, protein turnover, chaperones	--	K13993|2.77e-165|mdm:103452075|K13993 HSP20 family protein | (RefSeq) small heat shock protein, chloroplastic-like	Protein processing in endoplasmic reticulum (ko04141)	[O]	Posttranslational modification, protein turnover, chaperones	Hsp20/alpha crystallin family	Small heat shock protein, chloroplastic OS=Pisum sativum OX=3888 GN=HSP21 PE=2 SV=1	O	Posttranslational modification, protein turnover, chaperones	small heat shock protein, chloroplastic-like [Malus domestica]
Ej00046076	513	621	721	1469	852	951	15.3763	15.5241	19.7773	24.0862	21.1248	22.6406	8.71e-24	1.04695	up	[O]	Posttranslational modification, protein turnover, chaperones	Molecular Function: cysteine-type endopeptidase activity (GO:0004197);; Cellular Component: integral component of membrane (GO:0016021);; Biological Process: CAAX-box protein processing (GO:0071586);;	K07052|4.2e-187|pxb:103927305|K07052 uncharacterized protein | (RefSeq) uncharacterized protein LOC103927305	--	--	--	CPBP intramembrane metalloprotease	--	S	Function unknown	hypothetical protein D8674_039391 [Pyrus ussuriensis x Pyrus communis]
Ej00016121	274	328	254	78	50	46	9.75697	9.76621	8.27926	1.52197	1.47589	1.2958	3.36e-26	-2.06031	down	--	--	Molecular Function: RNA binding (GO:0003723);;	K14945|4.4e-161|pxb:103945008|K14945 protein quaking | (RefSeq) KH domain-containing protein At1g09660/At1g09670-like	--	[A]	RNA processing and modification	Homodimerisation region of STAR domain protein	KH domain-containing protein At1g09660/At1g09670 OS=Arabidopsis thaliana OX=3702 GN=At1g09660/At1g09670 PE=2 SV=1	A	RNA processing and modification	PREDICTED: KH domain-containing protein At1g09660/At1g09670-like [Pyrus x bretschneideri]
Ej00011645	94	123	133	11	13	6	1.63392	1.79119	2.12208	0.095946	0.184638	0.080004	1.01e-17	-3.28628	down	--	--	--	--	--	--	--	Plant protein of unknown function (DUF936)	--	S	Function unknown	uncharacterized protein LOC103431859 [Malus domestica]
Eriobotrya_japonica_newGene_13661	39	77	29	1	1	0	1.43144	2.35737	0.959603	0.008181	0.010524	0	2.78e-07	-5.91235	down	--	--	--	--	--	--	--	--	--	--	--	hypothetical protein DVH24_039366 [Malus domestica]
Eriobotrya_japonica_newGene_8281	26	30	11	191	77	129	0.984996	0.946742	0.367762	4.06076	2.45465	3.96257	1.68e-17	2.78039	up	--	--	--	--	--	--	--	--	--	--	--	uncharacterized protein LOC103445293 [Malus domestica]
Ej00006829	1748	2357	2146	886	580	585	81.6287	91.8644	91.7483	22.6414	22.4122	21.6889	1.62e-69	-1.36367	down	[J]	Translation, ribosomal structure and biogenesis	Molecular Function: structural constituent of ribosome (GO:0003735);; Cellular Component: ribosome (GO:0005840);; Biological Process: translation (GO:0006412);; Molecular Function: rRNA binding (GO:0019843);;	K02940|4.4e-105|mdm:103439969|K02940 large subunit ribosomal protein L9e | (RefSeq) 60S ribosomal protein L9	Ribosome (ko03010)	[J]	Translation, ribosomal structure and biogenesis	Ribosomal protein L6	60S ribosomal protein L9 OS=Pisum sativum OX=3888 GN=RPL9 PE=2 SV=1	J	Translation, ribosomal structure and biogenesis	60S ribosomal protein L9 [Malus domestica]
Ej00067948	166	271	189	92	54	55	5.56946	7.60587	5.79433	1.68686	1.48578	1.44722	1.03e-10	-1.39495	down	--	--	Molecular Function: molecular_function (GO:0003674);; Molecular Function: nucleic acid binding (GO:0003676);; Molecular Function: RNA binding (GO:0003723);; Molecular Function: binding (GO:0005488);; Molecular Function: protein binding (GO:0005515);; Biological Process: multicellular organism development (GO:0007275);; Biological Process: determination of left/right symmetry (GO:0007368);; Biolog…	K15340|7.7e-07|fve:101291211|K15340 DNA cross-link repair 1A protein | (RefSeq) DNA cross-link repair protein SNM1	--	[A]	RNA processing and modification	SAM domain (Sterile alpha motif)	--	A	RNA processing and modification	PREDICTED: uncharacterized protein LOC103958261 [Pyrus x bretschneideri]
Ej00012663	394	359	382	1031	572	634	19.2288	14.616	17.0885	27.573	23.12	24.5969	2.44e-25	1.1952	up	--	--	--	K00837|6.3e-08|bna:106383732|K00837 aromatic aminotransferase [EC:2.6.1.-] | (RefSeq) aromatic aminotransferase ISS1-like	Cysteine and methionine metabolism (ko00270);; Tryptophan metabolism (ko00380)	--	--	--	--	--	--	uncharacterized protein LOC103433872 [Malus domestica]
Ej00002559	52	48	37	0	0	0	1.06614	0.819047	0.697704	0	0	0	2.16e-09	-7.69465	down	--	--	Molecular Function: serine-type peptidase activity (GO:0008236);;	K01285|1.9e-289|mdm:103407808|K01285 lysosomal Pro-X carboxypeptidase [EC:3.4.16.2] | (RefSeq) lysosomal Pro-X carboxypeptidase-like isoform X1	--	[OR]	Posttranslational modification, protein turnover, chaperones;; General function prediction only	Serine carboxypeptidase S28	Probable serine protease EDA2 OS=Arabidopsis thaliana OX=3702 GN=EDA2 PE=2 SV=2	O	Posttranslational modification, protein turnover, chaperones	lysosomal Pro-X carboxypeptidase-like isoform X1 [Malus domestica]
Ej00081916	241	259	253	90	37	46	2.41981	2.16906	2.32889	0.494747	0.303831	0.359786	1.3e-19	-1.91436	down	--	--	Molecular Function: microtubule motor activity (GO:0003777);; Molecular Function: ATP binding (GO:0005524);; Biological Process: microtubule-based movement (GO:0007018);; Molecular Function: microtubule binding (GO:0008017);;	K18806|1.4e-89|mis:MICPUN_63076|K18806 kinesin family member 7 | (RefSeq) predicted protein	--	[Z]	Cytoskeleton	Kinesin motor domain	Kinesin-like protein KIN-4A OS=Gossypium hirsutum OX=3635 GN=KIN4A PE=2 SV=1	Z	Cytoskeleton	chromosome-associated kinesin KIF4A [Pyrus ussuriensis x Pyrus communis]
Eriobotrya_japonica_newGene_3775	86	108	90	223	152	179	1.73283	1.7716	1.68434	2.52268	2.523	2.59176	1.55e-10	1.21674	up	--	--	--	K01963|2.17e-17|nau:109210965|K01963 acetyl-CoA carboxylase carboxyl transferase subunit beta [EC:6.4.1.2 2.1.3.15] | (RefSeq) uncharacterized protein LOC109210965	Fatty acid biosynthesis (ko00061);; Pyruvate metabolism (ko00620);; Propanoate metabolism (ko00640);; Carbon metabolism (ko01200);; Fatty acid metabolism (ko01212)	[R]	General function prediction only	Reverse transcriptase (RNA-dependent DNA polymerase)	Uncharacterized mitochondrial protein AtMg01250 OS=Arabidopsis thaliana OX=3702 GN=AtMg01250 PE=4 SV=1	L	Replication, recombination and repair	hypothetical protein D8674_028437 [Pyrus ussuriensis x Pyrus communis]
Ej00003308	399	436	397	90	42	63	4.56341	4.16455	4.16502	0.563084	0.397933	0.570979	6.77e-44	-2.43191	down	[F]	Nucleotide transport and metabolism	Cellular Component: integral component of membrane (GO:0016021);; Molecular Function: transmembrane transporter activity (GO:0022857);;	K14611|6.5e-155|nnu:104611975|K14611 solute carrier family 23 (nucleobase transporter), member 1 | (RefSeq) nucleobase-ascorbate transporter 11-like	--	[F]	Nucleotide transport and metabolism	Permease family	Nucleobase-ascorbate transporter 12 OS=Arabidopsis thaliana OX=3702 GN=NAT12 PE=1 SV=3	F	Nucleotide transport and metabolism	hypothetical protein C1H46_035193 [Malus baccata]
Ej00075889	60	100	68	14	7	10	0.504053	0.704077	0.523279	0.063089	0.045347	0.064079	2.82e-10	-2.63086	down	[R]	General function prediction only	Biological Process: signal transduction (GO:0007165);; Molecular Function: ADP binding (GO:0043531);;	K00695|4.4e-162|mtr:MTR_6g478030|K00695 sucrose synthase [EC:2.4.1.13] | (RefSeq) sucrose synthase	Starch and sucrose metabolism (ko00500)	--	--	TIR domain	TMV resistance protein N OS=Nicotiana glutinosa OX=35889 GN=N PE=1 SV=1	T	Signal transduction mechanisms	TMV resistance protein N isoform X1 [Prunus persica]
Eriobotrya_japonica_newGene_11652	926	1146	1028	563	389	350	45.673	48.1459	47.3555	15.0873	16.1279	13.9792	4.1e-27	-1.00901	down	--	--	Molecular Function: RNA binding (GO:0003723);; Cellular Component: ribosome (GO:0005840);;	K02908|1.23e-67|mdm:103401251|K02908 large subunit ribosomal protein L30e | (RefSeq) 60S ribosomal protein L30-like	Ribosome (ko03010)	[J]	Translation, ribosomal structure and biogenesis	Ribosomal protein L7Ae/L30e/S12e/Gadd45 family	60S ribosomal protein L30 OS=Euphorbia esula OX=3993 GN=RPL30 PE=3 SV=1	J	Translation, ribosomal structure and biogenesis	60S ribosomal protein L30-like [Malus domestica]
Eriobotrya_japonica_newGene_68	67	99	83	259	160	162	1.13733	1.39356	1.2813	2.40095	2.23422	2.17288	6.49e-14	1.46179	up	--	--	Molecular Function: protein binding (GO:0005515);;	K01410|4.97e-07|pmum:103333437|K01410 mitochondrial intermediate peptidase [EC:3.4.24.59] | (RefSeq) probable mitochondrial intermediate peptidase, mitochondrial	--	--	--	Protein of unknown function (DUF295)	--	S	Function unknown	hypothetical protein DVH24_040500 [Malus domestica]
Ej00007898	189	212	202	86	83	67	6.39633	6.00146	6.25718	1.59004	2.32937	1.79462	1.65e-07	-1.08894	down	[I]	Lipid transport and metabolism	Molecular Function: oxidoreductase activity (GO:0016491);; Molecular Function: NADP binding (GO:0050661);; Molecular Function: NAD binding (GO:0051287);;	K00020|4.6e-169|mdm:103428273|K00020 3-hydroxyisobutyrate dehydrogenase [EC:1.1.1.31] | (RefSeq) probable 3-hydroxyisobutyrate dehydrogenase-like 2, mitochondrial	Valine, leucine and isoleucine degradation (ko00280)	[R]	General function prediction only	NAD binding domain of 6-phosphogluconate dehydrogenase	Probable 3-hydroxyisobutyrate dehydrogenase-like 3, mitochondrial OS=Arabidopsis thaliana OX=3702 GN=At1g71180 PE=2 SV=1	I	Lipid transport and metabolism	probable 3-hydroxyisobutyrate dehydrogenase-like 2, mitochondrial [Malus domestica]
Eriobotrya_japonica_newGene_8844	37	59	51	16	6	5	0.592397	0.780433	0.763901	0.144896	0.078103	0.065016	5.95e-06	-2.23798	down	[R]	General function prediction only	Biological Process: signal transduction (GO:0007165);; Molecular Function: ADP binding (GO:0043531);;	K00695|5.69e-111|mtr:MTR_6g478030|K00695 sucrose synthase [EC:2.4.1.13] | (RefSeq) sucrose synthase	Starch and sucrose metabolism (ko00500)	--	--	NB-ARC domain	Disease resistance protein Roq1 OS=Nicotiana benthamiana OX=4100 GN=ROQ1 PE=1 SV=1	S	Function unknown	PREDICTED: TMV resistance protein N-like [Pyrus x bretschneideri]
Ej00080835	53	61	40	4	24	10	1.62263	1.56734	1.11952	0.061566	0.612889	0.227359	0.00254657	-1.64266	down	[G]	Carbohydrate transport and metabolism	Molecular Function: histidinol-phosphatase activity (GO:0004401);; Biological Process: inositol phosphate dephosphorylation (GO:0046855);;	K18649|1.8e-166|mdm:103410485|K18649 inositol-phosphate phosphatase / L-galactose 1-phosphate phosphatase / histidinol-phosphatase [EC:3.1.3.25 3.1.3.93 3.1.3.15] | (RefSeq) bifunctional phosphatase IMPL2, chloroplastic-like isoform X2	Ascorbate and aldarate metabolism (ko00053);; Histidine metabolism (ko00340);; Inositol phosphate metabolism (ko00562);; Biosynthesis of amino acids (ko01230);; Phosphatidylinositol signaling system (ko04070)	[G]	Carbohydrate transport and metabolism	Inositol monophosphatase family	Bifunctional phosphatase IMPL2, chloroplastic OS=Arabidopsis thaliana OX=3702 GN=HISN7 PE=1 SV=1	G	Carbohydrate transport and metabolism	hypothetical protein C1H46_008092 [Malus baccata]
Ej00001229	243	249	236	0	10	14	13.4066	11.4929	11.9263	0	0.446721	0.580857	0.000266094	-4.49388	down	--	--	Molecular Function: electron carrier activity (GO:0009055);;	--	--	--	--	Plastocyanin-like domain	Blue copper protein 1a OS=Medicago truncatula OX=3880 GN=MTR_7g086140 PE=2 SV=1	S	Function unknown	lamin-like protein [Pyrus ussuriensis x Pyrus communis]
Ej00012008	1974	2508	2218	1046	638	778	108.691	115.278	111.789	31.5137	29.0477	34.0098	7.45e-66	-1.2011	down	--	--	--	--	--	--	--	Aluminium induced protein	Stem-specific protein TSJT1 OS=Nicotiana tabacum OX=4097 GN=TSJT1 PE=2 SV=1	S	Function unknown	stem-specific protein TSJT1-like [Malus domestica]
Ej00034607	229	240	221	1368	885	947	9.13156	7.97286	8.05107	29.8756	29.2303	30.0112	2.01e-137	2.45235	up	--	--	--	--	--	--	--	Domain of unknown function (DUF4228)	--	S	Function unknown	PREDICTED: uncharacterized protein LOC103944736 [Pyrus x bretschneideri]
Ej00027332	61	75	72	11	10	14	0.665136	0.67833	0.712221	0.065465	0.089215	0.12055	1.83e-08	-2.30291	down	--	--	Molecular Function: microtubule motor activity (GO:0003777);; Molecular Function: ATP binding (GO:0005524);; Cellular Component: microtubule (GO:0005874);; Biological Process: microtubule-based movement (GO:0007018);; Molecular Function: microtubule binding (GO:0008017);;	K11498|0.0e+00|pxb:103950230|K11498 centromeric protein E | (RefSeq) kinesin-like protein KIN-7B	--	[Z]	Cytoskeleton	Kinesin motor domain	Kinesin-like protein NACK2 OS=Nicotiana tabacum OX=4097 GN=NACK2 PE=1 SV=1	Z	Cytoskeleton	kinesin-like protein NACK2 [Pyrus ussuriensis x Pyrus communis]
Ej00012761	1248	1446	1325	481	344	337	36.4646	35.2549	35.4453	7.68083	8.30994	7.7999	2.03e-71	-1.54452	down	--	--	Cellular Component: integral component of membrane (GO:0016021);;	--	--	--	--	Protein RETICULATA-related	Protein RETICULATA-RELATED 3, chloroplastic OS=Arabidopsis thaliana OX=3702 GN=RER3 PE=1 SV=1	S	Function unknown	hypothetical protein DVH24_014950 [Malus domestica]
Ej00081905	4846	5846	4574	1287	778	867	469.466	472.714	405.692	68.199	62.3051	66.6787	5.08e-252	-2.14201	down	--	--	--	K03860|8.3e-09|nnu:104608881|K03860 phosphatidylinositol N-acetylglucosaminyltransferase subunit Q | (RefSeq) N-acetylglucosaminyl-phosphatidylinositol biosynthetic protein gpi1-like	Glycosylphosphatidylinositol (GPI)-anchor biosynthesis (ko00563)	--	--	Gibberellin regulated protein	Snakin-2 OS=Solanum tuberosum OX=4113 GN=SN2 PE=1 SV=1	S	Function unknown	hypothetical protein C1H46_016463 [Malus baccata]
Ej00043411	41	60	59	0	0	0	0.754075	0.928576	1.00862	0	0	0	5.26e-10	-7.90572	down	[DPM]	Cell cycle control, cell division, chromosome partitioning;; Inorganic ion transport and metabolism;; Cell wall/membrane/envelope biogenesis	Molecular Function: copper ion binding (GO:0005507);; Biological Process: lignin catabolic process (GO:0046274);; Cellular Component: apoplast (GO:0048046);; Molecular Function: hydroquinone:oxygen oxidoreductase activity (GO:0052716);;	K05909|0.0e+00|mdm:103450543|K05909 laccase [EC:1.10.3.2] | (RefSeq) laccase-4-like	--	[Q]	Secondary metabolites biosynthesis, transport and catabolism	Multicopper oxidase	Laccase-4 OS=Arabidopsis thaliana OX=3702 GN=IRX12 PE=2 SV=2	Q	Secondary metabolites biosynthesis, transport and catabolism	laccase-4-like [Malus domestica]
Ej00024680	488	562	534	25	22	26	7.91276	7.60095	7.92366	0.214569	0.287723	0.32889	7.63e-86	-4.18945	down	--	--	Molecular Function: DNA binding (GO:0003677);; Molecular Function: transcription factor activity, sequence-specific DNA binding (GO:0003700);; Cellular Component: nucleus (GO:0005634);;	K09285|0.0e+00|mdm:103424515|K09285 AP2-like factor, ANT lineage | (RefSeq) LOW QUALITY PROTEIN: AP2-like ethylene-responsive transcription factor ANT	--	--	--	AP2 domain	AP2-like ethylene-responsive transcription factor ANT OS=Arabidopsis thaliana OX=3702 GN=ANT PE=1 SV=2	K	Transcription	LOW QUALITY PROTEIN: AP2-like ethylene-responsive transcription factor ANT [Malus domestica]
Ej00038202	672	964	846	11	4	0	14.5413	17.4273	16.7777	0.12533	0.057365	0	5.82e-73	-7.13037	down	--	--	Molecular Function: hydrolase activity, hydrolyzing O-glycosyl compounds (GO:0004553);; Biological Process: carbohydrate metabolic process (GO:0005975);;	K19891|2.7e-107|smo:SELMODRAFT_442025|K19891 glucan endo-1,3-beta-glucosidase 1/2/3 [EC:3.2.1.39] | (RefSeq) hypothetical protein	Starch and sucrose metabolism (ko00500)	--	--	Glycosyl hydrolases family 17	Glucan endo-1,3-beta-glucosidase 12 OS=Arabidopsis thaliana OX=3702 GN=At4g29360 PE=2 SV=1	G	Carbohydrate transport and metabolism	glucan endo-1,3-beta-glucosidase 12 [Pyrus ussuriensis x Pyrus communis]
Ej00076024	34	44	39	0	0	0	1.86784	2.01487	1.9595	0	0	0	8.79e-09	-7.45659	down	--	--	Cellular Component: nucleus (GO:0005634);; Biological Process: regulation of transcription, DNA-templated (GO:0006355);; Biological Process: auxin-activated signaling pathway (GO:0009734);;	K14484|1.3e-73|mdm:103440669|K14484 auxin-responsive protein IAA | (RefSeq) auxin-induced protein IAA6	Plant hormone signal transduction (ko04075)	--	--	AUX/IAA family	Auxin-induced protein AUX22 OS=Glycine max OX=3847 GN=AUX22 PE=2 SV=1	K	Transcription	auxin-induced protein IAA6 [Pyrus ussuriensis x Pyrus communis]
Ej00045350	1492	1660	1446	660	439	487	35.3211	32.7836	31.3249	8.54831	8.58101	9.14459	2.86e-58	-1.29236	down	--	--	Molecular Function: structural constituent of ribosome (GO:0003735);; Cellular Component: ribosome (GO:0005840);; Biological Process: translation (GO:0006412);;	K02951|2.1e-106|nta:107771609|K02951 small subunit ribosomal protein S12e | (RefSeq) 40S ribosomal protein S12-like	Ribosome (ko03010)	[J]	Translation, ribosomal structure and biogenesis	Ribosomal protein L7Ae/L30e/S12e/Gadd45 family	40S ribosomal protein S12 OS=Hordeum vulgare OX=4513 GN=RPS12 PE=2 SV=1	J	Translation, ribosomal structure and biogenesis	hypothetical protein DVH24_017626 [Malus domestica]
Ej00064521	23	33	24	90	51	55	0.478624	0.566247	0.462027	1.02969	0.877981	0.909822	5.48e-06	1.52607	up	[QV]	Secondary metabolites biosynthesis, transport and catabolism;; Defense mechanisms	Molecular Function: iron ion binding (GO:0005506);; Cellular Component: integral component of membrane (GO:0016021);; Molecular Function: oxidoreductase activity, acting on paired donors, with incorporation or reduction of molecular oxygen (GO:0016705);; Molecular Function: heme binding (GO:0020037);;	K20495|1.0e-231|mdm:103451801|K20495 long-chain fatty acid omega-monooxygenase [EC:1.14.14.80] | (RefSeq) cytochrome P450 704B1	Fatty acid degradation (ko00071);; Cutin, suberine and wax biosynthesis (ko00073)	[QI]	Secondary metabolites biosynthesis, transport and catabolism;; Lipid transport and metabolism	Cytochrome P450	Cytochrome P450 704B1 OS=Arabidopsis thaliana OX=3702 GN=CYP704B1 PE=1 SV=1	--	--	cytochrome P450 704B1 [Malus domestica]
Ej00019333	140	194	192	27	28	21	1.78726	2.07071	2.24307	0.186806	0.292499	0.205556	3.95e-20	-2.52528	down	[R]	General function prediction only	Molecular Function: ADP binding (GO:0043531);;	K13415|3.0e-42|mdm:103413440|K13415 protein brassinosteroid insensitive 1 [EC:2.7.10.1 2.7.11.1] | (RefSeq) uncharacterized protein LOC103413440 isoform X1	Plant hormone signal transduction (ko04075)	--	--	NB-ARC domain	Probable disease resistance protein At5g66900 OS=Arabidopsis thaliana OX=3702 GN=At5g66900 PE=3 SV=1	S	Function unknown	PREDICTED: probable disease resistance protein At5g66900 [Pyrus x bretschneideri]
Ej00064134	1528	1737	1461	453	292	318	12.0271	11.4126	10.5306	1.95044	1.90201	1.98677	1.12e-109	-1.9117	down	[P]	Inorganic ion transport and metabolism	Biological Process: ethylene-activated signaling pathway (GO:0009873);; Cellular Component: integral component of membrane (GO:0016021);; Molecular Function: metal ion transmembrane transporter activity (GO:0046873);;	K14513|0.0e+00|fve:101310827|K14513 ethylene-insensitive protein 2 | (RefSeq) ethylene-insensitive protein 2	MAPK signaling pathway - plant (ko04016);; Plant hormone signal transduction (ko04075)	[P]	Inorganic ion transport and metabolism	Natural resistance-associated macrophage protein	Ethylene-insensitive protein 2 OS=Arabidopsis thaliana OX=3702 GN=EIN2 PE=1 SV=1	P	Inorganic ion transport and metabolism	hypothetical protein DVH24_001497 [Malus domestica]
Ej00051628	267	308	272	119	54	88	7.03516	6.78623	6.55906	1.71746	1.16684	1.83744	2.63e-15	-1.47091	down	--	--	Biological Process: tRNA wobble uridine modification (GO:0002098);; Cellular Component: Elongator holoenzyme complex (GO:0033588);;	K11376|2.5e-204|pxb:103966215|K11376 elongator complex protein 5 | (RefSeq) elongator complex protein 5-like	--	--	--	Elongator subunit Iki1	Elongator complex protein 5 OS=Arabidopsis thaliana OX=3702 GN=ELP5 PE=1 SV=1	S	Function unknown	elongator complex protein 5-like [Pyrus ussuriensis x Pyrus communis]
Ej00012054	607	736	609	277	154	147	13.974	14.1467	12.8477	3.49226	2.93335	2.68632	1.34e-33	-1.52997	down	[I]	Lipid transport and metabolism	Molecular Function: 3-hydroxyisobutyryl-CoA hydrolase activity (GO:0003860);;	K05605|2.8e-223|mdm:103421010|K05605 3-hydroxyisobutyryl-CoA hydrolase [EC:3.1.2.4] | (RefSeq) 3-hydroxyisobutyryl-CoA hydrolase-like protein 2, mitochondrial	Valine, leucine and isoleucine degradation (ko00280);; beta-Alanine metabolism (ko00410);; Propanoate metabolism (ko00640);; Carbon metabolism (ko01200)	[I]	Lipid transport and metabolism	Enoyl-CoA hydratase/isomerase	3-hydroxyisobutyryl-CoA hydrolase-like protein 2, mitochondrial OS=Arabidopsis thaliana OX=3702 GN=At4g31810 PE=1 SV=1	I	Lipid transport and metabolism	hypothetical protein DVH24_020406 [Malus domestica]
Ej00025227	872	1173	966	3158	2089	1980	19.319	21.6995	19.596	38.304	38.3143	34.8463	8.57e-101	1.50589	up	--	--	Biological Process: reproduction (GO:0000003);; Biological Process: cell morphogenesis (GO:0000902);; Biological Process: cell morphogenesis involved in differentiation (GO:0000904);; Biological Process: developmental process involved in reproduction (GO:0003006);; Molecular Function: molecular_function (GO:0003674);; Molecular Function: catalytic activity (GO:0003824);; Molecular Function: ubiqu…	K11274|1.4e-92|cic:CICLE_v10018495mg|K11274 chromosome transmission fidelity protein 4 | (RefSeq) hypothetical protein	--	[O]	Posttranslational modification, protein turnover, chaperones	Ring finger domain	E3 ubiquitin-protein ligase RING1 OS=Gossypium hirsutum OX=3635 GN=RING1 PE=1 SV=1	O	Posttranslational modification, protein turnover, chaperones	uncharacterized protein LOC103455455 [Malus domestica]
Ej00016690	16	33	27	256	169	162	2.5893	4.69044	4.10521	24.024	23.8606	21.9385	5.02e-36	3.19585	up	--	--	Cellular Component: integral component of membrane (GO:0016021);;	--	--	--	--	Arabinogalactan peptide	Arabinogalactan protein 22 OS=Arabidopsis thaliana OX=3702 GN=AGP22 PE=1 SV=1	S	Function unknown	hypothetical protein DVH24_017930 [Malus domestica]
Ej00082804	335	360	332	147	88	84	3.57889	3.21373	3.25493	0.858175	0.775103	0.7141	3.33e-19	-1.45874	down	[T]	Signal transduction mechanisms	Molecular Function: protein serine/threonine kinase activity (GO:0004674);; Molecular Function: ATP binding (GO:0005524);; Cellular Component: integral component of membrane (GO:0016021);;	K00924|1.8e-211|smo:SELMODRAFT_233539|K00924 kinase [EC:2.7.1.-] | (RefSeq) hypothetical protein	--	--	--	Protein tyrosine and serine/threonine kinase	Receptor protein kinase TMK1 OS=Arabidopsis thaliana OX=3702 GN=TMK1 PE=1 SV=1	T	Signal transduction mechanisms	hypothetical protein DVH24_039151 [Malus domestica]
Ej00060000	232	256	286	24	28	27	2.54346	2.33856	2.86492	0.138125	0.253705	0.234082	1.56e-33	-3.02707	down	--	--	Cellular Component: microtubule (GO:0005874);; Molecular Function: microtubule binding (GO:0008017);;	--	--	--	--	HEAT repeats	Microtubule-associated protein TORTIFOLIA1 OS=Arabidopsis thaliana OX=3702 GN=TOR1 PE=1 SV=2	S	Function unknown	hypothetical protein C1H46_023895 [Malus baccata]
Ej00002782	223	227	229	0	0	0	3.79913	3.22761	3.56721	0	0	0	1.77e-16	-10.0024	down	--		Molecular Function: protein kinase activity (GO:0004672);; Molecular Function: ATP binding (GO:0005524);; Cellular Component: integral component of membrane (GO:0016021);;	K01180|1.4e-65|cmax:111487562|K01180 endo-1,3(4)-beta-glucanase [EC:3.2.1.6] | (RefSeq) uncharacterized protein LOC111487562	--	[T]	Signal transduction mechanisms	Protein kinase domain	Receptor-like serine/threonine-protein kinase NCRK OS=Arabidopsis thaliana OX=3702 GN=NCRK PE=1 SV=1	T	Signal transduction mechanisms	receptor-like serine/threonine-protein kinase NCRK isoform X1 [Malus domestica]
Ej00056478	70	93	83	4	0	2	1.44523	1.61876	1.57314	0.045802	0	0.024488	8.06e-14	-5.13142	down	[E]	Amino acid transport and metabolism	Molecular Function: serine-type carboxypeptidase activity (GO:0004185);;	K16297|6.9e-292|pxb:103943217|K16297 serine carboxypeptidase-like clade II [EC:3.4.16.-] | (RefSeq) serine carboxypeptidase-like 35	--	[OE]	Posttranslational modification, protein turnover, chaperones;; Amino acid transport and metabolism	Serine carboxypeptidase	Serine carboxypeptidase-like 35 OS=Arabidopsis thaliana OX=3702 GN=SCPL35 PE=2 SV=1	O	Posttranslational modification, protein turnover, chaperones	PREDICTED: serine carboxypeptidase-like 35 [Pyrus x bretschneideri]
Ej00064616	132	197	149	47	43	33	6.91366	8.61005	7.14013	1.32437	1.86688	1.37725	2.17e-11	-1.69105	down	--	--	Cellular Component: integral component of membrane (GO:0016021);;	--	--	--	--	--	--	S	Function unknown	hypothetical protein D8674_004336 [Pyrus ussuriensis x Pyrus communis]
Eriobotrya_japonica_newGene_8755	94	82	97	58	27	28	1.9742	1.44025	2.02542	0.671918	0.46439	0.481865	0.000486127	-1.07328	down	--	--	Cellular Component: integral component of membrane (GO:0016021);;	--	--	--	--	--	--	--	--	hypothetical protein C1H46_044269 [Malus baccata]
Eriobotrya_japonica_newGene_2016	519	598	540	1162	816	847	14.3204	12.6973	11.1765	14.6724	14.9872	14.9334	3.22e-32	1.01774	up	[P]	Inorganic ion transport and metabolism	Cellular Component: integral component of membrane (GO:0016021);;	K01537|4.03e-70|pxb:103929760|K01537 P-type Ca2+ transporter type 2C [EC:7.2.2.10] | (RefSeq) putative calcium-transporting ATPase 13, plasma membrane-type	--	[P]	Inorganic ion transport and metabolism	E1-E2 ATPase	Putative calcium-transporting ATPase 13, plasma membrane-type OS=Arabidopsis thaliana OX=3702 GN=ACA13 PE=3 SV=1	P	Inorganic ion transport and metabolism	hypothetical protein DVH24_016399 [Malus domestica]
Ej00024598	336	344	277	42	27	23	14.4353	12.3505	10.8917	0.978625	0.955764	0.758339	5e-44	-3.14651	down	--	--	Molecular Function: hydrolase activity, acting on ester bonds (GO:0016788);;	K23978|2.8e-137|mdm:103455210|K23978 isoamyl acetate esterase [EC:3.1.1.112] | (RefSeq) GDSL esterase/lipase At5g62930-like isoform X1	--	[I]	Lipid transport and metabolism	GDSL-like Lipase/Acylhydrolase	GDSL esterase/lipase At5g62930 OS=Arabidopsis thaliana OX=3702 GN=At5g62930 PE=2 SV=3	I	Lipid transport and metabolism	GDSL esterase/lipase [Pyrus ussuriensis x Pyrus communis]
Eriobotrya_japonica_newGene_13740	165	198	161	38	27	32	6.54089	6.30698	5.8968	0.606052	0.697732	0.793286	2.09e-18	-2.18234	down	--	--	Molecular Function: catalytic activity (GO:0003824);;	K09753|2.54e-20|peq:110024447|K09753 cinnamoyl-CoA reductase [EC:1.2.1.44] | (RefSeq) cinnamoyl-CoA reductase 1-like	Phenylpropanoid biosynthesis (ko00940)	[V]	Defense mechanisms	NAD dependent epimerase/dehydratase family	Phenylacetaldehyde reductase OS=Rosa hybrid cultivar OX=128735 GN=PAR PE=1 SV=1	V	Defense mechanisms	PREDICTED: cinnamoyl-CoA reductase 1-like [Pyrus x bretschneideri]
Eriobotrya_japonica_newGene_3808	57	84	82	33	23	8	1.26221	1.56215	1.67486	0.402285	0.416579	0.137689	5.41e-05	-1.57658	down	--	--	Molecular Function: molecular_function (GO:0003674);; Molecular Function: nucleic acid binding (GO:0003676);; Molecular Function: RNA binding (GO:0003723);; Molecular Function: catalytic activity (GO:0003824);; Molecular Function: nuclease activity (GO:0004518);; Molecular Function: endonuclease activity (GO:0004519);; Molecular Function: binding (GO:0005488);; Cellular Component: cellular_compon…	K03798|1.69e-71|mdm:103442354|K03798 cell division protease FtsH [EC:3.4.24.-] | (RefSeq) ATP-dependent zinc metalloprotease FTSH 6, chloroplastic	--	[R]	General function prediction only	PPR repeat family	Pentatricopeptide repeat-containing protein At1g77170, mitochondrial OS=Arabidopsis thaliana OX=3702 GN=PCMP-E21 PE=2 SV=1	L	Replication, recombination and repair	pentatricopeptide repeat-containing protein [Pyrus ussuriensis x Pyrus communis]
Ej00047523	319	416	409	2102	1154	1255	11.1934	12.1714	13.1367	40.3821	33.5157	34.9894	2.48e-118	2.20293	up	[G]	Carbohydrate transport and metabolism	Biological Process: carbohydrate metabolic process (GO:0005975);; Molecular Function: carbohydrate binding (GO:0030246);; Molecular Function: glucose-6-phosphate 1-epimerase activity (GO:0047938);;	K01792|1.8e-170|mdm:114821237|K01792 glucose-6-phosphate 1-epimerase [EC:5.1.3.15] | (RefSeq) putative glucose-6-phosphate 1-epimerase	Glycolysis / Gluconeogenesis (ko00010)	[G]	Carbohydrate transport and metabolism	Aldose 1-epimerase	Putative glucose-6-phosphate 1-epimerase OS=Cenchrus ciliaris OX=35872 PE=2 SV=1	G	Carbohydrate transport and metabolism	putative glucose-6-phosphate 1-epimerase [Malus domestica]
Eriobotrya_japonica_newGene_11672	128	124	127	310	249	241	2.24933	1.96225	2.21073	3.27017	3.51374	3.77335	3.44e-15	1.33245	up	--	--	Molecular Function: RNA polymerase II regulatory region sequence-specific DNA binding (GO:0000977);; Molecular Function: transcription factor activity, sequence-specific DNA binding (GO:0003700);; Cellular Component: nucleus (GO:0005634);; Cellular Component: integral component of membrane (GO:0016021);; Biological Process: positive regulation of transcription from RNA polymerase II promoter (GO:…	K09264|7.35e-48|mdm:114827257|K09264 MADS-box transcription factor, plant | (RefSeq) MADS-box transcription factor 23-like	--	[K]	Transcription	SRF-type transcription factor (DNA-binding and dimerisation domain)	Agamous-like MADS-box protein AGL21 OS=Arabidopsis thaliana OX=3702 GN=AGL21 PE=1 SV=1	K	Transcription	MADS-box transcription factor 23-like [Malus domestica]
Ej00079176	66	85	87	31	11	17	1.38384	1.48674	1.6737	0.347993	0.180065	0.270975	5.65e-07	-1.80189	down	--	--	--	--	--	--	--	--	--	--	--	hypothetical protein D8674_042212 [Pyrus ussuriensis x Pyrus communis]
Ej00088734	47	76	51	41	17	16	0.846713	1.14548	0.839052	0.401421	0.251404	0.230784	0.0084089	-1.02474	down	--	--	Molecular Function: protein binding (GO:0005515);;	--	--	--	--	F-box associated	Putative F-box/LRR-repeat/kelch-repeat protein At1g11620 OS=Arabidopsis thaliana OX=3702 GN=At1g11620 PE=4 SV=1	--	--	PREDICTED: protein SUPPRESSOR OF NIM1 1-like [Pyrus x bretschneideri]
Ej00055152	70	122	121	18	19	10	0.742681	1.07952	1.17042	0.099009	0.166601	0.082527	1.65e-11	-2.46696	down	[ET]	Amino acid transport and metabolism;; Signal transduction mechanisms	Molecular Function: ligand-gated ion channel activity (GO:0015276);; Cellular Component: integral component of membrane (GO:0016021);;	K05387|0.0e+00|mdm:103417115|K05387 glutamate receptor, ionotropic, plant | (RefSeq) glutamate receptor 3.4-like	--	[PET]	Inorganic ion transport and metabolism;; Amino acid transport and metabolism;; Signal transduction mechanisms	Receptor family ligand binding region	Glutamate receptor 3.4 OS=Arabidopsis thaliana OX=3702 GN=GLR3.4 PE=2 SV=2	--	--	hypothetical protein DVH24_028188 [Malus domestica]
Ej00002317	2558	3210	2630	354	159	190	89.8017	94.0489	84.5263	6.78353	4.59232	5.28093	5.36e-269	-3.35678	down	--	--	Biological Process: metal ion transport (GO:0030001);; Molecular Function: metal ion binding (GO:0046872);;	--	--	[P]	Inorganic ion transport and metabolism	Heavy-metal-associated domain	Heavy metal-associated isoprenylated plant protein 3 OS=Arabidopsis thaliana OX=3702 GN=HIPP03 PE=1 SV=1	P	Inorganic ion transport and metabolism	PREDICTED: heavy metal-associated isoprenylated plant protein 3-like isoform X2 [Pyrus x bretschneideri]
Ej00016983	400	505	423	2133	1397	1460	14.6007	15.3939	14.1565	42.6908	42.2857	42.3949	5.2e-173	2.15331	up	--	--	Cellular Component: integral component of membrane (GO:0016021);;	--	--	--	--	--	--	--	--	hypothetical protein DVH24_017813 [Malus domestica]
Ej00060033	1622	1888	1657	894	573	540	35.6511	34.6393	33.3459	10.7489	10.4153	9.41308	1.13e-48	-1.12902	down	[E]	Amino acid transport and metabolism	Molecular Function: tryptophan synthase activity (GO:0004834);;	K01696|1.7e-271|pxb:103926753|K01696 tryptophan synthase beta chain [EC:4.2.1.20] | (RefSeq) tryptophan synthase beta chain 1-like	Glycine, serine and threonine metabolism (ko00260);; Phenylalanine, tyrosine and tryptophan biosynthesis (ko00400);; Biosynthesis of amino acids (ko01230)	[E]	Amino acid transport and metabolism	Pyridoxal-phosphate dependent enzyme	Tryptophan synthase beta chain 2, chloroplastic OS=Camptotheca acuminata OX=16922 GN=TSB PE=2 SV=1	E	Amino acid transport and metabolism	tryptophan synthase beta chain 1-like [Pyrus ussuriensis x Pyrus communis]
Ej00030655	408	459	385	47	11	35	3.44481	3.23623	2.97812	0.21429	0.073449	0.229221	1.63e-56	-3.531	down	--	--	Molecular Function: glucose-6-phosphate isomerase activity (GO:0004347);; Biological Process: gluconeogenesis (GO:0006094);; Biological Process: glycolytic process (GO:0006096);;	--	--	--	--	--	--	--	--	uncharacterized protein LOC103410905 [Malus domestica]
Ej00066968	4199	5131	4513	1486	1044	1106	77.0801	78.6095	75.8437	14.9217	15.8562	16.1138	7.82e-206	-1.67906	down	[G]	Carbohydrate transport and metabolism	Molecular Function: 6-phosphofructokinase activity (GO:0003872);; Molecular Function: ATP binding (GO:0005524);; Cellular Component: cytoplasm (GO:0005737);; Biological Process: fructose 6-phosphate metabolic process (GO:0006002);; Molecular Function: metal ion binding (GO:0046872);; Molecular Function: diphosphate-fructose-6-phosphate 1-phosphotransferase activity (GO:0047334);;	K00895|0.0e+00|mdm:103427788|K00895 diphosphate-dependent phosphofructokinase [EC:2.7.1.90] | (RefSeq) pyrophosphate--fructose 6-phosphate 1-phosphotransferase subunit beta	Glycolysis / Gluconeogenesis (ko00010);; Pentose phosphate pathway (ko00030);; Fructose and mannose metabolism (ko00051)	[G]	Carbohydrate transport and metabolism	Phosphofructokinase	Pyrophosphate--fructose 6-phosphate 1-phosphotransferase subunit beta OS=Ricinus communis OX=3988 GN=PFP-BETA PE=3 SV=1	G	Carbohydrate transport and metabolism	pyrophosphate--fructose 6-phosphate 1-phosphotransferase [Eriobotrya japonica]
Ej00039845	556	501	510	1967	1389	1335	6.74952	5.07404	5.66537	13.0632	13.9434	12.8685	2.68e-84	1.82032	up	[I]	Lipid transport and metabolism	Molecular Function: phospholipase D activity (GO:0004630);; Molecular Function: calcium ion binding (GO:0005509);; Cellular Component: membrane (GO:0016020);; Biological Process: lipid catabolic process (GO:0016042);; Biological Process: phosphatidylcholine metabolic process (GO:0046470);; Molecular Function: N-acylphosphatidylethanolamine-specific phospholipase D activity (GO:0070290);;	K01115|0.0e+00|pxb:103966454|K01115 phospholipase D1/2 [EC:3.1.4.4] | (RefSeq) phospholipase D beta 1-like isoform X1	Glycerophospholipid metabolism (ko00564);; Ether lipid metabolism (ko00565);; Endocytosis (ko04144)	[I]	Lipid transport and metabolism	Phospholipase D C terminal	Phospholipase D beta 1 OS=Arabidopsis thaliana OX=3702 GN=PLDBETA1 PE=1 SV=4	I	Lipid transport and metabolism	PREDICTED: phospholipase D beta 1-like isoform X1 [Pyrus x bretschneideri]
Ej00017693	4046	4736	4489	706	423	483	90.0626	87.9993	91.4798	8.58939	7.78606	8.52529	0	-2.80466	down	--	--	Molecular Function: UDP-glycosyltransferase activity (GO:0008194);;	K18823|5.8e-99|pvu:PHAVU_006G208300g|K18823 soyasaponin III rhamnosyltransferase [EC:2.4.1.273] | (RefSeq) hypothetical protein	--	[GC]	Carbohydrate transport and metabolism;; Energy production and conversion	UDP-glucoronosyl and UDP-glucosyl transferase	UDP-glycosyltransferase 91C1 OS=Arabidopsis thaliana OX=3702 GN=UGT91C1 PE=1 SV=1	--	--	hypothetical protein DVH24_018149 [Malus domestica]
Ej00012535	13409	16438	15561	5243	3406	3636	250.555	256.357	266.184	53.6005	52.6587	53.9538	0	-1.6439	down	[G]	Carbohydrate transport and metabolism	Molecular Function: phosphoglycerate mutase activity (GO:0004619);; Cellular Component: cytoplasm (GO:0005737);; Biological Process: glucose catabolic process (GO:0006007);; Molecular Function: manganese ion binding (GO:0030145);;	K15633|0.0e+00|pxb:103960166|K15633 2,3-bisphosphoglycerate-independent phosphoglycerate mutase [EC:5.4.2.12] | (RefSeq) 2,3-bisphosphoglycerate-independent phosphoglycerate mutase-like	Glycolysis / Gluconeogenesis (ko00010);; Glycine, serine and threonine metabolism (ko00260);; Carbon metabolism (ko01200);; Biosynthesis of amino acids (ko01230)	[G]	Carbohydrate transport and metabolism	Metalloenzyme superfamily	2,3-bisphosphoglycerate-independent phosphoglycerate mutase OS=Mesembryanthemum crystallinum OX=3544 GN=PGM1 PE=2 SV=1	G	Carbohydrate transport and metabolism	2,3-bisphosphoglycerate-independent phosphoglycerate mutase-like [Pyrus ussuriensis x Pyrus communis]
Ej00071511	971	1042	979	232	133	104	28.0505	25.1294	25.8826	3.6687	3.16618	2.36629	2.56e-81	-2.45517	down	--	--	Molecular Function: transcription factor activity, sequence-specific DNA binding (GO:0003700);; Cellular Component: extracellular region (GO:0005576);; Cellular Component: cell wall (GO:0005618);; Biological Process: plant-type cell wall organization (GO:0009664);; Cellular Component: membrane (GO:0016020);;	K20557|2.2e-53|ini:109149395|K20557 transcription factor VIP1 | (RefSeq) transcription factor VIP1-like	MAPK signaling pathway - plant (ko04016)	--	--	bZIP transcription factor	bZIP transcription factor 18 OS=Arabidopsis thaliana OX=3702 GN=BZIP18 PE=1 SV=1	K	Transcription	PREDICTED: transcription factor RF2b-like [Pyrus x bretschneideri]
Ej00015039	1236	1508	1371	4504	2907	3018	29.3161	29.8628	29.7816	58.4623	57.0575	56.8621	4.07e-186	1.58193	up	[T]	Signal transduction mechanisms	Molecular Function: protein kinase activity (GO:0004672);; Molecular Function: ATP binding (GO:0005524);;	K04424|3.0e-28|bvg:104884779|K04424 sterile alpha motif and leucine zipper containing kinase AZK [EC:2.7.11.25] | (RefSeq) serine/threonine-protein kinase EDR1	--	[T]	Signal transduction mechanisms	Protein tyrosine and serine/threonine kinase	Integrin-linked protein kinase 1 OS=Arabidopsis thaliana OX=3702 GN=ILK1 PE=1 SV=1	T	Signal transduction mechanisms	integrin-linked protein kinase 1-like isoform X1 [Malus domestica]
Ej00046502	596	702	594	71	37	47	8.84243	8.68531	8.07	0.571329	0.450735	0.54561	6.67e-94	-3.37416	down	[T]	Signal transduction mechanisms	Molecular Function: protein kinase activity (GO:0004672);; Molecular Function: ATP binding (GO:0005524);;	K01180|2.5e-77|cmax:111487562|K01180 endo-1,3(4)-beta-glucanase [EC:3.2.1.6] | (RefSeq) uncharacterized protein LOC111487562	--	[T]	Signal transduction mechanisms	Protein tyrosine and serine/threonine kinase	Inactive protein kinase SELMODRAFT_444075 OS=Selaginella moellendorffii OX=88036 GN=SELMODRAFT_444075 PE=2 SV=1	T	Signal transduction mechanisms	PREDICTED: inactive protein kinase SELMODRAFT_444075 isoform X2 [Pyrus x bretschneideri]
Ej00013725	50	78	56	134	97	129	0.601937	0.782399	0.614616	0.88095	0.960437	1.23573	5.92e-07	1.23955	up	[G]	Carbohydrate transport and metabolism	Molecular Function: molecular_function (GO:0003674);; Molecular Function: catalytic activity (GO:0003824);; Biological Process: response to stress (GO:0006950);; Biological Process: response to oxidative stress (GO:0006979);; Biological Process: biological_process (GO:0008150);; Molecular Function: galactosyltransferase activity (GO:0008378);; Biological Process: response to abiotic stimulus (GO:…	K06611|0.0e+00|mdm:103444277|K06611 stachyose synthetase [EC:2.4.1.67] | (RefSeq) stachyose synthase	Galactose metabolism (ko00052)	--	--	Raffinose synthase or seed imbibition protein Sip1	Stachyose synthase OS=Pisum sativum OX=3888 GN=STS1 PE=1 SV=1	S	Function unknown	stachyose synthase [Malus domestica]
Ej00007869	362	523	470	195	83	143	7.93337	9.5587	9.42883	2.33365	1.49258	2.47996	2.58e-18	-1.45727	down	--	--	Cellular Component: integral component of membrane (GO:0016021);;	--	--	[O]	Posttranslational modification, protein turnover, chaperones	--	--	S	Function unknown	COPII coat assembly protein SEC16-like [Malus domestica]
Ej00041850	91	117	82	25	19	20	2.59217	2.78153	2.14711	0.390025	0.431114	0.437601	3.23e-09	-1.92321	down	--	--	Cellular Component: integral component of membrane (GO:0016021);;	--	--	--	--	--	--	V	Defense mechanisms	hypothetical protein C1H46_040572 [Malus baccata]
Eriobotrya_japonica_newGene_11788	62	34	71	17	4	5	6.15146	2.79005	6.46091	0.898164	0.308633	0.319415	1.55e-06	-2.53835	down	--	--	Molecular Function: nucleotide binding (GO:0000166);; Molecular Function: molecular_function (GO:0003674);; Molecular Function: binding (GO:0005488);; Cellular Component: cellular_component (GO:0005575);; Cellular Component: cell (GO:0005623);; Cellular Component: plasma membrane (GO:0005886);; Molecular Function: drug binding (GO:0008144);; Cellular Component: membrane (GO:0016020);; Molecular F…	K00847|3.78e-07|bna:106428977|K00847 fructokinase [EC:2.7.1.4] | (RefSeq) probable fructokinase-1 isoform X1	Fructose and mannose metabolism (ko00051);; Starch and sucrose metabolism (ko00500);; Amino sugar and nucleotide sugar metabolism (ko00520)	--	--	Universal stress protein family	--	S	Function unknown	universal stress protein PHOS32-like [Malus domestica]
Ej00039971	170	184	130	70	49	46	1.43636	1.3024	1.00588	0.324795	0.340656	0.307386	3.21e-08	-1.3099	down	--	--	Molecular Function: DNA binding (GO:0003677);; Molecular Function: zinc ion binding (GO:0008270);; Cellular Component: integral component of membrane (GO:0016021);;	K08511|9.8e-29|mdm:103454464|K08511 vesicle-associated membrane protein 72 | (RefSeq) vesicle-associated membrane protein 724	--	--	--	Plus-3 domain	Vesicle-associated membrane protein 724 OS=Arabidopsis thaliana OX=3702 GN=VAMP724 PE=2 SV=2	S	Function unknown	hypothetical protein DVH24_013444 [Malus domestica]
Eriobotrya_japonica_newGene_6723	53	80	57	9	9	13	0.974989	1.23674	0.981292	0.082542	0.136232	0.191042	1.03e-07	-2.33156	down	--	--	--	--	--	[R]	General function prediction only	PPR repeat	Pentatricopeptide repeat-containing protein At4g21705, mitochondrial OS=Arabidopsis thaliana OX=3702 GN=At4g21705 PE=2 SV=1	S	Function unknown	hypothetical protein DVH24_003628 [Malus domestica]
Eriobotrya_japonica_newGene_14020	171	227	192	1269	877	957	4.20802	4.6196	4.31478	17.1498	17.7874	18.5606	1.39e-144	2.64701	up	[IQR]	Lipid transport and metabolism;; Secondary metabolites biosynthesis, transport and catabolism;; General function prediction only	--	K15095|8.57e-138|mdm:103401547|K15095 (+)-neomenthol dehydrogenase [EC:1.1.1.208] | (RefSeq) (+)-neomenthol dehydrogenase-like	Monoterpenoid biosynthesis (ko00902)	[Q]	Secondary metabolites biosynthesis, transport and catabolism	short chain dehydrogenase	(+)-neomenthol dehydrogenase OS=Arabidopsis thaliana OX=3702 GN=SDR1 PE=1 SV=1	--	--	(+)-neomenthol dehydrogenase-like [Malus domestica]
Ej00074175	113	116	120	17	16	20	2.25682	1.93364	2.1901	0.176206	0.250179	0.305822	4.64e-14	-2.45846	down	[E]	Amino acid transport and metabolism	Molecular Function: aminopeptidase activity (GO:0004177);; Molecular Function: manganese ion binding (GO:0030145);;	K01262|6.8e-274|pxb:103962333|K01262 Xaa-Pro aminopeptidase [EC:3.4.11.9] | (RefSeq) probable Xaa-Pro aminopeptidase 3 isoform X1	--	[E]	Amino acid transport and metabolism	Metallopeptidase family M24	Intermediate cleaving peptidase 55, mitochondrial OS=Arabidopsis thaliana OX=3702 GN=ICP55 PE=1 SV=1	E	Amino acid transport and metabolism	Xaa-Pro aminopeptidase 3 [Pyrus ussuriensis x Pyrus communis]
Eriobotrya_japonica_newGene_5119	5146	5639	4805	2590	1579	1890	56.3285	50.6658	45.2329	15.5413	13.9944	15.2613	1.74e-79	-1.12605	down	[W]	Extracellular structures	Molecular Function: protein kinase activity (GO:0004672);; Molecular Function: ATP binding (GO:0005524);; Cellular Component: integral component of membrane (GO:0016021);;	K24104|1.57e-81|thj:104799061|K24104 GPN-loop GTPase | (RefSeq) LOW QUALITY PROTEIN: uncharacterized protein LOC104799061	--	--	--	Protein tyrosine and serine/threonine kinase	Cysteine-rich receptor-like protein kinase 25 OS=Arabidopsis thaliana OX=3702 GN=CRK25 PE=3 SV=1	T	Signal transduction mechanisms	PREDICTED: putative receptor-like protein kinase At4g00960 [Pyrus x bretschneideri]
Ej00045612	86	121	88	285	164	173	0.893152	1.04572	0.834549	1.62464	1.40888	1.42649	2.68e-12	1.31001	up	--	--	--	K15728|0.0e+00|pavi:110761959|K15728 phosphatidate phosphatase LPIN [EC:3.1.3.4] | (RefSeq) phosphatidate phosphatase PAH2	Glycerolipid metabolism (ko00561);; Glycerophospholipid metabolism (ko00564)	[NI]	Cell motility;; Lipid transport and metabolism	LNS2 (Lipin/Ned1/Smp2)	Phosphatidate phosphatase PAH2 OS=Arabidopsis thaliana OX=3702 GN=PAH2 PE=1 SV=1	--	--	phosphatidate phosphatase PAH2-like [Pyrus ussuriensis x Pyrus communis]
Ej00005134	246	341	302	983	596	616	11.9163	13.7509	13.3565	26.0394	23.8874	23.6691	2.1e-46	1.54022	up	--	--	Cellular Component: endoplasmic reticulum membrane (GO:0005789);; Biological Process: protein retention in ER lumen (GO:0006621);; Biological Process: protein transport (GO:0015031);; Cellular Component: integral component of membrane (GO:0016021);; Molecular Function: ER retention sequence binding (GO:0046923);;	K10949|4.2e-113|mdm:103420804|K10949 ER lumen protein retaining receptor | (RefSeq) ER lumen protein-retaining receptor-like	--	[U]	Intracellular trafficking, secretion, and vesicular transport	ER lumen protein retaining receptor	ER lumen protein-retaining receptor OS=Petunia hybrida OX=4102 GN=ERD2 PE=2 SV=1	U	Intracellular trafficking, secretion, and vesicular transport	hypothetical protein C1H46_043500 [Malus baccata]
Eriobotrya_japonica_newGene_12054	421	477	400	1269	803	913	8.91914	8.94341	7.15855	9.78056	10.6294	10.9921	1.75e-58	1.44246	up	--	--	Biological Process: positive regulation of growth (GO:0045927);;	--	--	--	--	Protein of unknown function (DUF668)	Protein PSK SIMULATOR 1 OS=Arabidopsis thaliana OX=3702 GN=PSI1 PE=1 SV=2	S	Function unknown	hypothetical protein C1H46_003298 [Malus baccata]
Ej00060408	233	307	266	30	25	22	4.48867	4.93155	4.68243	0.310405	0.388544	0.335326	1.88e-39	-3.1347	down	[HC]	Coenzyme transport and metabolism;; Energy production and conversion	Molecular Function: squalene monooxygenase activity (GO:0004506);; Cellular Component: integral component of membrane (GO:0016021);; Biological Process: sterol biosynthetic process (GO:0016126);; Molecular Function: flavin adenine dinucleotide binding (GO:0050660);;	K00511|3.1e-306|mdm:103443090|K00511 squalene monooxygenase [EC:1.14.14.17] | (RefSeq) squalene monooxygenase-like	Steroid biosynthesis (ko00100);; Sesquiterpenoid and triterpenoid biosynthesis (ko00909)	[I]	Lipid transport and metabolism	Squalene epoxidase	Squalene monooxygenase SE1 OS=Panax ginseng OX=4054 GN=SQE1 PE=2 SV=1	I	Lipid transport and metabolism	squalene monooxygenase-like [Pyrus ussuriensis x Pyrus communis]
Ej00044868	445	684	564	3227	2179	2050	9.74562	12.5206	11.3071	38.7244	39.5427	35.7121	1.92e-178	2.38675	up	[G]	Carbohydrate transport and metabolism	Molecular Function: polygalacturonase activity (GO:0004650);; Biological Process: carbohydrate metabolic process (GO:0005975);;	K01184|1.4e-28|ccav:112515617|K01184 polygalacturonase [EC:3.2.1.15] | (RefSeq) polygalacturonase At1g48100	Pentose and glucuronate interconversions (ko00040)	--	--	Glycosyl hydrolases family 28	Probable polygalacturonase OS=Vitis vinifera OX=29760 GN=GSVIVT00026920001 PE=1 SV=1	G	Carbohydrate transport and metabolism	polygalacturonase [Pyrus ussuriensis x Pyrus communis]
Ej00016817	208	195	241	3181	2207	2272	4.00118	3.11913	4.22799	33.4757	35.1186	34.6925	0	3.81517	up	[S]	Function unknown	--	K15015|2.1e-15|aip:107609646|K15015 solute carrier family 32 (vesicular inhibitory amino acid transporter) | (RefSeq) uncharacterized protein LOC107609646 isoform X1	--	--	--	--	IQ domain-containing protein IQM4 OS=Arabidopsis thaliana OX=3702 GN=IQM4 PE=2 SV=1	S	Function unknown	PREDICTED: IQ domain-containing protein IQM1-like [Pyrus x bretschneideri]
Eriobotrya_japonica_newGene_5130	97	93	75	8	10	12	2.81419	2.26829	2.01857	0.126156	0.23293	0.256863	1.92e-12	-2.87319	down	[I]	Lipid transport and metabolism	Molecular Function: molecular_function (GO:0003674);; Molecular Function: catalytic activity (GO:0003824);; Molecular Function: hydrolase activity (GO:0016787);;	K20802|2.07e-51|ath:AT5G10300|K20802 (R)-mandelonitrile lyase [EC:4.1.2.10] | (RefSeq) MES5; methyl esterase 5	Cyanoamino acid metabolism (ko00460)	--	--	Alpha/beta hydrolase family	Salicylic acid-binding protein 2 OS=Nicotiana tabacum OX=4097 GN=SABP2 PE=1 SV=1	S	Function unknown	hypothetical protein DVH24_026362 [Malus domestica]
Ej00010041	198	221	222	1	2	0	3.45881	3.22968	3.55045	0.00665	0.015383	0	6.99e-18	-7.49859	down	[G]	Carbohydrate transport and metabolism	Molecular Function: alpha-L-fucosidase activity (GO:0004560);;	K15923|0.0e+00|pxb:103928605|K15923 alpha-L-fucosidase 2 [EC:3.2.1.51] | (RefSeq) alpha-L-fucosidase 2	Other glycan degradation (ko00511)	--	--	--	Alpha-L-fucosidase 2 OS=Arabidopsis thaliana OX=3702 GN=FUC95A PE=1 SV=1	S	Function unknown	PREDICTED: alpha-L-fucosidase 2 [Pyrus x bretschneideri]
Ej00087951	303	340	361	101	61	58	5.91632	5.5348	6.45689	1.07798	0.971158	0.885498	1.04e-27	-1.96067	down	[F]	Nucleotide transport and metabolism	Molecular Function: GMP synthase (glutamine-hydrolyzing) activity (GO:0003922);; Molecular Function: ATP binding (GO:0005524);; Biological Process: glutamine metabolic process (GO:0006541);; Molecular Function: pyrophosphatase activity (GO:0016462);;	K01951|6.2e-312|mdm:103415093|K01951 GMP synthase (glutamine-hydrolysing) [EC:6.3.5.2] | (RefSeq) uncharacterized protein LOC103415093	Purine metabolism (ko00230)	[F]	Nucleotide transport and metabolism	GMP synthase C terminal domain	--	F	Nucleotide transport and metabolism	PREDICTED: uncharacterized protein LOC103954826 [Pyrus x bretschneideri]
Eriobotrya_japonica_newGene_6037	39	49	37	133	62	85	0.492503	0.533592	0.43109	1.0442	0.663451	0.991793	1.05e-06	1.38372	up	--	--	Cellular Component: cytoplasm (GO:0005737);; Biological Process: autophagy (GO:0006914);; Cellular Component: integral component of membrane (GO:0016021);;	K00902|4.73e-21|pavi:110755445|K00902 dolichol kinase [EC:2.7.1.108] | (RefSeq) dolichol kinase EVAN isoform X1	N-Glycan biosynthesis (ko00510)	[I]	Lipid transport and metabolism	--	Dolichol kinase EVAN OS=Arabidopsis thaliana OX=3702 GN=EVN PE=2 SV=1	I	Lipid transport and metabolism	hypothetical protein DVH24_038919 [Malus domestica]
Ej00058787	201	239	240	0	0	0	2.68647	2.6672	2.94704	0	0	0	1.78e-16	-9.99957	down	[M]	Cell wall/membrane/envelope biogenesis	Molecular Function: protein kinase activity (GO:0004672);; Molecular Function: ATP binding (GO:0005524);; Cellular Component: integral component of membrane (GO:0016021);;	K13430|1.5e-86|cann:107847575|K13430 serine/threonine-protein kinase PBS1 [EC:2.7.11.1] | (RefSeq) serine/threonine-protein kinase PBS1	Plant-pathogen interaction (ko04626)	[T]	Signal transduction mechanisms	Protein tyrosine and serine/threonine kinase	Receptor-like serine/threonine-protein kinase ALE2 OS=Arabidopsis thaliana OX=3702 GN=ALE2 PE=1 SV=1	T	Signal transduction mechanisms	receptor-like serine/threonine-protein kinase ALE2 [Pyrus ussuriensis x Pyrus communis]
Ej00038041	68	52	40	135	81	104	1.43261	0.918301	0.776382	1.57498	1.42864	1.74854	7.36e-06	1.2302	up	[G]	Carbohydrate transport and metabolism	Molecular Function: UDP-glycosyltransferase activity (GO:0008194);;	K22706|2.1e-160|pmum:103319663|K22706 (R)-mandelonitrile beta-glucosyltransferase [EC:2.4.1.354] | (RefSeq) 7-deoxyloganetin glucosyltransferase-like	Cyanoamino acid metabolism (ko00460)	[GC]	Carbohydrate transport and metabolism;; Energy production and conversion	UDP-glucoronosyl and UDP-glucosyl transferase	7-deoxyloganetin glucosyltransferase OS=Gardenia jasminoides OX=114476 GN=UGT85A24 PE=1 SV=1	--	--	PREDICTED: 7-deoxyloganetin glucosyltransferase-like [Pyrus x bretschneideri]
Ej00034817	23	24	24	57	44	39	3.65956	3.26149	3.60559	5.0921	5.93844	5.05608	0.00115254	1.22823	up	--	--	--	--	--	--	--	Protein of unknown function (DUF493)	--	S	Function unknown	hypothetical protein GOBAR_AA37529 [Gossypium barbadense]
Ej00091142	110	129	92	60	30	41	2.12872	2.08772	1.63596	0.632692	0.475466	0.632574	5.34e-05	-1.10697	down	--	--	--	--	--	--	--	--	--	--	--	uncharacterized protein Pyn_40522 [Prunus yedoensis var. nudiflora]
Ej00050073	39	52	52	157	98	81	0.870525	0.98835	1.08628	1.95932	1.85435	1.46736	2.67e-08	1.46093	up	[G]	Carbohydrate transport and metabolism	Molecular Function: ATP binding (GO:0005524);;	--	--	[O]	Posttranslational modification, protein turnover, chaperones	ATPase family associated with various cellular activities (AAA)	Ribulose bisphosphate carboxylase/oxygenase activase, chloroplastic OS=Oryza sativa subsp. japonica OX=39947 GN=RCA PE=1 SV=2	O	Posttranslational modification, protein turnover, chaperones	ribulose bisphosphate carboxylase/oxygenase activase [Pyrus ussuriensis x Pyrus communis]
Eriobotrya_japonica_newGene_4544	411	595	602	229	170	162	7.51605	9.09797	10.0936	2.28649	2.56652	2.34968	2.49e-18	-1.26461	down	--	--	Molecular Function: UDP-glycosyltransferase activity (GO:0008194);;	K23154|1.65e-296|mdm:103417071|K23154 2-hydroxyflavanone C-glucosyltransferase [EC:2.4.1.360] | (RefSeq) LOW QUALITY PROTEIN: UDP-glycosyltransferase 708C1-like	--	[GC]	Carbohydrate transport and metabolism;; Energy production and conversion	UDP-glucoronosyl and UDP-glucosyl transferase	UDP-glycosyltransferase 708C1 OS=Fagopyrum esculentum OX=3617 GN=UGT708C1 PE=1 SV=1	--	--	LOW QUALITY PROTEIN: UDP-glycosyltransferase 708C1-like [Malus domestica]
Ej00061658	3066	3435	3093	7681	5020	5407	234.149	218.923	216.262	320.949	317.228	327.966	1.36e-144	1.15748	up	--	--	Cellular Component: nucleosome (GO:0000786);; Molecular Function: DNA binding (GO:0003677);; Cellular Component: nucleus (GO:0005634);; Molecular Function: protein heterodimerization activity (GO:0046982);;	K11253|2.2e-67|adu:107460150|K11253 histone H3 | (RefSeq) histone H3.3	--	[B]	Chromatin structure and dynamics	Core histone H2A/H2B/H3/H4	Histone H3.3 OS=Arabidopsis thaliana OX=3702 GN=HTR4 PE=1 SV=2	B	Chromatin structure and dynamics	hypothetical protein CR513_38538, partial [Mucuna pruriens]
Ej00067104	120	202	103	16	6	13	2.44735	3.4488	1.9181	0.169908	0.087771	0.207947	1.42e-19	-3.35186	down	--	--	Molecular Function: protein binding (GO:0005515);; Cellular Component: cellular_component (GO:0005575);; Cellular Component: intracellular (GO:0005622);; Cellular Component: cell (GO:0005623);; Cellular Component: cytoplasm (GO:0005737);; Cellular Component: chloroplast (GO:0009507);; Cellular Component: plastid (GO:0009536);; Cellular Component: organelle (GO:0043226);; Cellular Component: membr…	K19199|3.0e-08|gsl:Gasu_37520|K19199 protein-histidine N-methyltransferase [EC:2.1.1.85] | (RefSeq) ribulose-1,5-bisphosphate carboxylase/oxygenase small subunit N-methyltransferase I	--	--	--	SET domain	Protein PLASTID TRANSCRIPTIONALLY ACTIVE 14 OS=Arabidopsis thaliana OX=3702 GN=PTAC14 PE=1 SV=1	S	Function unknown	PREDICTED: protein PLASTID TRANSCRIPTIONALLY ACTIVE 14-like isoform X2 [Pyrus x bretschneideri]
Ej00063681	83	156	126	3	4	5	2.08842	3.28018	2.8975	0.041295	0.083433	0.080655	7.04e-20	-4.65186	down	[QV]	Secondary metabolites biosynthesis, transport and catabolism;; Defense mechanisms	Molecular Function: monooxygenase activity (GO:0004497);; Molecular Function: iron ion binding (GO:0005506);; Cellular Component: integral component of membrane (GO:0016021);; Molecular Function: oxidoreductase activity, acting on paired donors, with incorporation or reduction of molecular oxygen (GO:0016705);; Molecular Function: heme binding (GO:0020037);;	K23136|1.3e-137|gra:105769156|K23136 fraxetin 5-hydroxylase [EC:1.14.14.164] | (RefSeq) uncharacterized LOC105769156	--	[Q]	Secondary metabolites biosynthesis, transport and catabolism	Cytochrome P450	Cytochrome P450 82A3 OS=Glycine max OX=3847 GN=CYP82A3 PE=2 SV=1	Q	Secondary metabolites biosynthesis, transport and catabolism	cytochrome P450 CYP82D47-like [Malus domestica]
Ej00053563	323	350	311	123	84	93	3.2972	2.985	2.90327	0.684993	0.707846	0.753823	3.23e-19	-1.46985	down	[J]	Translation, ribosomal structure and biogenesis	Biological Process: rRNA modification (GO:0000154);; Molecular Function: ATP binding (GO:0005524);; Cellular Component: nucleolus (GO:0005730);; Molecular Function: N-acetyltransferase activity (GO:0008080);; Biological Process: ribosomal small subunit biogenesis (GO:0042274);; Biological Process: tRNA acetylation (GO:0051391);;	K14521|0.0e+00|pxb:103931682|K14521 N-acetyltransferase 10 [EC:2.3.1.-] | (RefSeq) RNA cytidine acetyltransferase 1-like	Ribosome biogenesis in eukaryotes (ko03008)	[R]	General function prediction only	GNAT acetyltransferase 2	RNA cytidine acetyltransferase 1 OS=Arabidopsis thaliana OX=3702 GN=At1g10490 PE=2 SV=2	H	Coenzyme transport and metabolism	PREDICTED: RNA cytidine acetyltransferase 1-like [Pyrus x bretschneideri]
Ej00036062	30	37	39	2	0	0	0.565361	0.591642	0.68207	0.015366	0	0	2.57e-06	-5.51954	down	[G]	Carbohydrate transport and metabolism	Cellular Component: integral component of membrane (GO:0016021);; Molecular Function: transmembrane transporter activity (GO:0022857);;	K23677|1.4e-208|gra:105802280|K23677 MFS transporter, Spinster family, sphingosine-1-phosphate transporter | (RefSeq) uncharacterized LOC105802280	--	[G]	Carbohydrate transport and metabolism	Major Facilitator Superfamily	--	G	Carbohydrate transport and metabolism	hypothetical protein DVH24_033937 [Malus domestica]
Ej00024804	924	1047	947	2773	1832	1879	23.8079	22.5156	22.3219	39.1003	39.0547	38.4475	3.03e-106	1.39251	up	--	--	--	--	--	--	--	--	--	--	--	hypothetical protein C1H46_008210 [Malus baccata]
Ej00037305	302	353	367	73	54	55	8.87248	8.64126	9.86842	1.17102	1.3124	1.28016	4.55e-34	-2.24254	down	--	--	Molecular Function: ATP transmembrane transporter activity (GO:0005347);; Cellular Component: integral component of membrane (GO:0016021);;	K14684|9.2e-198|pxb:103965892|K14684 solute carrier family 25 (mitochondrial phosphate transporter), member 23/24/25/41 | (RefSeq) mitochondrial adenine nucleotide transporter ADNT1-like	--	[C]	Energy production and conversion	Mitochondrial carrier protein	Mitochondrial adenine nucleotide transporter ADNT1 OS=Arabidopsis thaliana OX=3702 GN=ADNT1 PE=1 SV=1	C	Energy production and conversion	PREDICTED: mitochondrial adenine nucleotide transporter ADNT1-like [Pyrus x bretschneideri]
Eriobotrya_japonica_newGene_14393	1594	1830	1637	727	516	474	43.2074	41.1236	40.4543	10.3821	11.5818	10.2389	2.08e-62	-1.3162	down	--	--	--	--	--	--	--	--	--	S	Function unknown	hypothetical protein C1H46_014811 [Malus baccata]
Ej00077146	314	393	264	709	535	545	3.12281	3.26189	2.40479	3.86238	4.4095	4.30818	1.5e-20	1.14214	up	[D]	Cell cycle control, cell division, chromosome partitioning	Biological Process: double-strand break repair via homologous recombination (GO:0000724);; Biological Process: sister chromatid cohesion (GO:0007062);; Cellular Component: Smc5-Smc6 complex (GO:0030915);;	K22803|0.0e+00|mdm:103428403|K22803 structural maintenance of chromosomes protein 5 | (RefSeq) structural maintenance of chromosomes protein 5	--	[BDL]	Chromatin structure and dynamics;; Cell cycle control, cell division, chromosome partitioning;; Replication, recombination and repair	RecF/RecN/SMC N terminal domain	Structural maintenance of chromosomes protein 5 OS=Arabidopsis thaliana OX=3702 GN=SMC5 PE=2 SV=1	--	--	structural maintenance of chromosomes protein 5 [Malus domestica]
Ej00091138	1174	1338	1117	5118	3351	3339	30.2412	28.7815	26.3508	72.1645	71.4542	68.3321	4.15e-236	1.94106	up	--	--	Molecular Function: DNA binding (GO:0003677);; Cellular Component: nucleus (GO:0005634);;	K08869|2.3e-19|cre:CHLREDRAFT_165812|K08869 aarF domain-containing kinase | (RefSeq) predicted protein	--	--	--	Myb-like DNA-binding domain	Transcription factor MYBS3 OS=Oryza sativa subsp. japonica OX=39947 GN=MYBS3 PE=2 SV=1	K	Transcription	hypothetical protein DVH24_027394 [Malus domestica]
Ej00072828	136	162	145	465	295	329	3.42447	3.40833	3.33586	6.42541	6.16512	6.59523	1.05e-27	1.53883	up	--	--	Molecular Function: protein binding (GO:0005515);;	--	--	--	--	F-box domain	--	--	--	uncharacterized protein LOC103450934 [Malus domestica]
Ej00008339	434	400	372	15579	10094	10229	22.7985	17.513	17.8795	448.186	439.15	427.142	0	5.12647	up	[C]	Energy production and conversion	Molecular Function: oxidoreductase activity (GO:0016491);;	K19784|1.4e-102|mdm:103411247|K19784 chromate reductase, NAD(P)H dehydrogenase (quinone) | (RefSeq) NADPH:quinone oxidoreductase-like	--	[R]	General function prediction only	NADPH-dependent FMN reductase	NADPH:quinone oxidoreductase OS=Arabidopsis thaliana OX=3702 GN=NQR PE=1 SV=1	S	Function unknown	hypothetical protein DVH24_006491 [Malus domestica]
Ej00039158	52	58	65	16	9	14	1.07666	1.00511	1.23412	0.182659	0.152583	0.224033	4.01e-06	-1.9263	down	--	--	--	--	--	--	--	--	--	--	--	hypothetical protein D8674_036797 [Pyrus ussuriensis x Pyrus communis]
Eriobotrya_japonica_newGene_9828	149	215	164	73	66	58	3.63848	3.85563	3.19753	0.85299	1.32285	1.05575	2.33e-07	-1.15159	down	--	--	--	K14782|1.29e-42|mdm:103426959|K14782 protein AATF/BFR2 | (RefSeq) protein AATF-like isoform X1	--	[KU]	Transcription;; Intracellular trafficking, secretion, and vesicular transport	Apoptosis antagonizing transcription factor	--	--	--	hypothetical protein C1H46_013211 [Malus baccata]
Ej00005494	8	12	6	83	45	63	0.247889	0.297176	0.169898	1.44463	1.17601	1.58988	1.06e-12	3.11805	up	--	--	Molecular Function: DNA binding (GO:0003677);; Cellular Component: nucleus (GO:0005634);; Biological Process: regulation of transcription, DNA-templated (GO:0006355);;	K00521|3.2e-43|cmos:111447866|K00521 ferric-chelate reductase [EC:1.16.1.7] | (RefSeq) ferric reduction oxidase 7, chloroplastic-like	--	--	--	No apical meristem (NAM) protein	Transcription factor JUNGBRUNNEN 1 OS=Arabidopsis thaliana OX=3702 GN=JUB1 PE=1 SV=1	K	Transcription	transcription factor JUNGBRUNNEN 1-like [Malus domestica]
Ej00095580	3558	3943	3845	1761	1150	1202	70.1159	64.8431	69.3545	18.983	18.7496	18.8042	6.8e-98	-1.22573	down	[HC]	Coenzyme transport and metabolism;; Energy production and conversion	Molecular Function: squalene monooxygenase activity (GO:0004506);; Cellular Component: integral component of membrane (GO:0016021);; Biological Process: sterol biosynthetic process (GO:0016126);; Molecular Function: flavin adenine dinucleotide binding (GO:0050660);;	K00511|2.7e-302|mdm:103436286|K00511 squalene monooxygenase [EC:1.14.14.17] | (RefSeq) squalene monooxygenase-like	Steroid biosynthesis (ko00100);; Sesquiterpenoid and triterpenoid biosynthesis (ko00909)	[I]	Lipid transport and metabolism	Squalene epoxidase	Squalene monooxygenase SE1 OS=Panax ginseng OX=4054 GN=SQE1 PE=2 SV=1	I	Lipid transport and metabolism	squalene monooxygenase-like [Malus domestica]
Ej00053948	732	815	774	84	46	58	12.0952	11.2347	11.7017	0.75582	0.617998	0.750333	5.73e-114	-3.39144	down	--	--	--	--	--	--	--	--	--	S	Function unknown	uncharacterized protein LOC103441066 [Malus domestica]
Ej00025761	242	327	300	111	35	46	4.89268	5.51789	5.56616	1.22127	0.57181	0.731498	6.49e-19	-1.98784	down	--	--	Biological Process: protein transport (GO:0015031);;	K19476|1.0e-197|mdm:103415915|K19476 vacuolar protein sorting-associated protein IST1 | (RefSeq) uncharacterized protein LOC103415915	Endocytosis (ko04144)	[Z]	Cytoskeleton	Regulator of Vps4 activity in the MVB pathway	--	Z	Cytoskeleton	hypothetical protein D8674_014084 [Pyrus ussuriensis x Pyrus communis]
Ej00071983	418	431	391	1452	954	1017	12.8557	11.0596	11.0078	24.4355	24.2789	24.8388	1.99e-82	1.70444	up	--	--	Molecular Function: DNA binding (GO:0003677);; Cellular Component: nucleus (GO:0005634);; Biological Process: regulation of transcription, DNA-templated (GO:0006355);;	K00521|4.1e-46|cmos:111447866|K00521 ferric-chelate reductase [EC:1.16.1.7] | (RefSeq) ferric reduction oxidase 7, chloroplastic-like	--	--	--	No apical meristem (NAM) protein	NAC domain-containing protein JA2L OS=Solanum lycopersicum OX=4081 GN=JA2L PE=2 SV=1	K	Transcription	NAC domain class transcription factor [Malus domestica]
Ej00066647	77	100	97	29	6	6	4.45438	4.86841	5.16991	0.912834	0.273461	0.272057	4.18e-10	-2.57782	down	--	--	Molecular Function: DNA binding (GO:0003677);; Molecular Function: transcription factor activity, sequence-specific DNA binding (GO:0003700);; Cellular Component: nucleus (GO:0005634);;	K09286|5.0e-27|cmax:111483890|K09286 EREBP-like factor | (RefSeq) ethylene-responsive transcription factor 3-like	--	--	--	AP2 domain	Ethylene-responsive transcription factor 12 OS=Arabidopsis thaliana OX=3702 GN=ERF12 PE=1 SV=1	K	Transcription	ethylene-responsive transcription factor 12-like [Malus domestica]
Ej00053133	2514	3073	2685	7172	4128	4990	21.4151	21.8515	20.9408	33.4361	29.1007	33.7687	3.16e-112	1.21184	up	--	--	--	K19525|0.0e+00|mdm:103405321|K19525 vacuolar protein sorting-associated protein 13A/C | (RefSeq) uncharacterized protein LOC103405321 isoform X1	--	[U]	Intracellular trafficking, secretion, and vesicular transport	SHR-binding domain of vacuolar-sorting associated protein 13	--	U	Intracellular trafficking, secretion, and vesicular transport	hypothetical protein D8674_016787 [Pyrus ussuriensis x Pyrus communis]
Ej00088272	39	59	47	30	9	15	0.480107	0.609481	0.530436	0.200314	0.091201	0.147099	0.00464411	-1.22286	down	--	--	Molecular Function: zinc ion binding (GO:0008270);;	K23541|6.3e-96|rcu:107260920|K23541 Ca2+/H+ antiporter, TMEM165/GDT1 family | (RefSeq) pentatricopeptide repeat-containing protein At4g21065-like	--	[R]	General function prediction only	PPR repeat	Pentatricopeptide repeat-containing protein At1g14470 OS=Arabidopsis thaliana OX=3702 GN=PCMP-A4 PE=2 SV=2	S	Function unknown	pentatricopeptide repeat-containing protein At1g14470 [Malus domestica]
Ej00070238	274	517	405	125	50	48	18.2204	28.7373	24.6709	4.55245	2.72964	2.50896	4.34e-24	-2.21401	down	--	--	Cellular Component: integral component of membrane (GO:0016021);;	--	--	--	--	--	--	--	--	proline-rich receptor-like protein kinase PERK4 [Malus domestica]
Ej00093360	113	110	103	26	15	25	1.11209	0.901739	0.9232	0.138884	0.121149	0.192317	6.79e-11	-2.06362	down	--	--	Molecular Function: molecular_function (GO:0003674);; Molecular Function: nucleic acid binding (GO:0003676);; Molecular Function: RNA binding (GO:0003723);; Molecular Function: mRNA binding (GO:0003729);; Molecular Function: catalytic activity (GO:0003824);; Molecular Function: nuclease activity (GO:0004518);; Molecular Function: ribonuclease activity (GO:0004540);; Molecular Function: enzyme inh…	K04459|8.2e-08|vcn:VOLCADRAFT_95093|K04459 dual specificity MAP kinase phosphatase [EC:3.1.3.16 3.1.3.48] | (RefSeq) mkp5; MAP kinase phosphatase 5	--	[R]	General function prediction only	PIN domain	FHA domain-containing protein PS1 OS=Arabidopsis thaliana OX=3702 GN=PS1 PE=2 SV=1	S	Function unknown	FHA domain-containing protein PS1-like [Malus domestica]
Ej00038149	67	93	55	6	0	0	0.504189	0.586821	0.381849	0.021508	0	0	5.72e-12	-4.96502	down	--	--	--	--	--	--	--	--	--	--	--	uncharacterized protein LOC103443076 isoform X1 [Malus domestica]
Ej00013745	122	115	93	29	23	21	1.22064	0.95978	0.847494	0.154725	0.188419	0.163438	4.55e-10	-1.93193	down	[DZ]	Cell cycle control, cell division, chromosome partitioning;; Cytoskeleton	Molecular Function: metal ion binding (GO:0046872);;	K10615|1.8e-44|ppp:112282946|K10615 E3 ubiquitin-protein ligase HERC4 [EC:2.3.2.26] | (RefSeq) probable E3 ubiquitin-protein ligase HERC4 isoform X1	Ubiquitin mediated proteolysis (ko04120)	--	--	Regulator of chromosome condensation (RCC1) repeat	PH, RCC1 and FYVE domains-containing protein 1 OS=Arabidopsis thaliana OX=3702 GN=PRAF1 PE=1 SV=1	--	--	E3 ubiquitin-protein ligase HERC2 [Pyrus ussuriensis x Pyrus communis]
Ej00059347	590	837	632	249	150	155	14.6231	17.3207	14.3393	3.37701	3.06773	3.03594	2.61e-39	-1.65226	down	[BQ]	Chromatin structure and dynamics;; Secondary metabolites biosynthesis, transport and catabolism	Cellular Component: integral component of membrane (GO:0016021);; Molecular Function: hydrolase activity (GO:0016787);;	K11418|5.1e-211|mdm:103440593|K11418 histone deacetylase 11 [EC:3.5.1.98] | (RefSeq) histone deacetylase 2 isoform X1	--	[B]	Chromatin structure and dynamics	Histone deacetylase domain	Histone deacetylase 2 OS=Arabidopsis thaliana OX=3702 GN=HDA2 PE=2 SV=2	B	Chromatin structure and dynamics	hypothetical protein C1H46_009175 [Malus baccata]
Ej00061454	654	719	667	1580	958	1087	40.9244	37.5956	38.2571	54.1405	49.6644	54.0498	2.37e-41	1.06399	up	--	--	Cellular Component: vacuolar membrane (GO:0005774);; Cellular Component: integral component of membrane (GO:0016021);; Cellular Component: proton-transporting V-type ATPase, V0 domain (GO:0033179);; Molecular Function: proton-transporting ATPase activity, rotational mechanism (GO:0046961);;	K02155|3.3e-73|mdm:103401838|K02155 V-type H+-transporting ATPase 16kDa proteolipid subunit | (RefSeq) V-type proton ATPase 16 kDa proteolipid subunit	Oxidative phosphorylation (ko00190);; Phagosome (ko04145)	[C]	Energy production and conversion	ATP synthase subunit C	V-type proton ATPase subunit c4 OS=Arabidopsis thaliana OX=3702 GN=VHA-c4 PE=1 SV=1	C	Energy production and conversion	V-type proton ATPase 16 kDa proteolipid subunit [Prunus persica]
Ej00005599	131	176	166	47	24	23	3.47081	3.90594	4.05128	0.676968	0.524528	0.478053	2.14e-15	-2.1061	down	[G]	Carbohydrate transport and metabolism	Molecular Function: kinase activity (GO:0016301);; Molecular Function: phosphotransferase activity, alcohol group as acceptor (GO:0016773);;	K01177|2.8e-102|osa:4348840|K01177 beta-amylase [EC:3.2.1.2] | (RefSeq) uncharacterized protein LOC4348840	Starch and sucrose metabolism (ko00500)	[G]	Carbohydrate transport and metabolism	pfkB family carbohydrate kinase	Ribokinase OS=Arabidopsis thaliana OX=3702 GN=RBSK PE=1 SV=1	G	Carbohydrate transport and metabolism	ribokinase-like [Pyrus ussuriensis x Pyrus communis]
Ej00055101	1003	1240	1083	2914	1920	1951	19.7168	20.3419	19.5003	31.3569	31.2344	30.4663	1.26e-94	1.27099	up	--	--	Molecular Function: transcription factor activity, sequence-specific DNA binding (GO:0003700);; Cellular Component: nucleus (GO:0005634);; Molecular Function: sequence-specific DNA binding (GO:0043565);;	K08819|1.4e-77|brp:103870946|K08819 cyclin-dependent kinase 12/13 [EC:2.7.11.22 2.7.11.23] | (RefSeq) WRKY58; probable WRKY transcription factor 58	--	--	--	WRKY DNA -binding domain	Probable WRKY transcription factor 3 OS=Arabidopsis thaliana OX=3702 GN=WRKY3 PE=2 SV=1	K	Transcription	WRKY transcription factor 3 [Pyrus ussuriensis x Pyrus communis]
Ej00091234	587	684	669	1797	1105	1257	10.2996	10.0147	10.7451	17.2532	16.0491	17.5168	1.04e-66	1.33748	up	--	--	Molecular Function: carbohydrate binding (GO:0030246);;	K11843|2.6e-35|aip:110267024|K11843 ubiquitin carboxyl-terminal hydrolase 14 [EC:3.4.19.12] | (RefSeq) FBD-associated F-box protein At4g10400-like	--	--	--	--	F-box/LRR-repeat protein At3g58900 OS=Arabidopsis thaliana OX=3702 GN=At3g58900 PE=2 SV=1	S	Function unknown	F-box/LRR-repeat protein At2g42730-like [Malus domestica]
Ej00056391	105	128	88	2512	1572	1646	2.50317	2.55063	1.92596	33.0605	31.2717	31.4273	0	4.39563	up	--		Molecular Function: protein kinase activity (GO:0004672);; Molecular Function: ATP binding (GO:0005524);;	K01180|1.8e-57|cmax:111487562|K01180 endo-1,3(4)-beta-glucanase [EC:3.2.1.6] | (RefSeq) uncharacterized protein LOC111487562	--	[T]	Signal transduction mechanisms	Protein tyrosine and serine/threonine kinase	Cysteine-rich receptor-like protein kinase 10 OS=Arabidopsis thaliana OX=3702 GN=CRK10 PE=1 SV=3	T	Signal transduction mechanisms	hypothetical protein C1H46_037953 [Malus baccata]
Ej00045476	968	1304	1034	3364	2501	2502	17.9245	20.1566	17.5288	34.0822	38.3248	36.7966	4.62e-115	1.59942	up	--	--	Molecular Function: 1-phosphatidylinositol binding (GO:0005545);; Cellular Component: clathrin-coated vesicle (GO:0030136);; Molecular Function: clathrin binding (GO:0030276);; Biological Process: clathrin coat assembly (GO:0048268);;	K20043|2.6e-279|pxb:103953894|K20043 clathrin coat assembly protein AP180 | (RefSeq) putative clathrin assembly protein At5g35200	--	[TU]	Signal transduction mechanisms;; Intracellular trafficking, secretion, and vesicular transport	ANTH domain	Putative clathrin assembly protein At5g35200 OS=Arabidopsis thaliana OX=3702 GN=At5g35200 PE=1 SV=1	--	--	PREDICTED: putative clathrin assembly protein At5g35200 [Pyrus x bretschneideri]
Ej00011351	254	311	358	17	10	24	7.58854	7.75335	9.77475	0.263035	0.226111	0.553069	5.25e-45	-3.92565	down	--	--	Cellular Component: integral component of membrane (GO:0016021);; Molecular Function: polysaccharide binding (GO:0030247);;	--	--	--	--	Wall-associated receptor kinase galacturonan-binding	--	S	Function unknown	hypothetical protein C1H46_045187 [Malus baccata]
Ej00019542	124	213	250	30	29	16	2.05273	2.95235	3.79018	0.270084	0.390871	0.201357	4.59e-19	-2.70659	down	--	--	Biological Process: response to stress (GO:0006950);; Biological Process: defense response (GO:0006952);; Biological Process: biological_process (GO:0008150);; Biological Process: response to external stimulus (GO:0009605);; Biological Process: response to biotic stimulus (GO:0009607);; Biological Process: response to bacterium (GO:0009617);; Biological Process: defense response to bacterium (GO:…	--	--	--	--	NPH3 family	BTB/POZ domain-containing protein SR1IP1 OS=Arabidopsis thaliana OX=3702 GN=SR1IP1 PE=1 SV=2	S	Function unknown	PREDICTED: BTB/POZ domain-containing protein At5g67385 [Pyrus x bretschneideri]
Ej00066422	1142	1148	1009	6947	4689	5195	47.1964	39.6288	38.1917	157.191	160.441	170.61	0	2.59487	up	--	--	Molecular Function: DNA binding (GO:0003677);; Molecular Function: transcription factor activity, sequence-specific DNA binding (GO:0003700);; Cellular Component: nucleus (GO:0005634);;	K09286|1.9e-120|pxb:103935001|K09286 EREBP-like factor | (RefSeq) ethylene-responsive transcription factor 4-like	--	--	--	AP2 domain	Ethylene-responsive transcription factor 4 OS=Nicotiana sylvestris OX=4096 GN=ERF4 PE=2 SV=1	K	Transcription	transcription factor ERF11 [Eriobotrya japonica]
Eriobotrya_japonica_newGene_15141	255	248	203	538	350	435	2.17151	1.76608	1.58561	2.51292	2.46996	2.94468	8.09e-17	1.14999	up	--	--	--	--	--	[R]	General function prediction only	--	--	L	Replication, recombination and repair	PREDICTED: uncharacterized protein LOC105349933 isoform X1 [Fragaria vesca subsp. vesca]
Ej00045192	469	572	489	178	145	154	7.66428	7.81606	7.32167	1.58992	1.95442	2.00062	2.99e-25	-1.42043	down	[KT]	Transcription;; Signal transduction mechanisms	Molecular Function: phosphorelay sensor kinase activity (GO:0000155);; Cellular Component: integral component of membrane (GO:0016021);;	K14509|0.0e+00|mdm:103408133|K14509 ethylene receptor [EC:2.7.13.-] | (RefSeq) probable ethylene response sensor 1	MAPK signaling pathway - plant (ko04016);; Plant hormone signal transduction (ko04075)	[T]	Signal transduction mechanisms	Histidine kinase-, DNA gyrase B-, and HSP90-like ATPase	Probable ethylene response sensor 1 OS=Oryza sativa subsp. indica OX=39946 GN=ERS1 PE=2 SV=1	T	Signal transduction mechanisms	ethylene receptor [Pyrus pyrifolia]
Ej00060218	45	39	35	498	299	343	0.457169	0.330638	0.317701	2.77432	2.51603	2.77185	1.23e-73	3.49215	up	--	--	Biological Process: defense response (GO:0006952);; Molecular Function: ADP binding (GO:0043531);;	K15078|1.4e-57|tcc:18614561|K15078 structure-specific endonuclease subunit SLX1 [EC:3.6.1.-] | (RefSeq) putative disease resistance protein RGA3	--	[T]	Signal transduction mechanisms	Leucine Rich repeats (2 copies)	Probable disease resistance protein At1g12290 OS=Arabidopsis thaliana OX=3702 GN=At1g12290 PE=3 SV=1	T	Signal transduction mechanisms	disease resistance protein RGA1 [Pyrus ussuriensis x Pyrus communis]
Ej00082011	259	285	222	86	59	63	4.88148	4.48381	3.8255	0.884749	0.90965	0.930843	3.02e-17	-1.63624	down	--	--	Biological Process: ubiquitin-dependent protein catabolic process (GO:0006511);; Cellular Component: integral component of membrane (GO:0016021);; Biological Process: protein deubiquitination (GO:0016579);; Molecular Function: thiol-dependent ubiquitinyl hydrolase activity (GO:0036459);; Molecular Function: metal ion binding (GO:0046872);;	--	--	--	--	F-box domain	F-box only protein 13 OS=Arabidopsis thaliana OX=3702 GN=FBX13 PE=2 SV=2	S	Function unknown	ubiquitin carboxyl-terminal hydrolase 18-like [Pyrus ussuriensis x Pyrus communis]
Eriobotrya_japonica_newGene_2684	180	266	198	478	293	340	6.57176	7.95735	6.39585	9.26929	8.59199	9.57748	7.56e-14	1.03308	up	--	--	Molecular Function: ATP binding (GO:0005524);; Molecular Function: transferase activity (GO:0016740);;	K10576|2.01e-119|mdm:103455242|K10576 ubiquitin-conjugating enzyme E2 H [EC:2.3.2.23] | (RefSeq) ubiquitin-conjugating enzyme E2-23 kDa-like	Ubiquitin mediated proteolysis (ko04120)	[O]	Posttranslational modification, protein turnover, chaperones	Ubiquitin-conjugating enzyme	Ubiquitin-conjugating enzyme E2-23 kDa OS=Triticum aestivum OX=4565 GN=UBC4 PE=1 SV=1	O	Posttranslational modification, protein turnover, chaperones	ubiquitin-conjugating enzyme E2-23 kDa-like [Malus domestica]
Ej00069488	233	280	300	92	59	72	6.44174	6.45777	7.58313	1.38193	1.33818	1.56855	1.25e-17	-1.62268	down	--	--	Cellular Component: integral component of membrane (GO:0016021);;	--	--	--	--	--	--	--	--	uncharacterized protein LOC103428275 isoform X1 [Malus domestica]
Ej00025419	359	343	288	99	95	82	8.70853	6.94958	6.39895	1.31348	1.89189	1.57214	4.17e-17	-1.5816	down	[G]	Carbohydrate transport and metabolism	Biological Process: lipid metabolic process (GO:0006629);; Molecular Function: phosphoric diester hydrolase activity (GO:0008081);; Cellular Component: integral component of membrane (GO:0016021);;	--	--	--	--	--	PI-PLC X domain-containing protein At5g67130 OS=Arabidopsis thaliana OX=3702 GN=At5g67130 PE=1 SV=1	S	Function unknown	PI-PLC X domain-containing protein [Pyrus ussuriensis x Pyrus communis]
Ej00066642	152	213	209	11	3	7	2.92815	3.43664	3.70693	0.114787	0.047248	0.092644	1.55e-31	-4.53892	down	--	--	Molecular Function: hydrolase activity, hydrolyzing O-glycosyl compounds (GO:0004553);; Biological Process: carbohydrate metabolic process (GO:0005975);; Cellular Component: integral component of membrane (GO:0016021);;	K19891|1.2e-300|pxb:103949807|K19891 glucan endo-1,3-beta-glucosidase 1/2/3 [EC:3.2.1.39] | (RefSeq) glucan endo-1,3-beta-glucosidase 1-like	Starch and sucrose metabolism (ko00500)	--	--	Glycosyl hydrolases family 17	Glucan endo-1,3-beta-glucosidase 1 OS=Arabidopsis thaliana OX=3702 GN=At1g11820 PE=2 SV=3	G	Carbohydrate transport and metabolism	PREDICTED: glucan endo-1,3-beta-glucosidase 1-like [Pyrus x bretschneideri]
Ej00003113	1048	1299	1096	3018	1986	2195	13.5102	13.9822	12.935	21.301	21.1993	22.4845	6.32e-104	1.31053	up	--	--	--	K14494|2.8e-48|ppp:112296036|K14494 DELLA protein | (RefSeq) DELLA protein GAI-like	Plant hormone signal transduction (ko04075)	--	--	GRAS domain family	Scarecrow-like protein 14 OS=Arabidopsis thaliana OX=3702 GN=SCL14 PE=1 SV=2	K	Transcription	hypothetical protein DVH24_038624 [Malus domestica]
Eriobotrya_japonica_newGene_918	885	1072	1031	416	240	316	35.848	36.2416	38.228	9.20723	8.01182	10.1518	1.02e-41	-1.38112	down	--	--	Cellular Component: cell wall (GO:0005618);; Molecular Function: manganese ion binding (GO:0030145);; Molecular Function: nutrient reservoir activity (GO:0045735);; Cellular Component: apoplast (GO:0048046);;	K00384|3.18e-15|vvi:109124153|K00384 thioredoxin reductase (NADPH) [EC:1.8.1.9] | (RefSeq) thioredoxin reductase 1-like	Selenocompound metabolism (ko00450)	--	--	Cupin	Germin-like protein subfamily 1 member 7 OS=Arabidopsis thaliana OX=3702 GN=At3g05950 PE=2 SV=1	S	Function unknown	hypothetical protein C1H46_030809 [Malus baccata]
Ej00026909	391	631	464	203	151	151	3.47889	4.68459	3.78216	0.98631	1.11254	1.06369	2.3e-18	-1.29355	down	[R]	General function prediction only	Biological Process: signal transduction (GO:0007165);; Cellular Component: integral component of membrane (GO:0016021);; Molecular Function: ADP binding (GO:0043531);;	K00695|2.5e-98|mtr:MTR_6g478030|K00695 sucrose synthase [EC:2.4.1.13] | (RefSeq) sucrose synthase	Starch and sucrose metabolism (ko00500)	--	--	NB-ARC domain	Disease resistance protein RPV1 OS=Vitis rotundifolia OX=103349 GN=RPV1 PE=1 SV=1	S	Function unknown	protein suppressor of npr1-1 [Pyrus ussuriensis x Pyrus communis]
Ej00026397	875	1107	1060	2344	1424	1602	16.3971	17.3181	18.1878	24.0451	22.0818	23.8558	2.15e-50	1.05747	up	--	--	Molecular Function: DNA binding (GO:0003677);; Cellular Component: nucleus (GO:0005634);;	--	--	[K]	Transcription	ARID/BRIGHT DNA binding domain	AT-rich interactive domain-containing protein 3 OS=Arabidopsis thaliana OX=3702 GN=ARID3 PE=1 SV=1	K	Transcription	hypothetical protein C1H46_021060 [Malus baccata]
Ej00059003	638	729	676	57	17	22	11.0533	10.5285	10.711	0.531603	0.236055	0.289668	1.53e-101	-4.19719	down	--	--	Molecular Function: copper ion binding (GO:0005507);; Molecular Function: oxidoreductase activity (GO:0016491);;	K19791|4.0e-185|sind:105167465|K19791 iron transport multicopper oxidase | (RefSeq) L-ascorbate oxidase homolog	--	[Q]	Secondary metabolites biosynthesis, transport and catabolism	Multicopper oxidase	L-ascorbate oxidase homolog OS=Brassica napus OX=3708 GN=Bp10 PE=2 SV=1	Q	Secondary metabolites biosynthesis, transport and catabolism	L-ascorbate oxidase-like protein [Pyrus ussuriensis x Pyrus communis]
Ej00041002	1239	1502	1583	573	439	460	20.2857	20.5202	23.7263	5.12867	5.9446	5.97221	1.77e-40	-1.29843	down	[KT]	Transcription;; Signal transduction mechanisms	Molecular Function: phosphorelay sensor kinase activity (GO:0000155);; Cellular Component: integral component of membrane (GO:0016021);;	K14509|0.0e+00|mdm:103408133|K14509 ethylene receptor [EC:2.7.13.-] | (RefSeq) probable ethylene response sensor 1	MAPK signaling pathway - plant (ko04016);; Plant hormone signal transduction (ko04075)	[T]	Signal transduction mechanisms	Histidine kinase-, DNA gyrase B-, and HSP90-like ATPase	Probable ethylene response sensor 1 OS=Oryza sativa subsp. indica OX=39946 GN=ERS1 PE=2 SV=1	T	Signal transduction mechanisms	probable ethylene response sensor 1 [Malus domestica]
Ej00073370	2122	2407	2065	6501	4214	4595	46.1563	43.6924	41.1203	77.3728	75.8449	79.3736	8.84e-192	1.45677	up	[I]	Lipid transport and metabolism	Cellular Component: integral component of membrane (GO:0016021);; Molecular Function: oxidoreductase activity (GO:0016491);; Molecular Function: flavin adenine dinucleotide binding (GO:0050660);;	K08232|6.1e-269|pxb:103963964|K08232 monodehydroascorbate reductase (NADH) [EC:1.6.5.4] | (RefSeq) monodehydroascorbate reductase 4, peroxisomal-like	Ascorbate and aldarate metabolism (ko00053)	[R]	General function prediction only	Pyridine nucleotide-disulphide oxidoreductase	Monodehydroascorbate reductase 4, peroxisomal OS=Arabidopsis thaliana OX=3702 GN=MDAR4 PE=1 SV=1	S	Function unknown	hypothetical protein C1H46_011339 [Malus baccata]
Ej00016598	976	1073	1061	3	0	4	22.6393	20.7597	22.5309	0.0354	0	0.07253	7.23e-53	-8.55786	down	--	--	Molecular Function: GTPase activity (GO:0003924);; Molecular Function: structural constituent of cytoskeleton (GO:0005200);; Molecular Function: GTP binding (GO:0005525);; Cellular Component: cytoplasm (GO:0005737);; Cellular Component: microtubule (GO:0005874);; Biological Process: microtubule-based process (GO:0007017);;	K07374|4.7e-263|mdm:103442341|K07374 tubulin alpha | (RefSeq) tubulin alpha-2 chain	Phagosome (ko04145)	[Z]	Cytoskeleton	Tubulin/FtsZ family, GTPase domain	Tubulin alpha-2 chain OS=Gossypium hirsutum OX=3635 PE=2 SV=1	Z	Cytoskeleton	tubulin alpha-2 chain [Malus domestica]
Ej00094563	986	1283	1073	2740	1718	1888	14.3858	15.6233	14.3286	21.873	20.7405	21.8755	2.04e-75	1.16723	up	--	--	Biological Process: mRNA processing (GO:0006397);; Molecular Function: zinc ion binding (GO:0008270);; Molecular Function: ubiquitin protein ligase activity (GO:0061630);;	K10624|8.5e-251|rcu:8267728|K10624 E3 ubiquitin-protein ligase RBBP6 [EC:2.3.2.27] | (RefSeq) E3 ubiquitin ligase PQT3-like isoform X2	--	[O]	Posttranslational modification, protein turnover, chaperones	DWNN domain	E3 ubiquitin ligase PQT3-like OS=Arabidopsis thaliana OX=3702 GN=At5g47430 PE=1 SV=1	S	Function unknown	PREDICTED: uncharacterized protein LOC103934110 isoform X5 [Pyrus x bretschneideri]
Eriobotrya_japonica_newGene_2353	645	844	840	386	241	335	21.3788	23.361	25.5088	6.99044	6.6171	8.81494	2.69e-17	-1.0248	down	[E]	Amino acid transport and metabolism	Molecular Function: 2-isopropylmalate synthase activity (GO:0003852);; Biological Process: leucine biosynthetic process (GO:0009098);;	K01649|3.57e-156|mdm:103405612|K01649 2-isopropylmalate synthase [EC:2.3.3.13] | (RefSeq) 2-isopropylmalate synthase 1, chloroplastic-like	Valine, leucine and isoleucine biosynthesis (ko00290);; Pyruvate metabolism (ko00620);; 2-Oxocarboxylic acid metabolism (ko01210);; Biosynthesis of amino acids (ko01230)	[E]	Amino acid transport and metabolism	HMGL-like	2-isopropylmalate synthase 2, chloroplastic OS=Arabidopsis thaliana OX=3702 GN=IPMS2 PE=1 SV=1	E	Amino acid transport and metabolism	hypothetical protein DVH24_039401 [Malus domestica]
Ej00014628	93	160	109	35	25	25	4.57942	6.57205	4.88603	0.922097	0.990286	0.967299	6.4e-10	-1.82932	down	--	--	--	K23541|1.5e-25|egu:105051209|K23541 Ca2+/H+ antiporter, TMEM165/GDT1 family | (RefSeq) LOW QUALITY PROTEIN: uncharacterized protein LOC105051209	--	--	--	P21-Rho-binding domain	CRIB domain-containing protein RIC4 OS=Arabidopsis thaliana OX=3702 GN=RIC4 PE=1 SV=1	S	Function unknown	PREDICTED: CRIB domain-containing protein RIC4-like [Pyrus x bretschneideri]
Eriobotrya_japonica_newGene_6011	95	119	106	23	17	2	2.59145	2.75244	2.55136	0.321779	0.395725	0.051997	6.75e-12	-2.71074	down	--	--	Cellular Component: integral component of membrane (GO:0016021);;	--	--	--	--	--	--	--	--	hypothetical protein C1H46_009661 [Malus baccata]
Ej00066966	79	112	102	16	13	0	1.77117	2.10524	2.10289	0.185576	0.230168	0	0.00378403	-3.1268	down	--	--	Molecular Function: nucleoside transmembrane transporter activity (GO:0005337);; Cellular Component: integral component of membrane (GO:0016021);;	K15014|1.8e-230|mdm:103434665|K15014 solute carrier family 29 (equilibrative nucleoside transporter), member 1/2/3 | (RefSeq) equilibrative nucleotide transporter 3-like	--	[F]	Nucleotide transport and metabolism	Nucleoside transporter	Equilibrative nucleotide transporter 3 OS=Arabidopsis thaliana OX=3702 GN=ENT3 PE=1 SV=1	F	Nucleotide transport and metabolism	equilibrative nucleotide transporter 3-like [Malus domestica]
Ej00017956	170	190	225	108	58	82	3.95797	3.68919	4.79781	1.37524	1.10467	1.5104	1.98e-06	-1.00686	down	[F]	Nucleotide transport and metabolism	Molecular Function: uridine kinase activity (GO:0004849);; Molecular Function: ATP binding (GO:0005524);; Biological Process: nucleoside metabolic process (GO:0009116);; Biological Process: UMP salvage (GO:0044206);; Biological Process: CTP salvage (GO:0044211);;	K00876|2.0e-253|mdm:103442142|K00876 uridine kinase [EC:2.7.1.48] | (RefSeq) uridine kinase-like protein 1, chloroplastic isoform X1	Pyrimidine metabolism (ko00240)	[TZ]	Signal transduction mechanisms;; Cytoskeleton	Uracil phosphoribosyltransferase	Uridine kinase-like protein 1, chloroplastic OS=Arabidopsis thaliana OX=3702 GN=UKL1 PE=1 SV=1	F	Nucleotide transport and metabolism	uridine kinase-like protein 1, chloroplastic isoform X1 [Malus domestica]
Ej00000498	31	66	53	13	15	4	0.222215	0.398083	0.348059	0.047896	0.085822	0.019136	0.000104921	-1.95167	down	--	--	Molecular Function: nucleic acid binding (GO:0003676);; Biological Process: gene silencing by RNA (GO:0031047);;	K11593|0.0e+00|mdm:103446054|K11593 eukaryotic translation initiation factor 2C | (RefSeq) LOW QUALITY PROTEIN: protein argonaute 2-like	--	[J]	Translation, ribosomal structure and biogenesis	Piwi domain	Protein argonaute 2 OS=Arabidopsis thaliana OX=3702 GN=AGO2 PE=1 SV=1	J	Translation, ribosomal structure and biogenesis	hypothetical protein DVH24_022121 [Malus domestica]
Ej00051977	311	371	293	116	90	85	7.92214	7.89594	6.82476	1.61832	1.89559	1.70516	7.73e-19	-1.49133	down	[P]	Inorganic ion transport and metabolism	Biological Process: photosynthesis (GO:0015979);; Biological Process: chlorophyll biosynthetic process (GO:0015995);; Molecular Function: metal ion binding (GO:0046872);; Molecular Function: magnesium-protoporphyrin IX monomethyl ester (oxidative) cyclase activity (GO:0048529);;	K04035|1.0e-224|mdm:114822994|K04035 magnesium-protoporphyrin IX monomethyl ester (oxidative) cyclase [EC:1.14.13.81] | (RefSeq) magnesium-protoporphyrin IX monomethyl ester [oxidative] cyclase, chloroplastic	Porphyrin and chlorophyll metabolism (ko00860)	--	--	Rubrerythrin	Magnesium-protoporphyrin IX monomethyl ester [oxidative] cyclase, chloroplastic OS=Gossypium hirsutum OX=3635 GN=CRD1 PE=2 SV=2	S	Function unknown	magnesium-protoporphyrin IX monomethyl ester [oxidative] cyclase, chloroplastic [Malus domestica]
Ej00017429	32	33	31	14	7	3	0.690169	0.594064	0.600787	0.161426	0.107484	0.044333	0.00157589	-1.80574	down	--	--	Molecular Function: DNA binding (GO:0003677);; Cellular Component: nucleus (GO:0005634);;	K14491|2.1e-11|cic:CICLE_v10007648mg|K14491 two-component response regulator ARR-B family | (RefSeq) hypothetical protein	Plant hormone signal transduction (ko04075)	--	--	Myb-like DNA-binding domain	Myb family transcription factor EFM OS=Arabidopsis thaliana OX=3702 GN=EFM PE=1 SV=2	K	Transcription	MYB13 [Eriobotrya japonica]
Ej00085365	267	316	336	6884	4519	4888	17.9872	17.7551	20.7176	254.24	252.42	262.037	0	4.39089	up	--	--	Molecular Function: calcium ion binding (GO:0005509);;	K13448|2.4e-65|pxb:103927250|K13448 calcium-binding protein CML | (RefSeq) probable calcium-binding protein CML23	Plant-pathogen interaction (ko04626)	[T]	Signal transduction mechanisms	EF hand	Probable calcium-binding protein CML27 OS=Arabidopsis thaliana OX=3702 GN=CML27 PE=1 SV=1	T	Signal transduction mechanisms	PREDICTED: probable calcium-binding protein CML23 [Pyrus x bretschneideri]
Ej00076477	3375	3597	3111	11411	7232	7931	24.054	21.3973	20.2954	44.5021	42.653	44.8934	3.43e-223	1.63476	up	[V]	Defense mechanisms	Molecular Function: ATP binding (GO:0005524);; Cellular Component: integral component of membrane (GO:0016021);; Molecular Function: ATPase activity (GO:0016887);; Molecular Function: ATPase activity, coupled to transmembrane movement of substances (GO:0042626);;	K05665|0.0e+00|aof:109826448|K05665 ATP-binding cassette, subfamily C (CFTR/MRP), member 1 [EC:7.6.2.3] | (RefSeq) ABC transporter C family member 8-like	ABC transporters (ko02010)	[Q]	Secondary metabolites biosynthesis, transport and catabolism	ABC transporter	ABC transporter C family member 8 OS=Arabidopsis thaliana OX=3702 GN=ABCC8 PE=2 SV=3	Q	Secondary metabolites biosynthesis, transport and catabolism	ABC transporter C family member 8 [Malus domestica]
Eriobotrya_japonica_newGene_11295	145	209	209	472	253	363	1.87998	2.26887	2.48591	3.35763	2.72167	3.74794	4.83e-14	1.18879	up	--	--	Molecular Function: protein kinase activity (GO:0004672);; Molecular Function: calcium ion binding (GO:0005509);; Molecular Function: ATP binding (GO:0005524);; Cellular Component: integral component of membrane (GO:0016021);; Molecular Function: polysaccharide binding (GO:0030247);;	--	--	--	--	--	--	T	Signal transduction mechanisms	wall-associated receptor kinase-like 16 [Pyrus ussuriensis x Pyrus communis]
Ej00006827	61	80	68	26	11	10	2.43909	2.67496	2.49027	0.555868	0.358684	0.296689	6.21e-07	-1.94327	down	--	--	--	K01513|1.2e-58|ats:109769794|K01513 ectonucleotide pyrophosphatase/phosphodiesterase family member 1/3 [EC:3.1.4.1 3.6.1.9] | (RefSeq) uncharacterized protein LOC109769794	Purine metabolism (ko00230);; Pyrimidine metabolism (ko00240);; Starch and sucrose metabolism (ko00500);; Riboflavin metabolism (ko00740);; Nicotinate and nicotinamide metabolism (ko00760);; Pantothenate and CoA biosynthesis (ko00770)	--	--	Plant protein 1589 of unknown function (A_thal_3526)	--	S	Function unknown	PREDICTED: uncharacterized protein LOC103948053 [Pyrus x bretschneideri]
Ej00095338	76	114	112	12	4	1	2.1262	2.63943	2.84903	0.182064	0.088953	0.022076	1.91e-16	-3.94457	down	--	--	Molecular Function: DNA binding (GO:0003677);; Cellular Component: nucleus (GO:0005634);; Biological Process: regulation of transcription, DNA-templated (GO:0006355);;	K20043|1.7e-24|aip:107640400|K20043 clathrin coat assembly protein AP180 | (RefSeq) putative clathrin assembly protein At5g35200	--	--	--	Dof domain, zinc finger	Dof zinc finger protein DOF5.1 OS=Arabidopsis thaliana OX=3702 GN=DOF5.1 PE=2 SV=1	K	Transcription	hypothetical protein C1H46_011546 [Malus baccata]
Ej00083687	132	127	90	11	17	7	1.4498	1.16916	0.907676	0.063857	0.146791	0.056045	2.08e-15	-3.04959	down	--	--	Cellular Component: integral component of membrane (GO:0016021);;	K10581|2.2e-153|egu:105047412|K10581 ubiquitin-conjugating enzyme E2 O [EC:2.3.2.24] | (RefSeq) uncharacterized protein LOC105047412	Ubiquitin mediated proteolysis (ko04120)	--	--	Protein of unknown function (DUF2921)	--	S	Function unknown	uncharacterized protein LOC103436326 [Malus domestica]
Ej00092750	482	509	504	265	151	194	8.49192	7.48218	8.14051	2.55574	2.19213	2.71637	6.31e-16	-1.06069	down	[O]	Posttranslational modification, protein turnover, chaperones	Molecular Function: peptidyl-prolyl cis-trans isomerase activity (GO:0003755);;	K14826|4.9e-204|pxb:103961980|K14826 FK506-binding nuclear protein [EC:5.2.1.8] | (RefSeq) peptidyl-prolyl cis-trans isomerase FKBP53-like	--	[O]	Posttranslational modification, protein turnover, chaperones	FKBP-type peptidyl-prolyl cis-trans isomerase	Peptidyl-prolyl cis-trans isomerase FKBP53 OS=Arabidopsis thaliana OX=3702 GN=FKBP53 PE=1 SV=1	O	Posttranslational modification, protein turnover, chaperones	hypothetical protein DVH24_024616 [Malus domestica]
Ej00068892	297	392	326	852	549	599	8.96388	9.87207	9.00166	14.0842	13.7204	14.3798	9.62e-33	1.22347	up	[T]	Signal transduction mechanisms	Molecular Function: protein tyrosine phosphatase activity (GO:0004725);;	K18045|6.8e-113|pxb:103930399|K18045 tyrosine-protein phosphatase SIW14 [EC:3.1.3.48] | (RefSeq) probable tyrosine-protein phosphatase At1g05000	--	[V]	Defense mechanisms	Tyrosine phosphatase family	Tyrosine-protein phosphatase DSP3 OS=Arabidopsis thaliana OX=3702 GN=DSP3 PE=1 SV=1	V	Defense mechanisms	PREDICTED: probable tyrosine-protein phosphatase At1g05000 [Pyrus x bretschneideri]
Ej00091895	603	582	553	1327	921	962	6.47813	5.21647	5.44217	7.80597	8.19562	8.20842	2.03e-34	1.12714	up	--	--	Molecular Function: chromatin binding (GO:0003682);; Molecular Function: metal ion binding (GO:0046872);;	--	--	--	--	BAH domain	PHD finger protein At3g20280 OS=Arabidopsis thaliana OX=3702 GN=At3g20280 PE=2 SV=1	S	Function unknown	hypothetical protein D8674_022165 [Pyrus ussuriensis x Pyrus communis]
Ej00008461	225	233	243	151	64	87	3.24239	2.80756	3.20908	1.18669	0.755907	0.996622	3.11e-07	-1.00869	down	--	--	Molecular Function: DNA binding (GO:0003677);; Molecular Function: protein dimerization activity (GO:0046983);;	K03283|1.8e-14|jre:108998998|K03283 heat shock 70kDa protein 1/2/6/8 | (RefSeq) heat shock cognate 70 kDa protein 2	Spliceosome (ko03040);; Protein processing in endoplasmic reticulum (ko04141);; Endocytosis (ko04144)	[L]	Replication, recombination and repair	Domain of unknown function (DUF4413)	Zinc finger BED domain-containing protein RICESLEEPER 2 OS=Oryza sativa subsp. japonica OX=39947 GN=Os03g0733400 PE=2 SV=1	L	Replication, recombination and repair	hypothetical protein C1H46_010042 [Malus baccata]
Ej00016476	1022	1244	1106	2867	2028	2124	8.01712	8.14344	7.93865	12.3034	13.1604	13.2301	1.87e-95	1.30898	up	--	--	Molecular Function: protein serine/threonine kinase activity (GO:0004674);; Molecular Function: ATP binding (GO:0005524);;	--	--	--	--	Histone acetyltransferases subunit 3	--	S	Function unknown	hypothetical protein DVH24_018153 [Malus domestica]
Ej00018425	2488	3168	2710	760	577	586	53.3502	56.6845	53.1818	8.91137	10.229	9.96507	5.24e-149	-1.86481	down	--	--	--	--	--	--	--	--	--	--	--	PREDICTED: uncharacterized protein LOC103967838 [Pyrus x bretschneideri]
Eriobotrya_japonica_newGene_6705	108	99	59	208	130	251	0.849388	0.64941	0.423113	0.893611	0.842444	1.5676	6.28e-08	1.40951	up	[K]	Transcription	Molecular Function: DNA binding (GO:0003677);; Molecular Function: DNA-directed 5'-3' RNA polymerase activity (GO:0003899);; Biological Process: transcription, DNA-templated (GO:0006351);; Cellular Component: chloroplast (GO:0009507);; Molecular Function: metal ion binding (GO:0046872);;	K03046|0.0|pmum:18668007|K03046 DNA-directed RNA polymerase subunit beta' [EC:2.7.7.6] | (RefSeq) rpoC2, CP95_p077; RNA polymerase beta' subunit	RNA polymerase (ko03020)	--	--	RNA polymerase Rpb1, domain 5	DNA-directed RNA polymerase subunit beta'' OS=Manihot esculenta OX=3983 GN=rpoC2 PE=3 SV=1	K	Transcription	RNA polymerase beta' subunit [Eriobotrya japonica]
Ej00079768	66	54	53	158	156	137	4.16925	2.853	3.03752	5.5076	8.23053	6.8945	1.85e-11	1.65213	up	--	--	--	--	--	--	--	Domain of unknown function (DUF4228)	--	S	Function unknown	uncharacterized protein LOC103449457 [Malus domestica]
Ej00045653	88	90	82	771	486	585	1.92656	1.65002	1.63559	9.28913	8.84167	10.2314	5.38e-104	3.06634	up	--	--	Cellular Component: integral component of membrane (GO:0016021);;	--	--	--	--	--	--	--	--	hypothetical protein C1H46_027468 [Malus baccata]
Eriobotrya_japonica_newGene_4214	5021	6337	5687	12914	8289	8898	175.506	184.88	182.005	246.99	239.756	247.006	2.56e-151	1.06287	up	--	--	--	--	--	[K]	Transcription	--	--	K	Transcription	PREDICTED: uncharacterized protein DDB_G0271670-like [Pyrus x bretschneideri]
Ej00096161	41	48	58	3	6	0	1.50748	1.48625	1.98967	0.053692	0.178208	0	1.08e-08	-3.76769	down	[IQR]	Lipid transport and metabolism;; Secondary metabolites biosynthesis, transport and catabolism;; General function prediction only	Molecular Function: oxidoreductase activity (GO:0016491);;	K09841|1.8e-55|sot:102584670|K09841 xanthoxin dehydrogenase [EC:1.1.1.288] | (RefSeq) xanthoxin dehydrogenase-like	Carotenoid biosynthesis (ko00906)	[R]	General function prediction only	Enoyl-(Acyl carrier protein) reductase	(+)-cis,cis-nepetalactol synthase NEPS3 OS=Nepeta racemosa OX=54731 GN=NEPS3 PE=1 SV=1	Q	Secondary metabolites biosynthesis, transport and catabolism	PREDICTED: (-)-isopiperitenol/(-)-carveol dehydrogenase, mitochondrial-like [Pyrus x bretschneideri]
Ej00061927	3775	4832	4247	290	206	174	246.875	263.721	254.248	10.347	11.1017	9.02315	0	-4.01776	down	--	--	Cellular Component: extracellular space (GO:0005615);;	--	--	--	--	Pollen protein Ole e 1 like	Pollen-specific protein C13 OS=Zea mays OX=4577 GN=MGS1 PE=2 SV=1	S	Function unknown	pollen-specific protein C13-like [Malus domestica]
Ej00043763	39	49	60	455	327	296	0.715496	0.745882	1.00984	4.61729	5.00743	4.35199	1.86e-60	3.1101	up	[IQ]	Lipid transport and metabolism;; Secondary metabolites biosynthesis, transport and catabolism	Molecular Function: catalytic activity (GO:0003824);;	K23618|7.6e-170|dosa:Os09t0555800-00|K23618 acyl-activating enzyme 11/12 [EC:6.2.1.2 6.2.1.-] | (RefSeq) Os09g0555800; Similar to AMP-binding protein (Adenosine monophosphate binding protein 6 AMPBP6).	--	[I]	Lipid transport and metabolism	AMP-binding enzyme	Probable acyl-activating enzyme 6 OS=Arabidopsis thaliana OX=3702 GN=AAE6 PE=2 SV=1	I	Lipid transport and metabolism	hypothetical protein C1H46_036423 [Malus baccata]
Ej00062828	143	140	145	9	9	28	4.85485	3.98069	4.50056	0.150061	0.234279	0.748017	2.15e-15	-2.92986	down	--	--	Biological Process: male meiotic nuclear division (GO:0007140);; Biological Process: female meiotic nuclear division (GO:0007143);;	--	--	--	--	--	--	--	--	hypothetical protein D8674_037083 [Pyrus ussuriensis x Pyrus communis]
Ej00043108	182	316	268	84	41	45	5.81581	8.42225	7.84865	1.47058	1.07945	1.12515	2.6e-18	-1.94036	down	--	--	--	--	--	--	--	--	--	S	Function unknown	proline-rich extensin-like protein EPR1 [Pyrus ussuriensis x Pyrus communis]
Ej00002624	1549	1794	1604	6915	4239	4792	38.8517	37.5733	36.8397	94.9338	88.0072	95.4792	0	1.92546	up	--		Molecular Function: protein serine/threonine kinase activity (GO:0004674);; Molecular Function: ATP binding (GO:0005524);;	K18873|3.9e-147|sly:101257866|K18873 pathogen-induced protein kinase | (RefSeq) probable serine/threonine-protein kinase PBL7 isoform X1	Plant-pathogen interaction (ko04626)	[T]	Signal transduction mechanisms	Protein tyrosine and serine/threonine kinase	Probable serine/threonine-protein kinase PBL5 OS=Arabidopsis thaliana OX=3702 GN=PBL5 PE=2 SV=1	T	Signal transduction mechanisms	PREDICTED: probable serine/threonine-protein kinase RLCKVII [Pyrus x bretschneideri]
Eriobotrya_japonica_newGene_11998	328	312	287	52	34	53	7.83917	6.33186	6.15265	0.701034	0.684235	1.06477	3.3e-32	-2.49211	down	--	--	Cellular Component: nucleus (GO:0005634);; Molecular Function: sequence-specific DNA binding (GO:0043565);; Biological Process: positive regulation of transcription from RNA polymerase II promoter (GO:0045944);;	K21596|2.71e-67|mdm:103417524|K21596 calmodulin-binding transcription activator | (RefSeq) calmodulin-binding transcription activator 3-like isoform X1	--	[S]	Function unknown	CG-1 domain	Calmodulin-binding transcription activator 2 OS=Arabidopsis thaliana OX=3702 GN=CAMTA2 PE=1 SV=1	S	Function unknown	calmodulin-binding transcription activator (camta), plants, putative [Ricinus communis]
Ej00028906	52	38	54	13	18	9	3.65784	2.27195	3.49337	0.489126	1.0493	0.462568	0.000713822	-1.58367	down	--	--	Cellular Component: integral component of membrane (GO:0016021);;	--	--	--	--	--	--	--	--	hypothetical protein D8674_027703 [Pyrus ussuriensis x Pyrus communis]
Ej00051751	1329	1377	1204	2821	1822	2033	27.1957	23.5243	22.5593	31.596	30.8633	33.061	1.8e-48	1.01097	up	[J]	Translation, ribosomal structure and biogenesis	Molecular Function: histidine-tRNA ligase activity (GO:0004821);; Molecular Function: ATP binding (GO:0005524);; Cellular Component: cytoplasm (GO:0005737);; Biological Process: histidyl-tRNA aminoacylation (GO:0006427);;	K01892|4.3e-273|mdm:103450011|K01892 histidyl-tRNA synthetase [EC:6.1.1.21] | (RefSeq) histidine--tRNA ligase, chloroplastic/mitochondrial	Aminoacyl-tRNA biosynthesis (ko00970)	[J]	Translation, ribosomal structure and biogenesis	Histidyl-tRNA synthetase	Histidine--tRNA ligase, chloroplastic/mitochondrial OS=Arabidopsis thaliana OX=3702 GN=At3g46100 PE=2 SV=1	J	Translation, ribosomal structure and biogenesis	histidine--tRNA ligase, chloroplastic/mitochondrial [Malus domestica]
Ej00014855	11248	13097	12739	28917	19155	20332	242.687	235.838	251.62	341.349	341.96	348.368	1.12e-170	1.12567	up	[QV]	Secondary metabolites biosynthesis, transport and catabolism;; Defense mechanisms	Molecular Function: monooxygenase activity (GO:0004497);; Molecular Function: iron ion binding (GO:0005506);; Cellular Component: integral component of membrane (GO:0016021);; Molecular Function: oxidoreductase activity, acting on paired donors, with incorporation or reduction of molecular oxygen (GO:0016705);; Molecular Function: heme binding (GO:0020037);;	K20667|5.9e-288|mdm:103443518|K20667 beta-amyrin 28-monooxygenase [EC:1.14.14.126] | (RefSeq) beta-amyrin 28-monooxygenase	--	[QI]	Secondary metabolites biosynthesis, transport and catabolism;; Lipid transport and metabolism	Cytochrome P450	Beta-amyrin 28-monooxygenase OS=Vitis vinifera OX=29760 GN=CYP716A15 PE=1 SV=1	--	--	beta-amyrin 28-monooxygenase [Malus domestica]
Ej00008468	515	531	556	1037	820	903	3.21343	2.7621	3.17192	3.53818	4.23347	4.47321	6.65e-23	1.04494	up	[R]	General function prediction only	Biological Process: signal transduction (GO:0007165);; Molecular Function: ADP binding (GO:0043531);;	K00695|1.2e-146|mtr:MTR_6g478030|K00695 sucrose synthase [EC:2.4.1.13] | (RefSeq) sucrose synthase	Starch and sucrose metabolism (ko00500)	--	--	TIR domain	TMV resistance protein N OS=Nicotiana glutinosa OX=35889 GN=N PE=1 SV=1	S	Function unknown	PREDICTED: TMV resistance protein N-like [Pyrus x bretschneideri]
Ej00041088	57	58	85	0	6	8	0.630477	0.536918	0.868963	0	0.047619	0.070572	0.00113705	-3.43467	down	[L]	Replication, recombination and repair	Molecular Function: DNA binding (GO:0003677);; Molecular Function: DNA helicase activity (GO:0003678);; Molecular Function: ATP binding (GO:0005524);; Cellular Component: nucleus (GO:0005634);; Biological Process: DNA replication initiation (GO:0006270);; Cellular Component: MCM complex (GO:0042555);; Biological Process: negative regulation of DNA helicase activity (GO:1905775);;	K02540|0.0e+00|mdm:103423906|K02540 DNA replication licensing factor MCM2 [EC:3.6.4.12] | (RefSeq) DNA replication licensing factor MCM2-like	DNA replication (ko03030)	[L]	Replication, recombination and repair	MCM P-loop domain	DNA replication licensing factor MCM2 OS=Oryza sativa subsp. indica OX=39946 GN=OsI_36121 PE=3 SV=1	L	Replication, recombination and repair	hypothetical protein C1H46_035369 [Malus baccata]
Ej00091110	166	210	186	87	53	60	2.50371	2.63577	2.56601	0.718335	0.650952	0.718945	1.61e-09	-1.25016	down	[O]	Posttranslational modification, protein turnover, chaperones	Molecular Function: damaged DNA binding (GO:0003684);; Molecular Function: ATP binding (GO:0005524);; Biological Process: DNA repair (GO:0006281);; Molecular Function: DNA-dependent ATPase activity (GO:0008094);;	K04485|0.0e+00|pxb:103930311|K04485 DNA repair protein RadA/Sms | (RefSeq) uncharacterized protein LOC103930311	--	--	--	AAA domain	--	L	Replication, recombination and repair	PREDICTED: uncharacterized protein LOC103930311 [Pyrus x bretschneideri]
Eriobotrya_japonica_newGene_6669	69	76	82	0	0	0	2.02191	1.85605	2.21971	0	0	0	1.62e-11	-8.41977	down	--	--	--	--	--	--	--	Protein of unknown function (DUF1685)	--	--	--	hypothetical protein D8674_022538 [Pyrus ussuriensis x Pyrus communis]
Ej00094999	159	194	214	0	0	0	2.42377	2.47202	2.99309	0	0	0	1.39e-15	-9.73762	down	--	--	Molecular Function: molecular_function (GO:0003674);; Molecular Function: nucleic acid binding (GO:0003676);; Molecular Function: DNA binding (GO:0003677);; Molecular Function: transcription factor activity, sequence-specific DNA binding (GO:0003700);; Molecular Function: binding (GO:0005488);; Cellular Component: cellular_component (GO:0005575);; Cellular Component: intracellular (GO:0005622);; …	K14494|1.2e-63|adu:107469592|K14494 DELLA protein | (RefSeq) DELLA protein GAI1-like	Plant hormone signal transduction (ko04075)	--	--	GRAS domain family	Scarecrow-like protein 28 OS=Arabidopsis thaliana OX=3702 GN=SCL28 PE=1 SV=1	K	Transcription	scarecrow-like protein 28 [Pyrus ussuriensis x Pyrus communis]
Ej00074308	77	92	75	12	6	11	0.831103	0.823376	0.739481	0.06532	0.047147	0.088899	4.76e-12	-2.83017	down	--		Molecular Function: protein kinase activity (GO:0004672);; Molecular Function: ATP binding (GO:0005524);; Cellular Component: integral component of membrane (GO:0016021);;	K13418|9.0e-54|dosa:Os08t0174700-01|K13418 somatic embryogenesis receptor kinase 1 [EC:2.7.10.1 2.7.11.1] | (RefSeq) Os08g0174700; Similar to SERK1 (Fragment).	--	--	--	Protein kinase domain	Leucine-rich repeat receptor-like protein kinase PXC2 OS=Arabidopsis thaliana OX=3702 GN=PXC2 PE=1 SV=1	T	Signal transduction mechanisms	PREDICTED: leucine-rich repeat receptor-like protein kinase PXC2 [Pyrus x bretschneideri]
Ej00011633	860	1091	945	4360	2812	3010	29.1237	30.8312	29.2719	80.7763	78.7944	80.9258	5.61e-284	2.05675	up	--	--	Molecular Function: polygalacturonase activity (GO:0004650);; Cellular Component: cytosol (GO:0005829);; Biological Process: carbohydrate metabolic process (GO:0005975);; Molecular Function: pyroglutamyl-peptidase activity (GO:0016920);;	K01304|1.9e-98|mdm:103451988|K01304 pyroglutamyl-peptidase [EC:3.4.19.3] | (RefSeq) uncharacterized protein LOC103451988	--	[O]	Posttranslational modification, protein turnover, chaperones	Pyroglutamyl peptidase	--	O	Posttranslational modification, protein turnover, chaperones	hypothetical protein DVH24_006994 [Malus domestica]
Ej00010237	313	447	477	113	58	54	10.33	12.2882	14.3862	2.03037	1.57208	1.39693	8.23e-32	-2.23729	down	[R]	General function prediction only	Cellular Component: integral component of membrane (GO:0016021);;	K16302|2.4e-173|mdm:103445179|K16302 metal transporter CNNM | (RefSeq) DUF21 domain-containing protein At2g14520-like isoform X1	--	[S]	Function unknown	Cyclin M transmembrane N-terminal domain	DUF21 domain-containing protein At2g14520 OS=Arabidopsis thaliana OX=3702 GN=CBSDUF3 PE=2 SV=2	S	Function unknown	DUF21 domain-containing protein At2g14520-like isoform X2 [Malus domestica]
Ej00088210	7	7	16	63	34	41	0.963741	0.864217	2.0729	5.09707	4.16104	4.75981	3.73e-07	2.42005	up	--	--	Molecular Function: DNA binding (GO:0003677);; Cellular Component: nucleus (GO:0005634);;	--	--	--	--	--	--	--	--	transcription factor RAX1-like [Pyrus ussuriensis x Pyrus communis]
Ej00034003	321	390	309	36	20	18	4.64178	4.71087	4.0852	0.28238	0.230735	0.19609	4.41e-53	-3.5508	down	--	--	Biological Process: regionalization (GO:0003002);; Molecular Function: protein binding (GO:0005515);; Biological Process: response to stress (GO:0006950);; Biological Process: response to osmotic stress (GO:0006970);; Biological Process: cell communication (GO:0007154);; Biological Process: signal transduction (GO:0007165);; Biological Process: multicellular organism development (GO:0007275);; Bi…	K09527|8.7e-110|pavi:110759559|K09527 DnaJ homolog subfamily C member 7 | (RefSeq) TPR repeat-containing thioredoxin TTL1-like isoform X1	--	[R]	General function prediction only	Tetratricopeptide repeat	Inactive TPR repeat-containing thioredoxin TTL3 OS=Arabidopsis thaliana OX=3702 GN=TTL3 PE=1 SV=2	O	Posttranslational modification, protein turnover, chaperones	hypothetical protein DVH24_006137 [Malus domestica]
Ej00048548	350	314	360	1379	851	995	8.85531	6.62673	8.33501	19.1061	17.8263	20.0176	5.39e-72	1.8864	up	[M]	Cell wall/membrane/envelope biogenesis	Molecular Function: protein serine/threonine kinase activity (GO:0004674);; Molecular Function: ATP binding (GO:0005524);;	K13416|7.5e-66|soe:110778706|K13416 brassinosteroid insensitive 1-associated receptor kinase 1 [EC:2.7.10.1 2.7.11.1] | (RefSeq) BRASSINOSTEROID INSENSITIVE 1-associated receptor kinase 1-like	MAPK signaling pathway - plant (ko04016);; Plant hormone signal transduction (ko04075);; Plant-pathogen interaction (ko04626)	[T]	Signal transduction mechanisms	Protein kinase domain	Cold-responsive protein kinase 1 OS=Arabidopsis thaliana OX=3702 GN=CRPK1 PE=1 SV=1	T	Signal transduction mechanisms	cold-responsive protein kinase 1-like [Malus domestica]
Ej00011310	31	72	46	12	8	19	0.662467	1.31419	0.905799	0.135824	0.131871	0.313287	0.000685134	-1.636	down	--	--	Molecular Function: FAD binding (GO:0071949);;	--	--	[HC]	Coenzyme transport and metabolism;; Energy production and conversion	FAD binding domain	--	--	--	hypothetical protein DVH24_041010 [Malus domestica]
Ej00092844	114	155	133	32	34	31	1.00903	1.14642	1.07715	0.150952	0.24814	0.211999	1.44e-10	-1.77432	down	[D]	Cell cycle control, cell division, chromosome partitioning	Molecular Function: ATP binding (GO:0005524);; Cellular Component: nucleus (GO:0005634);; Cellular Component: chromosome (GO:0005694);; Biological Process: chromosome organization (GO:0051276);;	K06674|0.0e+00|mdm:103439618|K06674 structural maintenance of chromosome 2 | (RefSeq) structural maintenance of chromosomes protein 2-1	--	[BD]	Chromatin structure and dynamics;; Cell cycle control, cell division, chromosome partitioning	RecF/RecN/SMC N terminal domain	Structural maintenance of chromosomes protein 2-2 OS=Arabidopsis thaliana OX=3702 GN=SMC2-2 PE=2 SV=1	--	--	hypothetical protein C1H46_015776 [Malus baccata]
Ej00068358	161	140	152	524	318	411	3.06407	2.2311	2.65023	5.47975	5.02759	6.23621	1.13e-29	1.70217	up	[T]	Signal transduction mechanisms	Cellular Component: integral component of membrane (GO:0016021);;	K13436|2.3e-14|cam:105851362|K13436 pto-interacting protein 1 [EC:2.7.11.1] | (RefSeq) probable receptor-like protein kinase At2g47060	Plant-pathogen interaction (ko04626)	--	--	CBS domain	CBS domain-containing protein CBSCBSPB1 OS=Arabidopsis thaliana OX=3702 GN=CBSCBSPB1 PE=1 SV=1	S	Function unknown	CBS domain-containing protein CBSCBSPB1-like isoform X2 [Malus domestica]
Eriobotrya_japonica_newGene_6269	1464	1469	1406	771	523	540	48.6932	40.6901	42.7555	13.9418	14.3274	14.2079	1.3e-31	-1.00389	down	[H]	Coenzyme transport and metabolism	Molecular Function: actin binding (GO:0003779);; Cellular Component: cytosol (GO:0005829);; Biological Process: Mo-molybdopterin cofactor biosynthetic process (GO:0006777);; Biological Process: actin filament organization (GO:0007015);; Biological Process: regulation of stomatal movement (GO:0010119);; Cellular Component: molybdopterin synthase complex (GO:0019008);; Molecular Function: molybdopt…	K03635|7.18e-128|pxb:103948574|K03635 molybdopterin synthase catalytic subunit [EC:2.8.1.12] | (RefSeq) molybdopterin synthase catalytic subunit	Folate biosynthesis (ko00790);; Sulfur relay system (ko04122)	[H]	Coenzyme transport and metabolism	MoaE protein	Molybdopterin synthase catalytic subunit OS=Arabidopsis thaliana OX=3702 GN=MOCS2 PE=2 SV=1	H	Coenzyme transport and metabolism	PREDICTED: molybdopterin synthase catalytic subunit [Pyrus x bretschneideri]
Ej00014513	439	501	480	78	44	30	8.62117	8.21483	8.64144	0.829621	0.708091	0.453999	5.57e-59	-3.00219	down	--	--	Biological Process: regulation of transcription, DNA-templated (GO:0006355);; Molecular Function: protein dimerization activity (GO:0046983);;	K18878|1.3e-30|cann:107866053|K18878 BHLH transcription factor Upa20 | (RefSeq) Upa20; transcription factor bHLH137-like	Plant-pathogen interaction (ko04626)	--	--	Helix-loop-helix DNA-binding domain	Transcription factor bHLH62 OS=Arabidopsis thaliana OX=3702 GN=BHLH62 PE=2 SV=1	K	Transcription	hypothetical protein DVH24_000851 [Malus domestica]
Eriobotrya_japonica_newGene_14759	134	137	160	41	40	38	2.2877	1.95141	2.49199	0.3758	0.553135	0.507396	1.5e-09	-1.59445	down	[G]	Carbohydrate transport and metabolism	Cellular Component: integral component of membrane (GO:0016021);; Molecular Function: transmembrane transporter activity (GO:0022857);;	K03444|1.87e-288|pxb:103962900|K03444 MFS transporter, SP family, ERD6-like sugar transporter | (RefSeq) LOW QUALITY PROTEIN: sugar transporter ERD6-like 5	--	[R]	General function prediction only	Sugar (and other) transporter	Sugar transporter ERD6-like 5 OS=Arabidopsis thaliana OX=3702 GN=At1g54730 PE=2 SV=2	U	Intracellular trafficking, secretion, and vesicular transport	hypothetical protein C1H46_028243 [Malus baccata]
Ej00035606	112	122	93	298	192	212	3.12813	2.86348	2.3826	4.58283	4.44735	4.71982	1.59e-14	1.34352	up	--	--	--	K09566|8.0e-35|lja:Lj0g3v0268069.2|K09566 peptidyl-prolyl isomerase G (cyclophilin G) [EC:5.2.1.8] | (RefSeq) Lj0g3v0268069.2; -	--	--	--	--	--	--	--	PREDICTED: G patch domain-containing protein 8 isoform X2 [Pyrus x bretschneideri]
Eriobotrya_japonica_newGene_6394	36	46	71	10	4	5	1.13692	1.23581	2.0936	0.175048	0.094942	0.115354	2.15e-07	-2.79633	down	[J]	Translation, ribosomal structure and biogenesis	Molecular Function: RNA binding (GO:0003723);; Molecular Function: structural constituent of ribosome (GO:0003735);; Cellular Component: ribosome (GO:0005840);; Biological Process: translation (GO:0006412);;	K02946|9.89e-116|pxb:103965448|K02946 small subunit ribosomal protein S10 | (RefSeq) 30S ribosomal protein S10, chloroplastic-like	Ribosome (ko03010)	[J]	Translation, ribosomal structure and biogenesis	Ribosomal protein S10p/S20e	30S ribosomal protein S10, chloroplastic OS=Mesembryanthemum crystallinum OX=3544 GN=RPS10 PE=2 SV=1	J	Translation, ribosomal structure and biogenesis	PREDICTED: 30S ribosomal protein S10, chloroplastic-like [Pyrus x bretschneideri]
Ej00062283	459	563	493	111	73	96	16.0355	16.4259	15.7769	2.1147	2.10083	2.65392	4.05e-48	-2.18626	down	[O]	Posttranslational modification, protein turnover, chaperones	Biological Process: protein folding (GO:0006457);; Molecular Function: unfolded protein binding (GO:0051082);;	K09510|4.3e-164|pxb:103950886|K09510 DnaJ homolog subfamily B member 4 | (RefSeq) dnaJ homolog subfamily B member 4	--	[O]	Posttranslational modification, protein turnover, chaperones	DnaJ C terminal domain	DnaJ protein homolog OS=Cucumis sativus OX=3659 GN=DNAJ1 PE=2 SV=1	O	Posttranslational modification, protein turnover, chaperones	PREDICTED: dnaJ homolog subfamily B member 4 [Pyrus x bretschneideri]
Ej00058550	946	1127	926	2151	1330	1738	16.499	16.396	14.7751	20.5207	19.1884	24.0684	1.25e-38	1.04602	up	--	--	Molecular Function: DNA binding (GO:0003677);; Molecular Function: helicase activity (GO:0004386);; Molecular Function: ATP binding (GO:0005524);; Cellular Component: nucleus (GO:0005634);;	K11367|0.0e+00|mdm:103430250|K11367 chromodomain-helicase-DNA-binding protein 1 [EC:3.6.4.12] | (RefSeq) protein CHROMATIN REMODELING 5-like isoform X1	--	[K]	Transcription	Domain of unknown function (DUF4208)	Protein CHROMATIN REMODELING 5 OS=Arabidopsis thaliana OX=3702 GN=CHR5 PE=1 SV=1	K	Transcription	protein CHROMATIN REMODELING 5-like isoform X1 [Malus domestica]
Ej00011407	2036	2403	2237	994	718	694	53.2495	52.4658	53.5681	14.2176	15.5393	14.4002	4.33e-69	-1.22497	down	[C]	Energy production and conversion	Molecular Function: pyruvate dehydrogenase (acetyl-transferring) activity (GO:0004739);; Biological Process: acetyl-CoA biosynthetic process from pyruvate (GO:0006086);; Cellular Component: intracellular membrane-bounded organelle (GO:0043231);;	K00161|7.6e-225|mdm:103402966|K00161 pyruvate dehydrogenase E1 component alpha subunit [EC:1.2.4.1] | (RefSeq) pyruvate dehydrogenase E1 component subunit alpha, mitochondrial-like	Glycolysis / Gluconeogenesis (ko00010);; Citrate cycle (TCA cycle) (ko00020);; Pyruvate metabolism (ko00620);; Carbon metabolism (ko01200)	[C]	Energy production and conversion	Dehydrogenase E1 component	Pyruvate dehydrogenase E1 component subunit alpha, mitochondrial OS=Pisum sativum OX=3888 PE=2 SV=1	C	Energy production and conversion	pyruvate dehydrogenase E1 component subunit alpha, mitochondrial-like [Malus domestica]
Eriobotrya_japonica_newGene_14335	30053	34253	29961	65260	44946	49229	835.657	794.911	762.666	992.802	1034.1	1087.07	3.88e-139	1.00759	up	[O]	Posttranslational modification, protein turnover, chaperones	Biological Process: response to acid chemical (GO:0001101);; Molecular Function: molecular_function (GO:0003674);; Molecular Function: catalytic activity (GO:0003824);; Molecular Function: glutathione transferase activity (GO:0004364);; Molecular Function: protein binding (GO:0005515);; Cellular Component: cellular_component (GO:0005575);; Cellular Component: intracellular (GO:0005622);; Cellular…	K00799|2.68e-154|mdm:103433529|K00799 glutathione S-transferase [EC:2.5.1.18] | (RefSeq) glutathione S-transferase U8-like	Glutathione metabolism (ko00480)	[O]	Posttranslational modification, protein turnover, chaperones	Glutathione S-transferase, N-terminal domain	Glutathione S-transferase U8 OS=Arabidopsis thaliana OX=3702 GN=GSTU8 PE=2 SV=1	O	Posttranslational modification, protein turnover, chaperones	glutathione S-transferase U8-like [Malus domestica]
Ej00041086	877	1050	995	357	249	263	10.3985	10.3956	10.7984	2.3167	2.43933	2.47457	6.53e-52	-1.50284	down	[R]	General function prediction only	Molecular Function: catalytic activity (GO:0003824);;	--	--	[R]	General function prediction only	Protein of unknown function, DUF255	--	O	Posttranslational modification, protein turnover, chaperones	hypothetical protein C1H46_029824 [Malus baccata]
Ej00020202	8	6	3	1582	1018	1004	0.342089	0.211234	0.120729	39.7234	38.6279	36.5891	6.29e-107	7.96479	up	[I]	Lipid transport and metabolism	Molecular Function: molecular_function (GO:0003674);; Molecular Function: catalytic activity (GO:0003824);; Molecular Function: hydrolase activity (GO:0016787);; Molecular Function: hydrolase activity, acting on ester bonds (GO:0016788);; Molecular Function: carboxylic ester hydrolase activity (GO:0052689);; Molecular Function: methyl jasmonate esterase activity (GO:0080032);;	K20802|9.9e-44|ath:AT5G10300|K20802 (R)-mandelonitrile lyase [EC:4.1.2.10] | (RefSeq) MES5; methyl esterase 5	Cyanoamino acid metabolism (ko00460)	--	--	Alpha/beta hydrolase family	Methylesterase 10 OS=Arabidopsis thaliana OX=3702 GN=MES10 PE=2 SV=1	S	Function unknown	hypothetical protein C1H46_017144 [Malus baccata]
Eriobotrya_japonica_newGene_2498	944	1111	932	502	300	376	9.22623	8.83393	8.38754	2.67287	2.40616	2.91232	7.26e-31	-1.10178	down	--	--	Molecular Function: ADP binding (GO:0043531);;	K13415|2.30e-36|mdm:103413440|K13415 protein brassinosteroid insensitive 1 [EC:2.7.10.1 2.7.11.1] | (RefSeq) uncharacterized protein LOC103413440 isoform X1	Plant hormone signal transduction (ko04075)	--	--	Arabidopsis broad-spectrum mildew resistance protein RPW8	Probable disease resistance protein At5g66900 OS=Arabidopsis thaliana OX=3702 GN=At5g66900 PE=3 SV=1	S	Function unknown	probable disease resistance protein At5g66900 [Malus domestica]
Ej00014641	315	410	338	102	93	96	8.96031	9.74321	8.80138	1.58904	2.18988	2.1691	9.58e-21	-1.59824	down	--	--	Cellular Component: mitochondrial outer membrane (GO:0005741);; Molecular Function: protein transmembrane transporter activity (GO:0008320);; Biological Process: protein import into mitochondrial matrix (GO:0030150);;	K11518|4.0e-164|mdm:103449844|K11518 mitochondrial import receptor subunit TOM40 | (RefSeq) mitochondrial import receptor subunit TOM40-1-like	--	[U]	Intracellular trafficking, secretion, and vesicular transport	Eukaryotic porin	Mitochondrial import receptor subunit TOM40-1 OS=Arabidopsis thaliana OX=3702 GN=TOM40-1 PE=1 SV=3	U	Intracellular trafficking, secretion, and vesicular transport	mitochondrial import receptor subunit TOM40-1-like [Malus domestica]
Ej00045601	246	302	279	31	17	17	8.47921	8.68178	8.8079	0.568419	0.471314	0.445775	1.98e-43	-3.43537	down	[S]	Function unknown	--	--	--	--	--	Carbohydrate esterase, sialic acid-specific acetylesterase	Probable carbohydrate esterase At4g34215 OS=Arabidopsis thaliana OX=3702 GN=At4g34215 PE=1 SV=2	S	Function unknown	PREDICTED: probable carbohydrate esterase At4g34215 isoform X1 [Pyrus x bretschneideri]
Ej00064591	61	78	83	23	17	23	1.31615	1.38957	1.63597	0.267807	0.293746	0.393651	1.11e-05	-1.55822	down	[G]	Carbohydrate transport and metabolism	--	K01369|2.5e-28|apro:F751_1333|K01369 legumain [EC:3.4.22.34] | (RefSeq) Vacuolar-processing enzyme beta-isozyme	--	[B]	Chromatin structure and dynamics	--	--	B	Chromatin structure and dynamics	hypothetical protein D8674_016183 [Pyrus ussuriensis x Pyrus communis]
Ej00048994	2533	2958	2793	13523	8537	9704	17.1297	16.6946	17.2946	50.0439	47.7788	52.1235	0	2.17934	up	--	--	Molecular Function: motor activity (GO:0003774);; Molecular Function: actin binding (GO:0003779);; Molecular Function: ATP binding (GO:0005524);; Biological Process: actin filament organization (GO:0007015);; Cellular Component: myosin complex (GO:0016459);;	K10357|0.0e+00|mdm:103450878|K10357 myosin V | (RefSeq) myosin-17-like isoform X2	--	[Z]	Cytoskeleton	Myosin head (motor domain)	Myosin-17 OS=Arabidopsis thaliana OX=3702 GN=XI-K PE=1 SV=2	Z	Cytoskeleton	hypothetical protein C1H46_030591, partial [Malus baccata]
Ej00047335	1359	1582	1361	536	302	412	27.7071	26.9197	25.4065	5.97727	5.09363	6.65978	1e-64	-1.54491	down	--	--	Cellular Component: protein phosphatase type 2A complex (GO:0000159);; Cellular Component: nucleus (GO:0005634);; Biological Process: auxin-activated signaling pathway (GO:0009734);; Molecular Function: protein phosphatase regulator activity (GO:0019888);;	K11584|6.2e-288|mdm:103400479|K11584 serine/threonine-protein phosphatase 2A regulatory subunit B' | (RefSeq) serine/threonine protein phosphatase 2A 57 kDa regulatory subunit B' kappa isoform-like	mRNA surveillance pathway (ko03015)	[T]	Signal transduction mechanisms	Protein phosphatase 2A regulatory B subunit (B56 family)	Serine/threonine protein phosphatase 2A 57 kDa regulatory subunit B' kappa isoform OS=Arabidopsis thaliana OX=3702 GN=B'KAPPA PE=1 SV=1	T	Signal transduction mechanisms	hypothetical protein DVH24_029238 [Malus domestica]
Eriobotrya_japonica_newGene_5535	520	725	625	43	21	43	10.2814	11.9664	11.6348	0.505416	0.360237	0.737161	1.04e-91	-3.87869	down	[M]	Cell wall/membrane/envelope biogenesis	Molecular Function: catalytic activity (GO:0003824);;	K09753|7.14e-79|jre:109010995|K09753 cinnamoyl-CoA reductase [EC:1.2.1.44] | (RefSeq) cinnamoyl-CoA reductase 1-like	Phenylpropanoid biosynthesis (ko00940)	[V]	Defense mechanisms	NAD dependent epimerase/dehydratase family	Phenylacetaldehyde reductase OS=Rosa hybrid cultivar OX=128735 GN=PAR PE=1 SV=1	V	Defense mechanisms	tetraketide alpha-pyrone reductase 1-like isoform X2 [Malus domestica]
Ej00046460	155	155	121	8	17	10	3.22902	2.68609	2.29013	0.080062	0.291952	0.152197	2.53e-20	-3.34079	down	--	--	Biological Process: signal transduction (GO:0007165);; Molecular Function: ADP binding (GO:0043531);;	K23533|2.6e-28|nta:107799167|K23533 leucine-rich repeat and immunoglobulin-like domain-containing nogo receptor-interacting protein | (RefSeq) disease resistance protein TAO1-like	--	--	--	Leucine Rich repeats (2 copies)	Disease resistance protein RUN1 OS=Vitis rotundifolia OX=103349 GN=RUN1 PE=1 SV=1	T	Signal transduction mechanisms	PREDICTED: TMV resistance protein N-like [Pyrus x bretschneideri]
Ej00063635	492	634	481	283	201	130	10.8979	11.7144	9.75292	3.43024	3.6744	2.28399	1.34e-13	-1.15063	down	--	--	Molecular Function: regulatory region nucleic acid binding (GO:0001067);; Molecular Function: molecular_function (GO:0003674);; Molecular Function: nucleic acid binding (GO:0003676);; Molecular Function: DNA binding (GO:0003677);; Molecular Function: transcription factor activity, sequence-specific DNA binding (GO:0003700);; Molecular Function: binding (GO:0005488);; Biological Process: regulatio…	K13114|7.4e-211|mdm:103421373|K13114 pinin | (RefSeq) pinin-like	RNA transport (ko03013);; mRNA surveillance pathway (ko03015)	[Z]	Cytoskeleton	pinin/SDK/memA/ protein conserved region	--	Z	Cytoskeleton	pinin-like [Malus domestica]
Ej00006645	180	239	205	5779	3606	3512	9.22844	10.1902	9.59928	162.182	153.027	143.06	0	4.60337	up	--	--	Cellular Component: integral component of membrane (GO:0016021);;	--	--	--	--	--	--	--	--	hypothetical protein [Rosa rugosa]
Ej00066973	236	306	236	13	22	15	7.54394	8.18991	6.91885	0.224793	0.571569	0.379486	6.06e-39	-3.6827	down	--	--	Cellular Component: integral component of membrane (GO:0016021);; Molecular Function: polysaccharide binding (GO:0030247);;	--	--	--	--	Wall-associated receptor kinase galacturonan-binding	--	S	Function unknown	hypothetical protein DVH24_011740 [Malus domestica]
Eriobotrya_japonica_newGene_13527	1367	1444	1456	268	124	122	32.9665	30.0122	33.5455	4.78399	3.63925	2.99382	2.56e-118	-2.847	down	--	--	Cellular Component: integral component of membrane (GO:0016021);;	K13466|7.95e-13|cqi:110718129|K13466 EIX receptor 1/2 | (RefSeq) LRR receptor-like serine/threonine-protein kinase GSO1	Plant-pathogen interaction (ko04626)	--	--	Leucine rich repeat	Tyrosine-sulfated glycopeptide receptor 1 OS=Arabidopsis thaliana OX=3702 GN=PSY1R PE=1 SV=1	T	Signal transduction mechanisms	receptor-like protein 2 [Pyrus ussuriensis x Pyrus communis]
Eriobotrya_japonica_newGene_15484	46	49	57	29	17	12	1.37659	1.2195	1.56224	0.481382	0.404121	0.27567	0.00406685	-1.17547	down	--	--	Cellular Component: integral component of membrane (GO:0016021);;	--	--	--	--	Late embryogenesis abundant protein	NDR1/HIN1-like protein 10 OS=Arabidopsis thaliana OX=3702 GN=NHL10 PE=2 SV=1	S	Function unknown	NDR1/HIN1-like protein 3 [Malus domestica]
Eriobotrya_japonica_newGene_7668	2869	3089	2857	7479	4898	5094	32.1602	28.9448	29.3926	48.325	46.8336	46.5519	4.45e-135	1.22505	up	--	--	Molecular Function: protein serine/threonine kinase activity (GO:0004674);; Molecular Function: ATP binding (GO:0005524);; Cellular Component: integral component of membrane (GO:0016021);; Biological Process: recognition of pollen (GO:0048544);;	--	--	--	--	D-mannose binding lectin	G-type lectin S-receptor-like serine/threonine-protein kinase At1g11410 OS=Arabidopsis thaliana OX=3702 GN=At1g11410 PE=3 SV=3	T	Signal transduction mechanisms	G-type lectin S-receptor-like serine/threonine-protein kinase At1g11410 isoform X2 [Malus domestica]
Ej00049068	113	96	106	262	159	185	3.50591	2.48123	3.01191	4.47175	4.10739	4.56919	6.78e-10	1.17251	up	--	--	Molecular Function: N-acetyltransferase activity (GO:0008080);;	--	--	--	--	Acetyltransferase (GNAT) family	--	S	Function unknown	uncharacterized protein LOC103422190 [Malus domestica]
Eriobotrya_japonica_newGene_11715	81	127	140	289	177	172	0.649804	0.895637	1.02081	1.24712	1.24097	1.12404	1.84e-08	1.1099	up	--	--	--	K13420|2.64e-25|psom:113344351|K13420 LRR receptor-like serine/threonine-protein kinase FLS2 [EC:2.7.11.1] | (RefSeq) LRR receptor-like serine/threonine-protein kinase FLS2	MAPK signaling pathway - plant (ko04016);; Plant-pathogen interaction (ko04626)	[R]	General function prediction only	Reverse transcriptase (RNA-dependent DNA polymerase)	Retrovirus-related Pol polyprotein from transposon TNT 1-94 OS=Nicotiana tabacum OX=4097 PE=2 SV=1	L	Replication, recombination and repair	PREDICTED: Retrovirus-related Pol poly from transposon, partial [Prunus dulcis]
[truncated: 9,181 more rows]

## Sheet: CK_vs_MeJA-48h.annotation
ID	CK1_Count	CK2_Count	CK3_Count	MeJA-48h1_Count	MeJA-48h2_Count	MeJA-48h3_Count	CK1_FPKM	CK2_FPKM	CK3_FPKM	MeJA-48h1_FPKM	MeJA-48h2_FPKM	MeJA-48h3_FPKM	FDR	log2FC	regulated	COG_class	COG_class_annotation	GO_annotation	KEGG_annotation	KEGG_pathway_annotation	KOG_class	KOG_class_annotation	Pfam_annotation	Swiss-Prot_annotation	eggNOG_class	eggNOG_class_annotation	NR_annotation
[truncated: 9,784 more rows]

[truncated: 2 more sheets: MeJA-24h_vs_MeJA-48h.annotation, JA signaling  and JA response]
