# Supplementary material for: Exogenous Methyl Jasmonate Promotes Triterpene Accumulation in Loquat Callus
Source: Foods. 2026 Mar 19;15(6):1078. doi: 10.3390/foods15061078 (PMC13024789; doi:10.3390/foods15061078)
Supplement: Supplementary file 1 [file foods-15-01078-s001.zip › Table S4.xlsx]

## Sheet: Sheet2
Gene Anotation	ID	Cis-acting element ID	Cis-acting element base sequence	Starting position	Cis-acting element base sequence length	Forward / reverse strand	Information resource	Cis-acting element function
CYP716C	Ej00000158	TGACG-motif	TGACG	816	5	-	Hordeum vulgare	cis-acting regulatory element involved in the MeJA-responsiveness
CYP716C	Ej00000158	CGTCA-motif	CGTCA	816	5	+	Hordeum vulgare	cis-acting regulatory element involved in the MeJA-responsiveness
UGT	Ej00000271	CGTCA-motif	CGTCA	439	5	+	Hordeum vulgare	cis-acting regulatory element involved in the MeJA-responsiveness
UGT	Ej00000271	CGTCA-motif	CGTCA	1598	5	-	Hordeum vulgare	cis-acting regulatory element involved in the MeJA-responsiveness
UGT	Ej00000271	CGTCA-motif	CGTCA	1886	5	+	Hordeum vulgare	cis-acting regulatory element involved in the MeJA-responsiveness
UGT	Ej00000271	TGACG-motif	TGACG	439	5	-	Hordeum vulgare	cis-acting regulatory element involved in the MeJA-responsiveness
UGT	Ej00000271	TGACG-motif	TGACG	1598	5	+	Hordeum vulgare	cis-acting regulatory element involved in the MeJA-responsiveness
UGT	Ej00000271	TGACG-motif	TGACG	1886	5	-	Hordeum vulgare	cis-acting regulatory element involved in the MeJA-responsiveness
SQS	Ej00009624	TGACG-motif	TGACG	1410	5	-	Hordeum vulgare	cis-acting regulatory element involved in the MeJA-responsiveness
SQS	Ej00009624	CGTCA-motif	CGTCA	1410	5	+	Hordeum vulgare	cis-acting regulatory element involved in the MeJA-responsiveness
SQE	Ej00010671	TGACG-motif	TGACG	195	5	+	Hordeum vulgare	cis-acting regulatory element involved in the MeJA-responsiveness
SQE	Ej00010671	CGTCA-motif	CGTCA	195	5	-	Hordeum vulgare	cis-acting regulatory element involved in the MeJA-responsiveness
FPS	Ej00014205	CGTCA-motif	CGTCA	596	5	-	Hordeum vulgare	cis-acting regulatory element involved in the MeJA-responsiveness
FPS	Ej00014205	CGTCA-motif	CGTCA	1385	5	+	Hordeum vulgare	cis-acting regulatory element involved in the MeJA-responsiveness
FPS	Ej00014205	CGTCA-motif	CGTCA	1846	5	+	Hordeum vulgare	cis-acting regulatory element involved in the MeJA-responsiveness
FPS	Ej00014205	TGACG-motif	TGACG	596	5	+	Hordeum vulgare	cis-acting regulatory element involved in the MeJA-responsiveness
FPS	Ej00014205	TGACG-motif	TGACG	1385	5	-	Hordeum vulgare	cis-acting regulatory element involved in the MeJA-responsiveness
FPS	Ej00014205	TGACG-motif	TGACG	1846	5	-	Hordeum vulgare	cis-acting regulatory element involved in the MeJA-responsiveness
CYP716A	Ej00014855	CGTCA-motif	CGTCA	204	5	+	Hordeum vulgare	cis-acting regulatory element involved in the MeJA-responsiveness
CYP716A	Ej00014855	CGTCA-motif	CGTCA	215	5	+	Hordeum vulgare	cis-acting regulatory element involved in the MeJA-responsiveness
CYP716A	Ej00014855	CGTCA-motif	CGTCA	363	5	-	Hordeum vulgare	cis-acting regulatory element involved in the MeJA-responsiveness
CYP716A	Ej00014855	CGTCA-motif	CGTCA	1639	5	+	Hordeum vulgare	cis-acting regulatory element involved in the MeJA-responsiveness
CYP716A	Ej00014855	CGTCA-motif	CGTCA	1775	5	+	Hordeum vulgare	cis-acting regulatory element involved in the MeJA-responsiveness
CYP716A	Ej00014855	TGACG-motif	TGACG	204	5	-	Hordeum vulgare	cis-acting regulatory element involved in the MeJA-responsiveness
CYP716A	Ej00014855	TGACG-motif	TGACG	215	5	-	Hordeum vulgare	cis-acting regulatory element involved in the MeJA-responsiveness
CYP716A	Ej00014855	TGACG-motif	TGACG	363	5	+	Hordeum vulgare	cis-acting regulatory element involved in the MeJA-responsiveness
CYP716A	Ej00014855	TGACG-motif	TGACG	1639	5	-	Hordeum vulgare	cis-acting regulatory element involved in the MeJA-responsiveness
CYP716A	Ej00014855	TGACG-motif	TGACG	1775	5	-	Hordeum vulgare	cis-acting regulatory element involved in the MeJA-responsiveness
CYP716A	Ej00018419	CGTCA-motif	CGTCA	1049	5	-	Hordeum vulgare	cis-acting regulatory element involved in the MeJA-responsiveness
CYP716A	Ej00018419	CGTCA-motif	CGTCA	1240	5	+	Hordeum vulgare	cis-acting regulatory element involved in the MeJA-responsiveness
CYP716A	Ej00018419	CGTCA-motif	CGTCA	1259	5	-	Hordeum vulgare	cis-acting regulatory element involved in the MeJA-responsiveness
CYP716A	Ej00018419	TGACG-motif	TGACG	1049	5	+	Hordeum vulgare	cis-acting regulatory element involved in the MeJA-responsiveness
CYP716A	Ej00018419	TGACG-motif	TGACG	1240	5	-	Hordeum vulgare	cis-acting regulatory element involved in the MeJA-responsiveness
CYP716A	Ej00018419	TGACG-motif	TGACG	1259	5	+	Hordeum vulgare	cis-acting regulatory element involved in the MeJA-responsiveness
FPS	Ej00018704	TGACG-motif	TGACG	165	5	-	Hordeum vulgare	cis-acting regulatory element involved in the MeJA-responsiveness
FPS	Ej00018704	TGACG-motif	TGACG	200	5	-	Hordeum vulgare	cis-acting regulatory element involved in the MeJA-responsiveness
FPS	Ej00018704	TGACG-motif	TGACG	762	5	-	Hordeum vulgare	cis-acting regulatory element involved in the MeJA-responsiveness
FPS	Ej00018704	TGACG-motif	TGACG	1773	5	+	Hordeum vulgare	cis-acting regulatory element involved in the MeJA-responsiveness
FPS	Ej00018704	CGTCA-motif	CGTCA	165	5	+	Hordeum vulgare	cis-acting regulatory element involved in the MeJA-responsiveness
FPS	Ej00018704	CGTCA-motif	CGTCA	200	5	+	Hordeum vulgare	cis-acting regulatory element involved in the MeJA-responsiveness
FPS	Ej00018704	CGTCA-motif	CGTCA	762	5	+	Hordeum vulgare	cis-acting regulatory element involved in the MeJA-responsiveness
FPS	Ej00018704	CGTCA-motif	CGTCA	1773	5	-	Hordeum vulgare	cis-acting regulatory element involved in the MeJA-responsiveness
SQE	Ej00019616	TGACG-motif	TGACG	737	5	-	Hordeum vulgare	cis-acting regulatory element involved in the MeJA-responsiveness
SQE	Ej00019616	TGACG-motif	TGACG	804	5	+	Hordeum vulgare	cis-acting regulatory element involved in the MeJA-responsiveness
SQE	Ej00019616	TGACG-motif	TGACG	1677	5	-	Hordeum vulgare	cis-acting regulatory element involved in the MeJA-responsiveness
SQE	Ej00019616	CGTCA-motif	CGTCA	737	5	+	Hordeum vulgare	cis-acting regulatory element involved in the MeJA-responsiveness
SQE	Ej00019616	CGTCA-motif	CGTCA	804	5	-	Hordeum vulgare	cis-acting regulatory element involved in the MeJA-responsiveness
SQE	Ej00019616	CGTCA-motif	CGTCA	1677	5	+	Hordeum vulgare	cis-acting regulatory element involved in the MeJA-responsiveness
OMT	Ej00022044	TGACG-motif	TGACG	860	5	-	Hordeum vulgare	cis-acting regulatory element involved in the MeJA-responsiveness
OMT	Ej00022044	TGACG-motif	TGACG	1274	5	-	Hordeum vulgare	cis-acting regulatory element involved in the MeJA-responsiveness
OMT	Ej00022044	CGTCA-motif	CGTCA	860	5	+	Hordeum vulgare	cis-acting regulatory element involved in the MeJA-responsiveness
OMT	Ej00022044	CGTCA-motif	CGTCA	1274	5	+	Hordeum vulgare	cis-acting regulatory element involved in the MeJA-responsiveness
SQE	Ej00025679	TGACG-motif	TGACG	241	5	+	Hordeum vulgare	cis-acting regulatory element involved in the MeJA-responsiveness
SQE	Ej00025679	TGACG-motif	TGACG	614	5	-	Hordeum vulgare	cis-acting regulatory element involved in the MeJA-responsiveness
SQE	Ej00025679	TGACG-motif	TGACG	855	5	-	Hordeum vulgare	cis-acting regulatory element involved in the MeJA-responsiveness
SQE	Ej00025679	TGACG-motif	TGACG	1299	5	-	Hordeum vulgare	cis-acting regulatory element involved in the MeJA-responsiveness
SQE	Ej00025679	CGTCA-motif	CGTCA	241	5	-	Hordeum vulgare	cis-acting regulatory element involved in the MeJA-responsiveness
SQE	Ej00025679	CGTCA-motif	CGTCA	614	5	+	Hordeum vulgare	cis-acting regulatory element involved in the MeJA-responsiveness
SQE	Ej00025679	CGTCA-motif	CGTCA	855	5	+	Hordeum vulgare	cis-acting regulatory element involved in the MeJA-responsiveness
SQE	Ej00025679	CGTCA-motif	CGTCA	1299	5	+	Hordeum vulgare	cis-acting regulatory element involved in the MeJA-responsiveness
CYP712D	Ej00032517	CGTCA-motif	CGTCA	112	5	-	Hordeum vulgare	cis-acting regulatory element involved in the MeJA-responsiveness
CYP712D	Ej00032517	CGTCA-motif	CGTCA	240	5	-	Hordeum vulgare	cis-acting regulatory element involved in the MeJA-responsiveness
CYP712D	Ej00032517	CGTCA-motif	CGTCA	451	5	+	Hordeum vulgare	cis-acting regulatory element involved in the MeJA-responsiveness
CYP712D	Ej00032517	CGTCA-motif	CGTCA	1600	5	-	Hordeum vulgare	cis-acting regulatory element involved in the MeJA-responsiveness
CYP712D	Ej00032517	TGACG-motif	TGACG	112	5	+	Hordeum vulgare	cis-acting regulatory element involved in the MeJA-responsiveness
CYP712D	Ej00032517	TGACG-motif	TGACG	240	5	+	Hordeum vulgare	cis-acting regulatory element involved in the MeJA-responsiveness
CYP712D	Ej00032517	TGACG-motif	TGACG	451	5	-	Hordeum vulgare	cis-acting regulatory element involved in the MeJA-responsiveness
CYP712D	Ej00032517	TGACG-motif	TGACG	1600	5	+	Hordeum vulgare	cis-acting regulatory element involved in the MeJA-responsiveness
SQE	Ej00034877	CGTCA-motif	CGTCA	1504	5	-	Hordeum vulgare	cis-acting regulatory element involved in the MeJA-responsiveness
SQE	Ej00034877	TGACG-motif	TGACG	1504	5	+	Hordeum vulgare	cis-acting regulatory element involved in the MeJA-responsiveness
SQE	Ej00034890	CGTCA-motif	CGTCA	484	5	-	Hordeum vulgare	cis-acting regulatory element involved in the MeJA-responsiveness
SQE	Ej00034890	CGTCA-motif	CGTCA	964	5	+	Hordeum vulgare	cis-acting regulatory element involved in the MeJA-responsiveness
SQE	Ej00034890	TGACG-motif	TGACG	484	5	+	Hordeum vulgare	cis-acting regulatory element involved in the MeJA-responsiveness
SQE	Ej00034890	TGACG-motif	TGACG	964	5	-	Hordeum vulgare	cis-acting regulatory element involved in the MeJA-responsiveness
SQE	Ej00041802	TGACG-motif	TGACG	1345	5	-	Hordeum vulgare	cis-acting regulatory element involved in the MeJA-responsiveness
SQE	Ej00041802	CGTCA-motif	CGTCA	1345	5	+	Hordeum vulgare	cis-acting regulatory element involved in the MeJA-responsiveness
SQE	Ej00041813	TGACG-motif	TGACG	113	5	+	Hordeum vulgare	cis-acting regulatory element involved in the MeJA-responsiveness
SQE	Ej00041813	CGTCA-motif	CGTCA	113	5	-	Hordeum vulgare	cis-acting regulatory element involved in the MeJA-responsiveness
SQE	Ej00042160	TGACG-motif	TGACG	432	5	-	Hordeum vulgare	cis-acting regulatory element involved in the MeJA-responsiveness
SQE	Ej00042160	TGACG-motif	TGACG	976	5	-	Hordeum vulgare	cis-acting regulatory element involved in the MeJA-responsiveness
SQE	Ej00042160	CGTCA-motif	CGTCA	432	5	+	Hordeum vulgare	cis-acting regulatory element involved in the MeJA-responsiveness
SQE	Ej00042160	CGTCA-motif	CGTCA	976	5	+	Hordeum vulgare	cis-acting regulatory element involved in the MeJA-responsiveness
FPS	Ej00049311	CGTCA-motif	CGTCA	858	5	-	Hordeum vulgare	cis-acting regulatory element involved in the MeJA-responsiveness
FPS	Ej00049311	CGTCA-motif	CGTCA	1158	5	-	Hordeum vulgare	cis-acting regulatory element involved in the MeJA-responsiveness
FPS	Ej00049311	CGTCA-motif	CGTCA	1644	5	-	Hordeum vulgare	cis-acting regulatory element involved in the MeJA-responsiveness
FPS	Ej00049311	TGACG-motif	TGACG	858	5	+	Hordeum vulgare	cis-acting regulatory element involved in the MeJA-responsiveness
FPS	Ej00049311	TGACG-motif	TGACG	1158	5	+	Hordeum vulgare	cis-acting regulatory element involved in the MeJA-responsiveness
FPS	Ej00049311	TGACG-motif	TGACG	1644	5	+	Hordeum vulgare	cis-acting regulatory element involved in the MeJA-responsiveness
SQS	Ej00052247	TGACG-motif	TGACG	708	5	+	Hordeum vulgare	cis-acting regulatory element involved in the MeJA-responsiveness
SQS	Ej00052247	TGACG-motif	TGACG	1633	5	-	Hordeum vulgare	cis-acting regulatory element involved in the MeJA-responsiveness
SQS	Ej00052247	CGTCA-motif	CGTCA	708	5	-	Hordeum vulgare	cis-acting regulatory element involved in the MeJA-responsiveness
SQS	Ej00052247	CGTCA-motif	CGTCA	1633	5	+	Hordeum vulgare	cis-acting regulatory element involved in the MeJA-responsiveness
CYP716A1	Ej00055596	TGACG-motif	TGACG	748	5	-	Hordeum vulgare	cis-acting regulatory element involved in the MeJA-responsiveness
CYP716A1	Ej00055596	TGACG-motif	TGACG	894	5	-	Hordeum vulgare	cis-acting regulatory element involved in the MeJA-responsiveness
CYP716A1	Ej00055596	TGACG-motif	TGACG	1096	5	-	Hordeum vulgare	cis-acting regulatory element involved in the MeJA-responsiveness
CYP716A1	Ej00055596	CGTCA-motif	CGTCA	748	5	+	Hordeum vulgare	cis-acting regulatory element involved in the MeJA-responsiveness
CYP716A1	Ej00055596	CGTCA-motif	CGTCA	894	5	+	Hordeum vulgare	cis-acting regulatory element involved in the MeJA-responsiveness
CYP716A1	Ej00055596	CGTCA-motif	CGTCA	1096	5	+	Hordeum vulgare	cis-acting regulatory element involved in the MeJA-responsiveness
OSC	Ej00056881	CGTCA-motif	CGTCA	1081	5	+	Hordeum vulgare	cis-acting regulatory element involved in the MeJA-responsiveness
OSC	Ej00056881	TGACG-motif	TGACG	1081	5	-	Hordeum vulgare	cis-acting regulatory element involved in the MeJA-responsiveness
OSC	Ej00056915	TGACG-motif	TGACG	1832	5	-	Hordeum vulgare	cis-acting regulatory element involved in the MeJA-responsiveness
OSC	Ej00056915	CGTCA-motif	CGTCA	1832	5	+	Hordeum vulgare	cis-acting regulatory element involved in the MeJA-responsiveness
SQE	Ej00060408	TGACG-motif	TGACG	402	5	+	Hordeum vulgare	cis-acting regulatory element involved in the MeJA-responsiveness
SQE	Ej00060408	TGACG-motif	TGACG	1467	5	+	Hordeum vulgare	cis-acting regulatory element involved in the MeJA-responsiveness
SQE	Ej00060408	CGTCA-motif	CGTCA	402	5	-	Hordeum vulgare	cis-acting regulatory element involved in the MeJA-responsiveness
SQE	Ej00060408	CGTCA-motif	CGTCA	1467	5	-	Hordeum vulgare	cis-acting regulatory element involved in the MeJA-responsiveness
CYP749A	Ej00062643	CGTCA-motif	CGTCA	1371	5	-	Hordeum vulgare	cis-acting regulatory element involved in the MeJA-responsiveness
CYP749A	Ej00062643	CGTCA-motif	CGTCA	1832	5	+	Hordeum vulgare	cis-acting regulatory element involved in the MeJA-responsiveness
CYP749A	Ej00062643	TGACG-motif	TGACG	1371	5	+	Hordeum vulgare	cis-acting regulatory element involved in the MeJA-responsiveness
CYP749A	Ej00062643	TGACG-motif	TGACG	1832	5	-	Hordeum vulgare	cis-acting regulatory element involved in the MeJA-responsiveness
CYP82A	Ej00063669	TGACG-motif	TGACG	5	5	+	Hordeum vulgare	cis-acting regulatory element involved in the MeJA-responsiveness
CYP82A	Ej00063669	TGACG-motif	TGACG	1468	5	-	Hordeum vulgare	cis-acting regulatory element involved in the MeJA-responsiveness
CYP82A	Ej00063669	CGTCA-motif	CGTCA	5	5	-	Hordeum vulgare	cis-acting regulatory element involved in the MeJA-responsiveness
CYP82A	Ej00063669	CGTCA-motif	CGTCA	1468	5	+	Hordeum vulgare	cis-acting regulatory element involved in the MeJA-responsiveness
CYP716A2	Ej00066217	CGTCA-motif	CGTCA	1142	5	+	Hordeum vulgare	cis-acting regulatory element involved in the MeJA-responsiveness
CYP716A2	Ej00066217	CGTCA-motif	CGTCA	1466	5	-	Hordeum vulgare	cis-acting regulatory element involved in the MeJA-responsiveness
CYP716A2	Ej00066217	CGTCA-motif	CGTCA	1583	5	+	Hordeum vulgare	cis-acting regulatory element involved in the MeJA-responsiveness
CYP716A2	Ej00066217	TGACG-motif	TGACG	1142	5	-	Hordeum vulgare	cis-acting regulatory element involved in the MeJA-responsiveness
CYP716A2	Ej00066217	TGACG-motif	TGACG	1466	5	+	Hordeum vulgare	cis-acting regulatory element involved in the MeJA-responsiveness
CYP716A2	Ej00066217	TGACG-motif	TGACG	1583	5	-	Hordeum vulgare	cis-acting regulatory element involved in the MeJA-responsiveness
IDI2	Ej00073721	TGACG-motif	TGACG	454	5	-	Hordeum vulgare	cis-acting regulatory element involved in the MeJA-responsiveness
IDI2	Ej00073721	TGACG-motif	TGACG	581	5	+	Hordeum vulgare	cis-acting regulatory element involved in the MeJA-responsiveness
IDI2	Ej00073721	TGACG-motif	TGACG	1240	5	-	Hordeum vulgare	cis-acting regulatory element involved in the MeJA-responsiveness
IDI2	Ej00073721	CGTCA-motif	CGTCA	454	5	+	Hordeum vulgare	cis-acting regulatory element involved in the MeJA-responsiveness
IDI2	Ej00073721	CGTCA-motif	CGTCA	581	5	-	Hordeum vulgare	cis-acting regulatory element involved in the MeJA-responsiveness
IDI2	Ej00073721	CGTCA-motif	CGTCA	1240	5	+	Hordeum vulgare	cis-acting regulatory element involved in the MeJA-responsiveness
SQE	Ej00082177	TGACG-motif	TGACG	353	5	+	Hordeum vulgare	cis-acting regulatory element involved in the MeJA-responsiveness
SQE	Ej00082177	TGACG-motif	TGACG	1171	5	+	Hordeum vulgare	cis-acting regulatory element involved in the MeJA-responsiveness
SQE	Ej00082177	TGACG-motif	TGACG	1364	5	-	Hordeum vulgare	cis-acting regulatory element involved in the MeJA-responsiveness
SQE	Ej00082177	CGTCA-motif	CGTCA	353	5	-	Hordeum vulgare	cis-acting regulatory element involved in the MeJA-responsiveness
SQE	Ej00082177	CGTCA-motif	CGTCA	1171	5	-	Hordeum vulgare	cis-acting regulatory element involved in the MeJA-responsiveness
SQE	Ej00082177	CGTCA-motif	CGTCA	1364	5	+	Hordeum vulgare	cis-acting regulatory element involved in the MeJA-responsiveness
OSC	Ej00085121	TGACG-motif	TGACG	1002	5	+	Hordeum vulgare	cis-acting regulatory element involved in the MeJA-responsiveness
OSC	Ej00085121	CGTCA-motif	CGTCA	1002	5	-	Hordeum vulgare	cis-acting regulatory element involved in the MeJA-responsiveness
CYP51A	Ej00086012	CGTCA-motif	CGTCA	529	5	-	Hordeum vulgare	cis-acting regulatory element involved in the MeJA-responsiveness
CYP51A	Ej00086012	CGTCA-motif	CGTCA	1292	5	+	Hordeum vulgare	cis-acting regulatory element involved in the MeJA-responsiveness
CYP51A	Ej00086012	CGTCA-motif	CGTCA	1651	5	+	Hordeum vulgare	cis-acting regulatory element involved in the MeJA-responsiveness
CYP51A	Ej00086012	TGACG-motif	TGACG	529	5	+	Hordeum vulgare	cis-acting regulatory element involved in the MeJA-responsiveness
CYP51A	Ej00086012	TGACG-motif	TGACG	1292	5	-	Hordeum vulgare	cis-acting regulatory element involved in the MeJA-responsiveness
CYP51A	Ej00086012	TGACG-motif	TGACG	1651	5	-	Hordeum vulgare	cis-acting regulatory element involved in the MeJA-responsiveness
SQE	Ej00095580	TGACG-motif	TGACG	694	5	+	Hordeum vulgare	cis-acting regulatory element involved in the MeJA-responsiveness
SQE	Ej00095580	CGTCA-motif	CGTCA	694	5	-	Hordeum vulgare	cis-acting regulatory element involved in the MeJA-responsiveness
SQE	Ej00095676	CGTCA-motif	CGTCA	218	5	-	Hordeum vulgare	cis-acting regulatory element involved in the MeJA-responsiveness
SQE	Ej00095676	CGTCA-motif	CGTCA	450	5	+	Hordeum vulgare	cis-acting regulatory element involved in the MeJA-responsiveness
SQE	Ej00095676	CGTCA-motif	CGTCA	1537	5	-	Hordeum vulgare	cis-acting regulatory element involved in the MeJA-responsiveness
SQE	Ej00095676	CGTCA-motif	CGTCA	1880	5	+	Hordeum vulgare	cis-acting regulatory element involved in the MeJA-responsiveness
SQE	Ej00095676	TGACG-motif	TGACG	218	5	+	Hordeum vulgare	cis-acting regulatory element involved in the MeJA-responsiveness
SQE	Ej00095676	TGACG-motif	TGACG	450	5	-	Hordeum vulgare	cis-acting regulatory element involved in the MeJA-responsiveness
SQE	Ej00095676	TGACG-motif	TGACG	1537	5	+	Hordeum vulgare	cis-acting regulatory element involved in the MeJA-responsiveness
SQE	Ej00095676	TGACG-motif	TGACG	1880	5	-	Hordeum vulgare	cis-acting regulatory element involved in the MeJA-responsiveness
SQE	Ej00095755	TGACG-motif	TGACG	402	5	+	Hordeum vulgare	cis-acting regulatory element involved in the MeJA-responsiveness
SQE	Ej00095755	CGTCA-motif	CGTCA	402	5	-	Hordeum vulgare	cis-acting regulatory element involved in the MeJA-responsiveness
SQE	Ej00095854	CGTCA-motif	CGTCA	25	5	-	Hordeum vulgare	cis-acting regulatory element involved in the MeJA-responsiveness
SQE	Ej00095854	CGTCA-motif	CGTCA	1881	5	+	Hordeum vulgare	cis-acting regulatory element involved in the MeJA-responsiveness
SQE	Ej00095854	TGACG-motif	TGACG	25	5	+	Hordeum vulgare	cis-acting regulatory element involved in the MeJA-responsiveness
SQE	Ej00095854	TGACG-motif	TGACG	1881	5	-	Hordeum vulgare	cis-acting regulatory element involved in the MeJA-responsiveness
CYP716C	Ej00096076	CGTCA-motif	CGTCA	974	5	-	Hordeum vulgare	cis-acting regulatory element involved in the MeJA-responsiveness
CYP716C	Ej00096076	CGTCA-motif	CGTCA	1218	5	+	Hordeum vulgare	cis-acting regulatory element involved in the MeJA-responsiveness
CYP716C	Ej00096076	CGTCA-motif	CGTCA	1724	5	-	Hordeum vulgare	cis-acting regulatory element involved in the MeJA-responsiveness
CYP716C	Ej00096076	TGACG-motif	TGACG	974	5	+	Hordeum vulgare	cis-acting regulatory element involved in the MeJA-responsiveness
CYP716C	Ej00096076	TGACG-motif	TGACG	1218	5	-	Hordeum vulgare	cis-acting regulatory element involved in the MeJA-responsiveness
CYP716C	Ej00096076	TGACG-motif	TGACG	1724	5	+	Hordeum vulgare	cis-acting regulatory element involved in the MeJA-responsiveness
CYP716C	Ej00096078	TGACG-motif	TGACG	210	5	+	Hordeum vulgare	cis-acting regulatory element involved in the MeJA-responsiveness
CYP716C	Ej00096078	TGACG-motif	TGACG	557	5	+	Hordeum vulgare	cis-acting regulatory element involved in the MeJA-responsiveness
CYP716C	Ej00096078	TGACG-motif	TGACG	904	5	+	Hordeum vulgare	cis-acting regulatory element involved in the MeJA-responsiveness
CYP716C	Ej00096078	CGTCA-motif	CGTCA	210	5	-	Hordeum vulgare	cis-acting regulatory element involved in the MeJA-responsiveness
CYP716C	Ej00096078	CGTCA-motif	CGTCA	557	5	-	Hordeum vulgare	cis-acting regulatory element involved in the MeJA-responsiveness
CYP716C	Ej00096078	CGTCA-motif	CGTCA	904	5	-	Hordeum vulgare	cis-acting regulatory element involved in the MeJA-responsiveness
CYP716C	Ej00096083	CGTCA-motif	CGTCA	198	5	-	Hordeum vulgare	cis-acting regulatory element involved in the MeJA-responsiveness
CYP716C	Ej00096083	CGTCA-motif	CGTCA	545	5	-	Hordeum vulgare	cis-acting regulatory element involved in the MeJA-responsiveness
CYP716C	Ej00096083	CGTCA-motif	CGTCA	892	5	-	Hordeum vulgare	cis-acting regulatory element involved in the MeJA-responsiveness
CYP716C	Ej00096083	TGACG-motif	TGACG	198	5	+	Hordeum vulgare	cis-acting regulatory element involved in the MeJA-responsiveness
CYP716C	Ej00096083	TGACG-motif	TGACG	545	5	+	Hordeum vulgare	cis-acting regulatory element involved in the MeJA-responsiveness
CYP716C	Ej00096083	TGACG-motif	TGACG	892	5	+	Hordeum vulgare	cis-acting regulatory element involved in the MeJA-responsiveness
CYP716A	Ej00096168	TGACG-motif	TGACG	71	5	+	Hordeum vulgare	cis-acting regulatory element involved in the MeJA-responsiveness
CYP716A	Ej00096168	TGACG-motif	TGACG	156	5	+	Hordeum vulgare	cis-acting regulatory element involved in the MeJA-responsiveness
CYP716A	Ej00096168	CGTCA-motif	CGTCA	71	5	-	Hordeum vulgare	cis-acting regulatory element involved in the MeJA-responsiveness
CYP716A	Ej00096168	CGTCA-motif	CGTCA	156	5	-	Hordeum vulgare	cis-acting regulatory element involved in the MeJA-responsiveness
